# Supplementary material for: Multi‐Omics Analyses Reveal Divergent Molecular Mechanisms Underlying Plant Biomass Conversion by Five Fungi
Source: Microbiologyopen. 2025 Dec 18;14(6):e70201. doi: 10.1002/mbo3.70201 (PMC12714826; doi:10.1002/mbo3.70201)
Supplement: Supplementary file 2 — Supplemental Table 1: Gene expression values and statistical comparison of transcriptome data of five fungi grown in different conditions. Supplemental Table 2: Protein abundance values and statistical comparison of proteome data of five fungi grown in different conditions. Supplemental Table 3: Metabolite profiles of five fungi grown in different conditions. [file MBO3-14-e70201-s001.xlsx]

## Sheet: readme
Supplementary material
Supplemental table 1: Gene expression values and statistical comparison of transcriptome data of five fungi grown in different conditions.
Table S1A: Transcriptome data of Aspergillus niger
Table S1B: Transcriptome data of Aspergillus nidulans
Table S1C: Transcriptome data of Penicillium subrubescens
Table S1D: Transcriptome data of Trichoderma reesei
Table S1E: Transcriptome data of Phanerochaete chrysosporium
Supplemental table 2: Protein abundance values and statistical comparison of proteome data of five fungi grown in different conditions.
Table S2A: Proteome data of Aspergillus niger
Table S2B: Proteome data of Aspergillus nidulans
Table S2C: Proteome data of Penicillium subrubescens
Table S2D: Proteome data of Trichoderma reesei
Table S2E: Proteome data of Phanerochaete chrysosporium
Supplemental table 3: Metabolites profiles of five fungi grown in different conditions.
Table S3A: Extracellular metabolome data of five fungi
Table S3B: Intracellular metabolome data of five fungi

## Sheet: Table S1A
Gene annotation					Abundance (FPKMs)																					Statistical comparison
Gene_id	Functional_group	Gene description	Gene_name	Polysaccharide_Substrate_of_CAZy	FPKM_CornStover_4h	FPKM_Soybean_48h	FPKM_Soybean_4h	FPKM_Soybean_4h.1	FPKM_Soybean_4h.2	FPKM_Soybean_24h	FPKM_Soybean_24h.1	FPKM_Soybean_24h.2	FPKM_Soybean_48h.1	FPKM_Soybean_48h.2	FPKM_CornStover_4h.1	FPKM_CornStover_4h.2	FPKM_CornStover_24h	FPKM_CornStover_24h.1	FPKM_CornStover_24h.2	FPKM_CornStover_48h	FPKM_CornStover_48h.1	FPKM_CornStover_48h.2	FPKM_D.glucose_2h.NHXXP	FPKM_D.glucose_2h.NHXXS	FPKM_D.glucose_2h.NHXXT	CornStover_4h_VS_D.glucose_2h.FoldChange	CornStover_4h_VS_D.glucose_2h.padj	CornStover_24h_VS_D.glucose_2h.FoldChange	CornStover_24h_VS_D.glucose_2h.padj	CornStover_48h_VS_D.glucose_2h.FoldChange	CornStover_48h_VS_D.glucose_2h.padj	Soybean_4h_VS_D.glucose_2h.FoldChange	Soybean_4h_VS_D.glucose_2h.padj	Soybean_24h_VS_D.glucose_2h.FoldChange	Soybean_24h_VS_D.glucose_2h.padj	Soybean_48h_VS_D.glucose_2h.FoldChange	Soybean_48h_VS_D.glucose_2h.padj	CornStover_4h_VS_CornStover_24h.FoldChange	CornStover_4h_VS_CornStover_24h.padj	CornStover_24h_VS_CornStover_48h.FoldChange	CornStover_24h_VS_CornStover_48h.padj	CornStover_4h_VS_CornStover_48h.FoldChange	CornStover_4h_VS_CornStover_48h.padj	Soybean_4h_VS_Soybean_24h.FoldChange	Soybean_4h_VS_Soybean_24h.padj	Soybean_24h_VS_Soybean_48h.FoldChange	Soybean_24h_VS_Soybean_48h.padj	Soybean_4h_VS_Soybean_48h.FoldChange	Soybean_4h_VS_Soybean_48h.padj
jgi.p|Aspni_NRRL3_1|1496	transcription_factor	transcription_factor|rhaR pectin degradation	rhaR	/	18.95	15.88	42.93	34.1	37.15	20.66	24.05	19.2	13.97	14.97	17.95	21.99	19.05	14.34	16.49	20.9	22.54	22.48	1.55	1.75	51.07	6.69842	5.63e-50	5.87037	1.49e-43	7.11955	2.16e-53	21.6024	8.17e-132	11.2351	1.28e-80	5.53906	8.26e-41	1.14106	0.300968	0.824542	0.0778415	0.940849	0.663953	1.92277	3.09e-12	2.02833	6.62e-14	3.90001	3.72e-50
jgi.p|Aspni_NRRL3_1|3544	transcription_factor	transcription_factor|clrA2 cellulose degradation	clrA2	/	23.69	21.63	38.53	34.31	31.03	40.9	36.32	41.13	20.91	18.6	23.95	22.27	25.02	21.71	21.93	24.25	25.22	31.25	2.51	2.08	5.88	5.52507	4.1e-47	5.6114	1.85e-48	6.06923	1.09e-52	13.6945	5.92e-112	14.4591	2.84e-116	5.24608	8.1e-45	0.984615	0.918463	0.924567	0.475891	0.910343	0.413439	0.947117	0.613617	2.75618	4.58e-35	2.61043	8.84e-32
jgi.p|Aspni_NRRL3_1|3593	transcription_factor	transcription_factor|inuR inulin degradation	inuR	/	25.96	14.81	13.87	10.12	11.24	17.55	13.96	14.97	12.99	13.21	22.22	25.16	19.06	19.88	17.97	30.59	34.98	34.4	8.59	6.85	15.71	1.7424	3.24e-07	1.39886	0.00254161	2.259	2.57e-14	1.39484	0.00327237	1.70767	1.26e-06	1.0592	0.661681	1.24558	0.0548562	0.61924	9.34e-07	0.771315	0.0154857	0.816812	0.0609783	1.61223	9.99e-07	1.31689	0.00603618
jgi.p|Aspni_NRRL3_1|4034	transcription_factor	transcription_factor|xlnR (hemi-)cellulose degradation	xlnR	/	84.19	67.52	130.47	109.93	101	122.98	119.19	125.54	81.7	83.05	81.89	83.54	73.76	78.92	86.05	53.8	59.08	56.91	16.18	14.51	88.84	3.00642	8.38e-38	2.98213	2.26e-37	1.94338	1.89e-14	6.84538	5.22e-114	6.84594	6.82e-114	3.04524	8.31e-39	1.00814	0.953148	1.53451	5.22e-08	1.54701	5.59e-08	0.999917	1	2.24808	6.12e-28	2.24789	5.61e-28
jgi.p|Aspni_NRRL3_1|5630	transcription_factor	pH-response transcription factor	pacC	/	58.97	42.87	116.17	97.43	101.48	128.55	90.5	183.3	54.15	51.4	59.02	62.36	56.92	51.7	59.13	62.14	63.19	52.26	94.94	79.74	55.14	0.382612	6.52e-12	0.368781	9.64e-13	0.358152	1.96e-13	1.11252	0.502874	1.3177	0.0598165	0.34247	1.61e-14	1.0375	0.865592	1.02968	0.881672	1.06829	0.73265	0.844295	0.250721	3.84762	2.59e-27	3.24853	3.99e-21
jgi.p|Aspni_NRRL3_1|5946	transcription_factor	transcription_factor|creA carbon catabolite repression	creA	/	190.18	160.25	574.32	674	710.42	324.55	308.37	362.07	214.71	168.09	245.07	209.61	107	95.07	108.38	115.25	111.8	106.94	142.87	130.3	414.01	0.875855	0.206436	0.436643	5.35e-17	0.430673	1.69e-17	4.42257	5.48e-53	2.0864	7.32e-14	0.800347	0.0313875	2.00588	4.12e-14	1.01386	0.925655	2.03369	1.69e-14	2.11972	1.91e-17	2.60686	6.74e-28	5.52581	5.64e-87
jgi.p|Aspni_NRRL3_1|6838	transcription_factor	transcription_factor|clrA1 cellulose degradation	clrA1	/	0	0.61	0.18	0.35	0.54	0	0	0.24	0.33	0.34	0.05	0.09	0.15	0.35	0.21	0	0.15	0.14	1.31	0.65	0.19	0.026847	1.93e-06	0.136569	0.000159344	0.0523496	2.76e-06	0.318851	0.0290601	0.0677054	4.39e-05	0.25505	0.00720003	0.196581	0.0814129	2.6088	0.204371	0.512841	0.574552	4.70939	0.0258447	0.26546	0.0487884	1.25015	0.68982
jgi.p|Aspni_NRRL3_1|7290	transcription_factor	transcription_factor|galX D-Galactose catabolism	galX	/	5.39	4.37	5.17	3.63	3.64	5.03	3.04	4.02	3.38	3.61	5.34	6.21	5	6.07	5.55	6.2	6	5.85	0.35	0.52	1.07	7.68154	3.54e-19	7.79378	1.27e-19	7.75525	2.09e-19	9.42367	6.2e-23	8.4529	1.5e-20	5.5672	6.6e-14	0.985599	0.954895	1.00497	0.988853	0.990496	0.97794	1.11484	0.560699	1.51834	0.00567719	1.69271	0.000280198
jgi.p|Aspni_NRRL3_1|7564	transcription_factor	transcription_factor|araR hemicellulose and pectin degradation	araR	/	17.85	12.51	22.14	17.93	18.14	18.39	16.14	17.78	13.4	12.66	17.72	18.35	13.71	14.64	16.61	18.39	19.53	22.06	15.63	13.91	8.6	0.674426	2.24e-05	0.586456	6.76e-09	0.713171	0.000278809	1.21293	0.0433062	1.01052	0.931922	0.524635	2.15e-12	1.15	0.199558	0.822322	0.0391944	0.945672	0.650063	1.2003	0.0451433	1.92614	5.82e-15	2.31194	1.74e-24
jgi.p|Aspni_NRRL3_1|7701	transcription_factor	transcription_factor|amyR starch degradation	amyR	/	15.03	18.98	110.42	88.31	99.25	99.25	96.52	85.21	18.22	18.69	15.25	15.61	20.04	21.72	18.36	11.51	9.95	11.71	79.48	89.27	42.4	0.101134	2.37e-151	0.136387	1.99e-122	0.0694108	1.68e-192	1.09198	0.338234	0.956289	0.636457	0.133846	3.06e-125	0.741522	0.00191581	1.96493	5.48e-14	1.45704	0.00016139	1.14189	0.115282	7.14471	1.18e-144	8.15851	1.98e-166
jgi.p|Aspni_NRRL3_1|8195	transcription_factor	transcription_factor|gaaR pectin degradation	gaaR	/	41.4	49.61	234.88	207.96	184.2	131.6	126.23	120.1	58	56.24	46.45	46.83	54.21	47.84	56.29	41.71	43.36	39.04	3.52	2.51	21.32	8.05178	2.82e-85	9.80849	6.38e-103	7.04277	1.14e-74	62.3092	0	34.8844	3.37e-250	10.6477	1.13e-110	0.820899	0.0432906	1.3927	0.000130214	1.14327	0.189839	1.78616	2.35e-13	3.27623	3.8e-52	5.85187	1.2e-115
jgi.p|Aspni_NRRL3_1|9050	transcription_factor	transcription_factor|clrB/manR cellulose degradation	clrB	/	221.59	373.3	165.53	147.75	155.88	393.18	345.2	386.55	314.92	308.74	254.95	233.17	263.61	257.38	239.29	113.85	139.17	146.46	42.86	39.26	52.62	3.20274	7.81e-43	3.55029	1.31e-50	1.71151	4.69e-10	3.52203	8.3e-50	7.83978	4.64e-132	4.89146	6.6e-79	0.902105	0.313466	2.07436	2.21e-21	1.87129	1.56e-15	0.449251	4.06e-26	1.60275	4.81e-10	0.720036	2.03e-05
jgi.p|Aspni_NRRL3_1|9799	transcription_factor	transcription_factor|malR cellulose degradation	malR	/	48.94	30.32	21.61	12.89	17.64	55.28	51.29	52.91	28.36	25.51	47.14	49.24	43.34	34.23	42.64	59.25	58.32	58.81	5.03	2.56	14.5	6.83508	3.67e-38	5.86409	1.61e-32	7.88533	4.84e-44	4.07988	1.55e-20	11.5943	1.62e-61	4.30192	2.11e-22	1.16558	0.357795	0.74367	0.0308876	0.86681	0.376142	0.351885	5.18e-17	2.69515	3.82e-16	0.948385	0.719952
jgi.p|Aspni_NRRL3_1|10052	sugar_transporter	pentose, hexose STs	XltC_Aniger	/	16.8	17.78	198.03	198.01	199.25	39.86	48.36	31.92	18.37	17.71	20.8	17.16	17.98	20.33	22.37	14.98	18.85	17.73	63.14	62.91	17.21	0.16143	5.51e-65	0.1859	5.14e-57	0.144224	1.25e-72	2.91529	2.85e-25	0.547079	1.32e-08	0.172423	4.44e-62	0.868368	0.300491	1.28897	0.026795	1.1193	0.418741	5.32883	6.59e-72	3.17289	1.87e-32	16.9078	3.89e-198
jgi.p|Aspni_NRRL3_1|10141	sugar_transporter	maltose, sucrose STs	/	/	6.1	3.28	3.89	2.96	3.57	6.81	6.48	6.47	2.41	2.65	5.75	6.04	5.16	3.31	3.93	8.45	11.15	9.67	0.99	1.75	6.83	2.56073	3.1e-07	1.83159	0.00132217	3.98397	9.61e-15	2.47164	1.33e-06	4.37229	3.09e-16	1.28866	0.214803	1.39809	0.0589145	0.45974	1.26e-07	0.642758	0.00518022	0.565297	0.00017476	3.3929	1.47e-16	1.918	2.83e-05
jgi.p|Aspni_NRRL3_1|10164	sugar_transporter	glycerol, aribitol, pentose STs	/	/	0.47	0.04	0.09	0.03	0	0.09	0.14	0.05	0.1	0	0.09	0.25	0.1	0.2	0.08	0.84	0.45	0.66	0.02	0.04	0	5.78432	0.0685214	2.64656	0.357939	13.6465	0.00473841	1.54666	0.721672	3.12631	0.286568	1.06383	0.974641	2.1856	0.356419	0.193936	0.0121112	0.423868	0.216163	0.494722	0.494174	2.93874	0.231241	1.45386	0.716276
jgi.p|Aspni_NRRL3_1|10175	sugar_transporter	glycerol, aribitol, pentose STs	/	/	58.72	0.3	0	0.47	0.07	0.9	0.89	0.26	0.31	0.19	62.29	82.98	0.54	0.55	0.16	180.78	163.48	161.28	0.08	0.1	0.13	436.314	1.72e-23	2.54876	0.183719	1027.76	3.08e-30	2.10419	0.322465	6.74662	0.00368211	1.8294	0.422859	171.187	4.92e-34	0.00247991	1.12e-46	0.424528	0.0440585	0.311888	0.032149	3.68789	0.00841027	1.15021	0.828661
jgi.p|Aspni_NRRL3_1|10202	sugar_transporter	glycerol, aribitol, pentose STs	/	/	7.43	3.89	29.97	15.66	19.14	11.05	10.4	9.21	2.57	3.35	9.64	8.82	6.33	5.21	4.91	7.28	8.12	8.45	0.1	0.3	18.05	27.9362	4.27e-23	18.2196	9.4e-18	24.3851	2.48e-21	116.153	2.27e-46	50.9864	7.29e-32	11.4349	9.73e-13	1.53331	0.0255454	0.747161	0.124928	1.14563	0.546082	2.27812	1.51e-07	4.45883	4.25e-20	10.1577	9.96e-49
jgi.p|Aspni_NRRL3_1|10300	sugar_transporter	uronic, quinic acid STs	/	/	90.44	26.58	617.36	285.67	405.78	869.87	508.26	1295.54	27.34	27.17	87.7	85.05	52.91	40.58	53.94	163.53	201.45	170.02	1.53	1.88	302.45	28.9914	1.24e-53	16.8349	5.51e-38	56.0122	2.36e-76	240.314	8.11e-141	454.519	2.39e-175	9.71887	5.79e-25	1.7221	0.00835046	0.300557	4.44e-11	0.517591	0.000819713	0.528721	0.000583125	46.7667	1.18e-107	24.7265	2.66e-75
jgi.p|Aspni_NRRL3_1|10305	sugar_transporter	unknown STs	/	/	0.08	0.17	0	0.03	0	0.12	0.12	0	0.16	0.07	0.12	0.05	0.06	0	0.02	0	0.13	0	0.05	0	0.66	1.608	0.74304	0.573662	0.747038	0.786391	0.883235	0.513006	0.695559	2.3854	0.547457	2.7938	0.465223	2.80305	0.550521	0.729486	0.874299	2.04479	0.686823	0.21506	0.307528	0.85382	0.932644	0.183623	0.193945
jgi.p|Aspni_NRRL3_1|10866	sugar_transporter	unknown STs	/	/	14.61	20.15	2082.55	1798.61	2074.54	422.63	467.62	464.75	13.04	14.35	16.74	13.57	19.85	18.75	18.69	24.25	27.74	33.8	0.33	0.36	1.22	24.1687	1.56e-39	31.8848	7.17e-47	43.8501	7.92e-56	5333.32	2.35e-286	1126.79	3.03e-192	27.6954	3.65e-43	0.757999	0.0364583	0.727132	0.00704356	0.551166	3.53e-07	4.73319	7.64e-56	40.6852	5.75e-289	192.571	0
jgi.p|Aspni_NRRL3_1|11036	sugar_transporter	uronic, quinic acid STs	/	/	10.85	9.42	3.58	2.79	2.89	2.88	2.43	2.88	12.35	10.59	12.96	14.38	14.74	16.3	16.5	18.48	20.96	17.93	0.85	0.89	3.07	8.20152	1.25e-31	10.5485	4.44e-40	11.6451	2.41e-43	3.30252	4.32e-10	2.70135	6.04e-07	7.53545	1.85e-29	0.777507	0.0552648	0.905827	0.470074	0.704287	0.00413164	1.22255	0.247334	0.358485	2.19e-14	0.438265	3.26e-11
jgi.p|Aspni_NRRL3_1|11054	sugar_transporter	lactose, cellobiose, xylobiose STs	/	/	102.67	384.78	4210.45	3170.33	3367.67	370.34	410.12	323	224.06	304.93	99.4	103.29	191.37	209.71	176.55	101.62	114.48	116.29	21.17	25.31	30.94	2.44424	6.73e-12	4.78687	3.79e-34	2.52797	9.78e-13	143.236	0	13.6615	2.37e-93	7.97267	3.24e-59	0.510613	3.1e-08	1.89356	9.22e-08	0.966876	0.856625	10.4846	5.17e-98	1.71355	3.12e-06	17.9658	2.26e-148
jgi.p|Aspni_NRRL3_1|1110	sugar_transporter	uronic, quinic acid STs	/	/	24.03	21.05	12.45	14.51	10.66	19.7	17.17	22.27	26.05	29.58	23.12	26.58	21.85	25.18	28.93	28.75	26.94	28.44	26.34	23.58	10.94	0.546916	2.78e-07	0.58637	5.31e-06	0.592686	8.46e-06	0.466723	1.4e-10	0.677327	0.00119922	0.620422	4.76e-05	0.932715	0.663458	0.989344	0.952117	0.922776	0.600345	0.689067	0.00128708	1.09172	0.488107	0.752267	0.0110905
jgi.p|Aspni_NRRL3_1|11358	sugar_transporter	maltose, sucrose STs	/	/	7.67	5.21	1.67	1.21	1.89	3.35	2.57	2.15	5.54	4.16	8.31	6.27	7.1	7.9	6.25	12.68	10.4	12.49	3.94	3.83	13.61	1.05742	0.750858	1.03834	0.850742	1.60969	0.00221979	0.366422	2.13e-08	0.592991	0.00301812	0.767893	0.114903	1.01837	0.941492	0.645057	0.00250098	0.656907	0.00607026	0.617922	0.0124635	0.772231	0.13095	0.477178	9.11e-06
jgi.p|Aspni_NRRL3_1|11406	sugar_transporter	maltose, sucrose STs	/	/	0.71	0.57	0.25	0.19	0.19	0.11	0.39	0.45	0.97	1.24	0.67	0.92	0.95	1.14	1.16	0.84	0.79	0.76	0.6	0.55	0.31	0.740543	0.42257	1.08773	0.842572	0.724453	0.392086	0.337939	0.00911652	0.471654	0.069634	0.991	0.998753	0.680816	0.354813	1.50145	0.275475	1.02221	0.97794	0.716497	0.541526	0.475938	0.0522489	0.341008	0.00462269
jgi.p|Aspni_NRRL3_1|11470	sugar_transporter	lactose, cellobiose, xylobiose STs	/	/	2.44	0.56	7.62	4.09	5.89	8.29	8.41	8.23	0.42	0.29	2.56	2.57	1.85	1.8	0.64	5.24	6.84	8.43	0.07	0.15	1.95	14.3505	3.22e-08	7.86532	2.64e-05	36.9478	2.2e-14	55.4934	1.71e-17	73.0214	7.07e-20	2.51507	0.0889088	1.82453	0.0396554	0.212876	7.7e-11	0.388399	0.000104323	0.759961	0.261274	29.0335	2.28e-34	22.0643	4.37e-29
jgi.p|Aspni_NRRL3_1|1164	sugar_transporter	uronic, quinic acid STs	/	/	0	0.05	0.25	0.03	0.13	0.28	0.11	0.28	0.04	0.03	0.22	0.05	0	0.6	0.35	3.02	2.12	0.81	0.27	0.18	0.26	0.231022	0.0655641	0.799941	0.784778	4.58274	0.0163891	0.543953	0.434252	0.837916	0.825056	0.106582	0.0108904	0.288799	0.171596	0.174555	0.00338292	0.0504115	5.54e-05	0.649174	0.619742	7.86168	0.0169289	5.10359	0.0661958
jgi.p|Aspni_NRRL3_1|11710	sugar_transporter	maltose, sucrose STs	/	/	539.56	615.22	3606.49	3318.86	3289.72	2052.49	2212.66	1745.1	493.93	573.06	520.11	531.54	566.83	577.88	556.51	728.72	829.58	756.45	4.58	5.77	59.01	58.0187	0	64.2471	0	80.2151	0	619.876	0	338.932	0	66.7967	0	0.903056	0.313738	0.800935	0.0072471	0.723289	7.77e-05	1.82891	1.05e-15	5.07408	2.51e-108	9.28004	1.17e-203
jgi.p|Aspni_NRRL3_1|11715	sugar_transporter	xylose STs	XltA_Aniger	/	409.06	423.44	111.14	170.39	124.24	3051.28	3331.03	2471.5	424.1	373.93	464.57	432.36	567.69	670.71	610.91	370.16	371.06	382.29	3.72	4.67	2.07	58.4956	2.72e-243	85.7575	2.32e-291	47.8003	1.06e-219	30.1938	2.6e-170	613.064	0	59.4492	2.11e-245	0.682105	0.000462311	1.79408	9.13e-09	1.22375	0.088205	0.0492506	5.08e-215	10.3124	1.86e-130	0.507892	6.34e-12
jgi.p|Aspni_NRRL3_1|11740	sugar_transporter	inositol, hexose STs	/	/	267.83	153.05	64.66	52.16	55.26	169.84	225.05	105.29	128.3	145.21	220.94	218.26	415.14	386.99	445.23	714.39	784.14	830.55	13.53	14.5	115.34	9.36264	1.35e-52	17.1234	3.15e-84	29.3167	9.19e-119	3.796	2.41e-19	10.2605	6.76e-57	6.15378	4.58e-35	0.546774	2.01e-05	0.584084	0.000105035	0.319362	1.26e-17	0.369963	5.6e-14	1.66734	0.000126758	0.616856	0.000317275
jgi.p|Aspni_NRRL3_1|11786	sugar_transporter	maltose, sucrose STs	/	/	0.34	0.19	0.21	0.34	0.08	0.13	0.33	0.07	0.09	0.04	0.2	0.3	0.21	0	0.17	0.15	0.22	0.77	0.8	0.7	0.17	0.205619	0.00976679	0.102305	0.000420205	0.27166	0.028683	0.27244	0.0353554	0.203196	0.014757	0.0795928	0.00017109	2.00985	0.440188	0.376592	0.19385	0.756895	0.759074	1.34077	0.744876	2.55295	0.233029	3.42292	0.0830376
jgi.p|Aspni_NRRL3_1|11807	sugar_transporter	inositol, hexose STs	Fsy1(yeast-like)_Aniger(An06g02270)	/	71.85	50.25	662.18	519.73	515.59	310.78	308.85	288.74	43	50.08	64.25	83.31	72.2	76.68	68.87	91.07	97.76	72.48	124.75	122.26	115.79	0.329514	4.75e-27	0.338392	6.04e-26	0.373038	1.02e-21	4.24242	4.52e-46	2.10863	3.62e-13	0.234304	3.36e-45	0.973764	0.871043	0.907125	0.417673	0.883325	0.31161	2.01194	4.8e-14	8.99952	6.46e-127	18.1065	1.91e-221
jgi.p|Aspni_NRRL3_1|11818	sugar_transporter	maltose, sucrose STs	/	/	4.55	2.14	93.63	72.18	94.22	40.41	36.55	41.97	0.85	1.72	6.65	4.44	4.19	3.13	3.2	3.71	4.28	3.45	1.08	0.91	2.02	2.8649	7.53e-08	1.97246	0.000717708	1.98325	0.00070003	79.1212	1.08e-126	33.582	1.03e-81	0.922913	0.757775	1.45245	0.0435658	0.994557	0.989458	1.44455	0.0455782	2.35606	3.56e-11	36.387	7.44e-121	85.7298	1.7e-187
jgi.p|Aspni_NRRL3_1|1270	sugar_transporter	maltose, sucrose STs	/	/	0.08	0	0.04	0.07	0.07	0	0	0	0.04	0	0	0	0	0	0	0	0.13	0	0.12	0.2	0.09	0.0806032	NA	0.0318529	0.040165	0.146639	0.246003	0.343237	0.522959	0.0610543	0.098706	0.0609437	0.101456	2.53048	NA	0.21722	0.468223	0.54967	0.814708	5.62183	0.355315	1.00182	1	5.63204	0.31012
jgi.p|Aspni_NRRL3_1|1317	sugar_transporter	lactose, cellobiose, xylobiose STs	/	/	3.15	0.81	0.9	0.35	0.29	2.68	1.17	1.55	0.82	0.89	2.4	3.63	3.7	3.46	4.49	8.93	8.09	10.4	0.02	0	0.19	99.5442	2.29e-06	132.173	5.15e-07	282.498	5.13e-09	28.9539	0.000803756	90.3576	4.15e-06	29.8094	0.000638093	0.753136	0.318428	0.467872	0.00036596	0.352371	2.38e-06	0.320436	6e-05	3.03118	1.46e-05	0.971301	0.938322
jgi.p|Aspni_NRRL3_1|1360	sugar_transporter	maltose, sucrose STs	/	/	0.22	0.38	0.19	0.67	0.41	0.59	0.65	0.3	0.61	0.57	0.53	0.59	0.44	0.82	0.34	0.07	0.26	0.28	51.38	51.71	22.4	0.00502977	1.07e-91	0.00542399	1.99e-112	0.00213179	1.53e-67	0.00768519	1.57e-92	0.00852421	3.35e-81	0.00624488	2.16e-113	0.927319	0.890001	2.54433	0.0372747	2.35941	0.0854254	0.901573	0.824415	1.36499	0.36043	1.23064	0.527062
jgi.p|Aspni_NRRL3_1|1651	sugar_transporter	uronic, quinic acid STs	/	/	1.68	5.41	0	0	0	0.17	0.11	0.06	3.16	3.91	1.37	1.05	0.31	0.37	0.88	0.6	0.63	0.67	0.02	0.05	0.12	24.2196	6.76e-05	10.5473	0.00419351	10.686	0.00392671	0.233865	0.246807	3.17688	0.227201	80.5126	2.44e-08	2.29629	0.0385599	0.987021	0.988766	2.26649	0.0427404	0.0736146	0.0130421	0.0394582	8.81e-11	0.0029047	3.77e-11
jgi.p|Aspni_NRRL3_1|1652	sugar_transporter	xylose STs	/	/	406.13	658.92	640.49	829.53	682.81	1134.63	1269.47	730.43	557.68	572.96	432.48	407.75	684.52	658.98	603.31	334.89	393.46	374.84	23.04	25.25	43.53	9.59036	1.07e-76	15.5078	2.1e-112	8.06354	1.39e-65	27.5334	5.84e-164	37.303	2.51e-195	14.9816	1.32e-109	0.618421	5.45e-05	1.9232	6.73e-09	1.18935	0.20506	0.738102	0.00929062	2.48992	3.35e-17	1.83782	2.81e-08
jgi.p|Aspni_NRRL3_1|235	sugar_transporter	glycerol, aribitol, pentose STs	/	/	27.25	59.9	250.51	213.84	259	385.23	483.53	239.58	52.82	55.36	43.62	27.81	53.22	53.71	67.14	20.94	11.78	14.37	8.62	9.69	17.35	2.00835	0.000197562	3.66748	1.47e-12	0.909114	0.652594	24.4728	2.59e-70	34.8474	1.3e-86	3.71516	8.48e-13	0.54761	0.000940438	4.03413	5.92e-17	2.20913	9.24e-06	0.702285	0.0443094	9.3798	1.59e-45	6.5873	1.32e-32
jgi.p|Aspni_NRRL3_1|2351	sugar_transporter	glycerol, aribitol, pentose STs	/	/	227.84	163.55	307.05	237.72	263.6	524.88	525.61	481.04	162.45	154.62	232.65	203.6	294.46	307.78	339.04	270.18	291.15	321.07	64.22	78.2	400.6	1.73438	1.93e-10	2.5479	6.78e-28	2.18923	6.12e-20	3.51512	2.33e-49	6.18375	8.44e-103	1.36508	0.000420177	0.68071	3.23e-06	1.16383	0.0873692	0.792232	0.00770852	0.568444	2.55e-13	4.52995	1.27e-89	2.57502	1.07e-35
jgi.p|Aspni_NRRL3_1|2528	sugar_transporter	uronic, quinic acid STs	/	/	23.4	25.08	26.46	20.74	21.56	14.68	11.6	13.98	28.35	25.52	24.27	30.45	23.57	25.06	25.09	22.53	20.77	23.39	6.93	6.43	6.12	2.16284	2.06e-12	2.11097	8.2e-12	1.75041	4.8e-07	3.16418	2.24e-26	1.71723	2.1e-06	2.37156	1.65e-15	1.02457	0.878668	1.20598	0.0813276	1.23562	0.0573054	1.84261	3.42e-10	0.724092	0.000985421	1.33422	0.00206496
jgi.p|Aspni_NRRL3_1|2828	sugar_transporter	glycerol, aribitol, pentose STs	/	/	16.24	289.27	91.34	74.66	68.3	19.17	22.48	18.02	206.79	259.81	22.12	18.39	63.18	70.49	71.41	25.25	29.6	31.25	0.1	0.05	612.98	132.229	4.61e-25	493.96	8.68e-40	190.174	8.41e-29	906.553	1.08e-47	214.53	4.52e-30	1913.55	1.72e-58	0.267691	6.46e-31	2.59742	2.81e-17	0.695305	0.00540999	4.22576	3.79e-38	0.112111	1.8e-88	0.473755	4.7e-12
jgi.p|Aspni_NRRL3_1|3021	sugar_transporter	inositol, hexose STs	/	/	27.38	23.16	54.28	31.85	37.73	23.36	20.51	23.53	20.91	26.31	22.53	23.46	24.34	24.28	24.45	23.24	25.18	26.65	7.52	8.8	31.46	1.67452	0.000166624	1.7308	5.85e-05	1.63151	0.000358944	4.7197	5.5e-32	2.38137	1.37e-10	1.75414	3.66e-05	0.967485	0.871043	1.06086	0.724643	1.02636	0.894921	1.98193	7.43e-09	1.35757	0.012676	2.69061	4.72e-18
jgi.p|Aspni_NRRL3_1|3028	sugar_transporter	lactose, cellobiose, xylobiose STs	CtA_Aniger	/	843.79	3347.03	468.19	514.23	434.69	671.97	614.62	635.86	2575.22	3167.88	870.43	838.2	1504.56	1731.55	1613.14	547.63	703.79	719.31	25.7	30.08	93.82	17.0343	3.73e-201	33.5171	0	12.4888	1.25e-159	15.7262	6.58e-190	19.8252	3.72e-223	66.0808	0	0.508228	2.12e-15	2.68377	1.42e-32	1.36397	0.000768918	0.793242	0.00955452	0.300015	5.61e-49	0.237985	2.89e-69
jgi.p|Aspni_NRRL3_1|3147	sugar_transporter	hexose, xylose, polyol STs	MstA_Aniger	/	542.57	410.1	3393.42	3145.82	3382.57	2927.29	2435.94	3100.02	373	367.98	493.14	487.54	573.51	575.66	496.89	794.69	924.56	778.13	295.43	288.47	329.27	0.967328	0.71219	1.08246	0.379563	1.50797	3.58e-07	10.4925	1.94e-196	8.3054	1.62e-159	0.795428	0.00586048	0.893638	0.235106	0.717826	1.3e-05	0.641476	4.92e-09	1.26333	0.00206424	10.4414	3.25e-244	13.1909	7.75e-296
jgi.p|Aspni_NRRL3_1|3213	sugar_transporter	glycerol, aribitol, pentose STs	/	/	0.5	0.06	46.67	30.53	49.73	5.08	1.68	17.85	0.09	0.08	0.26	0.53	0	0	0.11	0.82	1.2	1.44	0.13	0.32	0.82	1.15572	0.817228	0.157126	0.0151599	2.97271	0.0406915	190.623	4.77e-27	34.1949	7.75e-13	0.227424	0.0362119	7.35537	0.0130363	0.0528562	2.72e-05	0.388777	0.0749131	5.5746	1.74e-06	150.358	3.03e-18	838.183	3.88e-32
jgi.p|Aspni_NRRL3_1|3272	sugar_transporter	xylose STs	/	/	19.29	135.8	403.71	399.2	338.96	45.33	44.88	53.97	135.03	148.17	17.99	19.62	125.81	121.23	129.1	46.37	45.01	39.9	0.41	0.44	20.14	25.2052	1.32e-50	172.675	6.67e-130	55.2413	1.22e-78	841.457	7.95e-222	98.7168	6.58e-103	202.064	6.09e-138	0.145969	1.27e-138	3.12583	6.7e-55	0.456274	9.03e-22	8.52396	4.39e-201	0.488541	3.53e-23	4.1643	1.02e-95
jgi.p|Aspni_NRRL3_1|3278	sugar_transporter	rhamnose ST	RhtA	/	56.65	649.68	76.95	68.06	71.22	74.91	89.37	56.76	384.88	542.25	59.24	59.22	209.56	213.14	201.61	73.02	81.3	79.46	0.05	0	906.78	976.744	6.5e-21	3605.16	4.49e-29	1238.73	2.56e-22	2006.88	3.31e-25	1907.02	5.89e-25	9586.21	4.25e-36	0.27093	3.6e-27	2.91037	8.08e-19	0.788507	0.103779	1.05237	0.768166	0.198933	4.68e-43	0.209351	1.2e-40
jgi.p|Aspni_NRRL3_1|3489	sugar_transporter	unknown STs	/	/	31.01	20.77	98.99	45.96	63.99	39.06	40.56	37.64	16.85	20.4	33.05	33.53	23.13	21.68	20.51	32.7	39.3	45.09	0.9	1.61	222.76	15.0406	7.86e-46	10.4095	1.94e-34	17.1299	2.33e-50	53.6442	2.19e-98	27.9269	8.29e-69	9.73218	1.52e-32	1.44489	0.0365553	0.60768	0.00173402	0.878033	0.52467	1.92088	1.31e-05	2.86954	5.25e-13	5.51205	1.7e-32
jgi.p|Aspni_NRRL3_1|3505	sugar_transporter	inositol, hexose STs	/	/	0.29	19.99	53.01	58.5	52.89	0	0.23	0.06	15.65	19.82	0.17	0.16	24.52	17.77	15.97	0.33	0.44	0.17	0.11	0.05	0.17	1.20792	0.760317	121.462	7.09e-28	1.75846	0.310631	553.564	1.69e-47	0.897241	0.891077	122.216	6.11e-28	0.00994483	5.03e-40	69.073	4.57e-48	0.686919	0.5401	616.963	2.6e-42	0.00734146	2e-25	4.52941	5.59e-35
jgi.p|Aspni_NRRL3_1|3594	sugar_transporter	maltose, sucrose STs	/	/	18.82	17.8	104.3	81.58	99.67	57.83	61.53	61.53	14.7	16.75	20.53	18.07	18.35	17.03	16.66	11.33	11.85	13.19	7.56	9.38	26.5	1.27276	0.0287422	1.19154	0.121863	0.766648	0.0189926	10.5295	2.43e-122	6.19766	8.25e-73	1.18597	0.132523	1.06817	0.634431	1.55422	1.54e-05	1.66016	1.13e-06	1.69894	4.62e-10	5.22583	2.4e-81	8.87837	1.11e-144
jgi.p|Aspni_NRRL3_1|3702	sugar_transporter	inositol, hexose STs	Fsy1_Aniger(An15g01500)	/	15.69	10.56	108.07	108.1	109.39	79.87	113.07	43.68	11.33	8.68	20.49	17.56	12.45	9.27	11.88	5.69	6.84	6.63	14.86	11.6	16.18	0.751535	0.139653	0.486997	0.000126546	0.254264	4.28e-13	7.56387	1.18e-29	5.11615	1.01e-19	0.463095	3.87e-05	1.5432	0.0291114	1.91532	0.000489593	2.95573	2.26e-09	1.47843	0.0242741	11.0477	3.76e-50	16.3333	8.24e-68
jgi.p|Aspni_NRRL3_1|386	sugar_transporter	unknown STs	/	/	55.24	78.13	7.59	6.6	5.89	5.52	7.81	3.85	68.3	66.65	62.05	60.6	60.04	66.1	56.56	23.15	20.05	23.78	8.09	7.72	3.77	4.16512	7.1e-32	4.42311	1.2e-34	1.48943	0.00178615	0.786588	0.0818031	0.622588	0.000519556	5.42101	1.4e-44	0.941673	0.707757	2.96966	3.33e-24	2.79644	4.48e-21	1.26342	0.0942766	0.114847	2.04e-79	0.1451	3.85e-69
jgi.p|Aspni_NRRL3_1|3879	sugar_transporter	hexose, xylose, polyol STs	MstH_Aniger	/	11.02	14.45	544.02	364.69	409.13	292.91	309.24	260.46	17.87	14.57	12.48	9.2	23.41	35.4	36.44	9.92	10.37	10.71	1117.99	1251.32	59.3	0.00511912	0	0.0155122	5.73e-230	0.00461798	0	0.343843	1.18e-16	0.208996	1.96e-34	0.00798694	1.86e-301	0.330007	9.28e-18	3.35908	2.75e-21	1.10852	0.586718	1.64521	3.75e-05	26.1673	4.27e-169	43.0507	1.99e-225
jgi.p|Aspni_NRRL3_1|3902	sugar_transporter	uronic, quinic acid STs	/	/	20.45	14.07	6.56	5.33	4.93	17.63	20.44	14.42	11.11	10.14	24.67	23.48	21.48	21.11	18.65	33.73	32.08	32.77	0	0.37	3.18	101.75	4.87e-35	93.6209	7.8e-34	138.693	8.1e-40	41.7091	5.92e-23	120.218	1.64e-37	56.5991	6.49e-27	1.08683	0.619256	0.675022	0.00115269	0.733634	0.0164946	0.346947	4.94e-18	2.12402	8.16e-11	0.736922	0.0169958
jgi.p|Aspni_NRRL3_1|4004	sugar_transporter	glycerol, aribitol, pentose STs	/	/	17.33	6.55	48.54	28.46	37.98	42.33	41.45	70.88	5.95	7.61	15.2	16.26	16.42	14.5	18.35	27.29	29.3	32.27	14.85	14.77	77.48	0.610198	0.00300982	0.641364	0.00799924	1.05722	0.763558	2.39792	5.5e-08	2.99245	6.17e-12	0.274714	5.54e-15	0.951407	0.842784	0.606652	0.00149951	0.577173	0.000697134	0.801324	0.173539	10.893	3.65e-60	8.72881	9.93e-50
jgi.p|Aspni_NRRL3_1|4244	sugar_transporter	unknown STs	/	/	0.16	1.13	7.21	3.72	6.14	0.38	0.38	0.58	0.66	1	0.32	0.29	0.14	0	0.4	0	0.14	0.12	0.08	0.05	186.45	2.15878	0.278946	1.93005	0.369461	0.700725	0.690317	77.461	3.11e-13	5.66706	0.00816562	8.25263	0.000705789	1.11851	0.893561	2.75435	0.184774	3.08078	0.16281	13.6687	9.08e-14	0.686697	0.375103	9.38622	4.47e-14
jgi.p|Aspni_NRRL3_1|4325	sugar_transporter	glycerol, aribitol, pentose STs	/	/	0.61	1.34	4.38	2.94	5.19	1.08	2.15	0.54	1	1.04	1.13	0.77	1.15	1.16	0.97	0.69	0.52	1.1	2.6	3.16	2.83	0.163969	3.07e-09	0.216512	1.14e-07	0.143224	3.18e-10	1.33867	0.322257	0.378172	0.000983747	0.235892	4.31e-07	0.757322	0.519905	1.5117	0.268191	1.14484	0.787783	3.53985	3.12e-06	1.60316	0.122602	5.67496	1.66e-11
jgi.p|Aspni_NRRL3_1|4329	sugar_transporter	glycerol, aribitol, pentose STs	/	/	1.78	2.65	1.94	1.58	1.94	2.24	2.4	2.13	1.78	2.35	2.33	2.5	1.49	1.92	2.36	2.9	3.1	2.75	1.14	1.23	1.76	1.05434	0.831496	0.974075	0.929578	1.31068	0.232408	1.41986	0.12653	1.65205	0.0249838	1.15929	0.545401	1.0824	0.797554	0.743183	0.176625	0.804424	0.383409	0.859455	0.530646	1.42505	0.0731176	1.22477	0.314794
jgi.p|Aspni_NRRL3_1|4386	sugar_transporter	inositol, hexose STs	/	/	37.58	33.93	31.18	26.85	28.47	54.33	49.67	50.92	29.73	28.28	34.96	38.24	49.07	42.67	39.9	46.39	47.45	53.38	4.11	4.19	29.31	4.95454	4.11e-65	6.08296	9.78e-84	6.25874	4.7e-86	6.43814	5.94e-88	10.71	1.16e-143	4.46515	2.05e-57	0.814495	0.0172705	0.971914	0.789232	0.791619	0.00485621	0.601136	5.9e-12	2.39856	4.84e-34	1.44186	8.5e-07
jgi.p|Aspni_NRRL3_1|4569	sugar_transporter	glycerol, aribitol, pentose STs	/	/	110.62	109.61	110.18	116.54	125.05	73.87	93.47	43.23	104.78	113.9	139.66	91.64	104.15	128.51	129.84	70.58	64.22	77.93	30.78	31.29	66.96	2.04521	6.49e-06	2.2456	3.26e-07	1.20814	0.265142	3.49915	1.34e-15	1.94812	2.99e-05	2.13585	1.74e-06	0.910761	0.657574	1.85873	3.21e-05	1.69286	0.000746722	1.79616	6.1e-05	0.912107	0.59495	1.63829	0.000581989
jgi.p|Aspni_NRRL3_1|4711	sugar_transporter	uronic, quinic acid STs	/	/	2.48	5.5	0.18	0.36	0.66	0.17	0.4	0.29	3.7	4.41	1.94	1.73	3.6	4.43	4.66	1.65	2.25	3.21	3.16	3.4	9.32	0.345263	3.19e-06	0.750426	0.212923	0.38523	2.4e-05	0.102486	1.07e-15	0.0755139	6.86e-15	0.836574	0.458573	0.460089	0.000834345	1.948	0.00271224	0.896252	0.745913	1.35718	0.521559	0.0902657	4.87e-14	0.122507	5.35e-15
jgi.p|Aspni_NRRL3_1|4757	sugar_transporter	glycerol, aribitol, pentose STs	/	/	23.63	16.46	272.06	206.24	237.98	70.81	76.87	67.98	15.18	14.91	22.55	24.44	21.67	21.16	20.04	38.37	35	32.21	10.24	10.43	54.27	1.26782	0.0179953	1.16612	0.138911	1.80002	8.85e-10	21.4056	7.09e-247	5.98523	4.04e-83	0.907287	0.3759	1.08721	0.490308	0.647837	6.88e-07	0.704337	0.000144364	3.5764	1.6e-62	6.59685	4.03e-120	23.5929	0
jgi.p|Aspni_NRRL3_1|5043	sugar_transporter	glycerol, aribitol, pentose STs	/	/	196.21	155.58	117.15	115.2	121.14	261.53	240.21	267.05	148.65	139.09	197.59	189.45	189.82	167.33	153.91	282.84	275.53	277.11	53.85	63.64	149.81	1.84762	1.7e-19	1.67436	4.14e-14	2.5154	1.03e-42	1.86267	7.44e-20	3.76363	6.6e-87	1.52673	6.64e-10	1.10348	0.211289	0.665643	4.97e-11	0.734523	1.88e-06	0.494912	1.68e-31	2.46515	3.92e-52	1.22003	0.001466
jgi.p|Aspni_NRRL3_1|5348	sugar_transporter	glycerol, aribitol, pentose STs	/	/	2.27	0.92	2.75	1.04	1.78	7.11	4.84	6.56	0.62	0.71	1.62	2.04	0.9	0.64	1.31	3.25	4.58	4.39	0.2	0.24	1.41	5.10402	4.59e-06	2.67792	0.00808758	10.0523	2.5e-11	7.99579	3.41e-09	24.7032	5.28e-21	2.0972	0.053818	1.90596	0.0298776	0.266398	1.08e-07	0.507744	0.00952034	0.323674	6.45e-07	11.7791	8.53e-25	3.8126	1.25e-07
jgi.p|Aspni_NRRL3_1|5365	sugar_transporter	glycerol, aribitol, pentose STs	/	/	0	0.12	0.27	0.07	0.43	0	0.25	0	0	0.07	0	0	0	0	0	0	0	0.06	0.42	0.25	0.06	0.0195935	0.00275926	0.0150813	0.00146324	0.0368292	0.012617	0.68848	0.757163	0.210358	0.187495	0.109919	0.0573334	1	1	0.409492	0.66136	0.532009	0.782166	3.2729	0.335663	1.91376	0.643383	6.26353	0.0930165
jgi.p|Aspni_NRRL3_1|5552	sugar_transporter	glycerol, aribitol, pentose STs	/	/	7.42	7.01	2.2	1.97	1.39	3.31	3.33	3.6	5.43	5.63	8.53	8.3	7.49	6.21	6.74	10.06	10.47	8.47	1.13	2.68	1.29	2.50571	5.37e-07	2.18336	2.27e-05	2.84131	9.01e-09	0.974708	0.918904	1.6327	0.0126434	2.02156	0.000143637	1.14764	0.524367	0.768433	0.133137	0.881886	0.55139	0.59699	0.00545834	0.807645	0.229616	0.482156	1.36e-05
jgi.p|Aspni_NRRL3_1|5614	sugar_transporter	unknown STs	/	/	142.04	451.78	177	147.12	160.96	216	199.85	219.51	294.64	353.55	148.15	142.34	349.5	382.56	333.78	117.63	140.5	157.62	5.55	6.4	11.87	13.5262	6.35e-106	34.5065	3.81e-196	12.3455	1.09e-98	25.2483	1.01e-162	30.7002	4.88e-183	37.4594	2.08e-205	0.391991	7.36e-21	2.79508	2.27e-25	1.09565	0.505339	0.822415	0.0740804	0.81956	0.0569816	0.674018	7.88e-05
jgi.p|Aspni_NRRL3_1|5631	sugar_transporter	uronic, quinic acid STs	/	/	0.22	0.59	0.18	0.06	0.33	0	0.17	0.17	0.64	0.55	0.51	0.37	0.49	0.55	0.71	0.53	0.69	0.61	0.53	0.14	0.15	0.576394	0.293081	0.957973	0.950608	0.893474	0.8373	0.445305	0.147582	0.274682	0.0389042	0.993571	1	0.60168	0.403283	1.07219	0.917018	0.645115	0.476339	1.62116	0.535382	0.27646	0.0287343	0.448186	0.109874
jgi.p|Aspni_NRRL3_1|5634	sugar_transporter	unknown STs	/	/	2.95	1.94	1.88	2.25	2.2	2.33	1.78	2.39	2.93	1.93	3.37	1.69	1.71	1.72	1.85	4.18	4.14	4.42	2.32	2.95	2.87	0.565883	0.00617788	0.39309	6.78e-06	0.862992	0.494241	0.747325	0.180696	0.714864	0.12556	0.527419	0.00172445	1.43957	0.142456	0.455497	8.67e-05	0.655722	0.0550847	1.04541	0.889572	1.3554	0.149806	1.41695	0.0805945
jgi.p|Aspni_NRRL3_1|5659	sugar_transporter	inositol, hexose STs	/	/	486.04	260.85	487.92	472.58	511.91	852.72	795.06	889.8	242.67	220.67	439.75	469.39	349.01	313.3	317.81	722.39	858.12	793.61	60.14	45.9	306.9	4.8589	9.65e-83	3.53575	3.36e-53	7.85853	2.88e-140	8.53804	1.37e-151	13.6618	3.51e-225	2.74284	2.43e-34	1.37422	8.55e-05	0.449925	3.08e-27	0.618296	4.61e-10	0.624956	3.15e-10	4.9809	2.03e-109	3.11284	3.07e-55
jgi.p|Aspni_NRRL3_1|5973	sugar_transporter	hexose, xylose, polyol STs	/	/	11.59	6.48	33.23	25.44	33.34	20.69	20.87	20.05	8.05	6.73	12.82	13.87	14.17	12.09	11.42	12.59	13.24	11.3	269.73	183.46	13.92	0.0313401	5.87e-179	0.0317208	1.55e-181	0.0287944	8.04e-187	0.124881	2.21e-70	0.0777717	2.44e-102	0.0189032	1.78e-228	0.987999	0.955505	1.10163	0.537336	1.08841	0.62616	1.60574	4.33e-05	4.1142	1.11e-33	6.60635	3.27e-61
jgi.p|Aspni_NRRL3_1|6036	sugar_transporter	maltose, sucrose STs	/	/	4.65	3.35	1.36	1.63	1.8	1.78	1.49	1.06	3.42	4.19	3.63	3.95	4.78	5.18	4.55	5.56	5.12	6.95	1.02	0.5	0.82	2.77156	2.42e-06	3.40415	6.88e-09	3.81962	2.2e-10	1.78736	0.0128854	1.52256	0.0883673	2.7314	2.71e-06	0.814169	0.341628	0.891229	0.581292	0.725611	0.0967876	1.17392	0.528773	0.55743	0.00229544	0.654376	0.0194588
jgi.p|Aspni_NRRL3_1|6205	sugar_transporter	pentose, hexose STs	/	/	1132.39	1218.71	2501.84	2054.28	2114.97	2994.9	3072.12	2505.11	990.75	1152.18	1066.23	1043.27	1212.4	1309.09	1180.52	1814.49	2035.13	1886.95	109.4	106.52	986.18	5.56729	1.2e-90	6.58486	4.13e-109	9.36354	2.69e-153	19.0719	7.99e-266	22.7649	1.31e-298	6.28768	7.15e-104	0.845469	0.0752736	0.703245	1.44e-05	0.594571	9.45e-11	0.837777	0.0352826	3.62056	4.21e-65	3.03322	9.25e-49
jgi.p|Aspni_NRRL3_1|6252	sugar_transporter	glycerol, aribitol, pentose STs	/	/	16.88	2.4	46.48	25.61	30.19	3.65	5.99	2.52	1.6	3.77	24.75	18.72	4.71	5.25	5.17	5.1	5.68	4.08	0.21	0.54	76.33	33.34	6.73e-27	8.6585	1.02e-10	7.77873	9.78e-10	93.9981	1.56e-44	10.386	3.16e-12	4.71362	5.57e-06	3.85055	1.46e-09	1.1131	0.735822	4.28604	1e-10	9.05046	1.36e-24	2.2034	0.000795739	19.9418	2.22e-44
jgi.p|Aspni_NRRL3_1|6805	sugar_transporter	uronic, quinic acid STs	/	/	0	4.06	0	0.21	0.14	0	0	0	3.45	3.21	0.06	0.06	4.84	6.77	5.38	0	0.26	0	1.55	2.02	0.68	0.0132489	1.69e-08	1.85016	0.0160016	0.0258305	9.64e-11	0.0601069	1.28e-10	0.00545485	2.29e-09	1.22346	0.479069	0.00716095	4.13e-10	71.6268	3.05e-14	0.512916	0.6116	11.019	0.0180082	0.00445853	4.21e-10	0.0491285	6.79e-13
jgi.p|Aspni_NRRL3_1|6836	sugar_transporter	lactose, cellobiose, xylobiose STs	/	/	0	0	0	0	0	0	0	0	0	0	0	0	0	0	0	0	0	0	0	0	0	NA	NA	NA	NA	NA	NA	NA	NA	NA	NA	NA	NA	NA	NA	NA	NA	NA	NA	NA	NA	NA	NA	NA	NA
jgi.p|Aspni_NRRL3_1|6866	sugar_transporter	uronic, quinic acid STs	/	/	0	0	0.08	0	0	0	0.12	0.06	0	0	0	0	0	0	0	0	0.07	0	0	0	0.03	1	NA	1	1	1.92776	0.869923	4.08037	NA	8.26167	NA	1	1	1	NA	0.409508	0.846327	0.532011	0.901376	0.493892	0.88388	10.6541	0.507006	5.26197	NA
jgi.p|Aspni_NRRL3_1|703	sugar_transporter	glycerol, aribitol, pentose STs	/	/	0.16	0.11	0	0	0	0	0	0	0.04	0.07	0	0	0	0	0.03	0	0	0	0	0	0	4.36151	NA	1.45635	0.930309	1	1	1	NA	1	NA	7.23909	0.57577	2.99482	NA	1.47143	0.932364	4.40669	0.720856	1	1	0.209016	0.643009	0.167262	NA
jgi.p|Aspni_NRRL3_1|728	sugar_transporter	lactose, cellobiose, xylobiose STs	/	/	16.31	231.24	283.94	232.52	231.11	84.53	98.33	52.33	114.87	168.5	17.85	21.21	74.62	78.61	72.02	17.31	24.81	27.92	0.52	0.61	163.56	18.5438	1.87e-33	78.0155	6.34e-74	22.2492	9.6e-38	416.157	5.71e-141	121.71	1.3e-89	187.695	2.03e-106	0.237694	1.81e-17	3.50644	7.45e-14	0.833458	0.41652	3.41925	6.06e-14	0.648445	0.0106633	2.2172	1.16e-06
jgi.p|Aspni_NRRL3_1|7294	sugar_transporter	unknown STs	/	/	25.75	11.58	48.63	50.29	43.92	40.93	37.89	37.5	14.09	12.75	24.08	22.97	13.72	13.08	10.39	20.91	24.2	27.95	44.87	64.5	30.75	0.247879	1.12e-37	0.12975	4.07e-76	0.236838	4.19e-40	0.810805	0.0650262	0.612828	7.51e-06	0.142701	1.97e-70	1.91044	5.65e-09	0.547843	4.28e-08	1.04662	0.776518	1.32305	0.00770475	4.29448	5.41e-47	5.68183	8.76e-68
jgi.p|Aspni_NRRL3_1|7422	sugar_transporter	maltose, sucrose STs	/	/	0	0	0.1	0.06	0.06	0	0.05	0.11	0	0	0	0	0	0	0	0	0	0	0.87	1.2	0.11	0.00569342	2e-06	0.00438223	6.07e-07	0.00549447	1.69e-06	0.0692416	0.0012766	0.0457071	0.000825826	0.00430477	5.58e-07	1	1	1	1	1	1	1.5149	0.760247	10.6178	0.0636921	16.0849	0.0176934
jgi.p|Aspni_NRRL3_1|7429	sugar_transporter	maltose, sucrose STs	/	/	0	0	0.31	0.35	0.36	0	0	0	0	0	0	0.06	0	0	0	0	0	0	0.02	0.05	0.09	0.362319	0.568474	0.143181	0.276464	0.17952	0.328868	8.80349	0.151999	0.274444	0.474043	0.140649	0.273526	2.5305	0.705624	1	1	2.01826	0.777265	32.0775	0.019983	1	1	62.5918	0.00361851
jgi.p|Aspni_NRRL3_1|7442	sugar_transporter	xylose STs	/	/	0	0.11	0	0.07	0	0.06	0	0	0	0	0	0.06	0	0	0	0	0	0	0.05	0	0	0.495834	NA	0.195953	0.649584	0.245675	0.680224	0.933936	NA	0.731524	NA	0.865388	0.982932	2.53038	NA	1	1	2.01825	0.875999	1.2767	0.969896	0.845313	0.996328	1.07921	NA
jgi.p|Aspni_NRRL3_1|7609	sugar_transporter	glycerol, aribitol, pentose STs	/	/	0.91	1.6	1.23	2.1	2.21	12.03	13.8	12.5	1.46	1.63	1.57	1.05	0.76	0.87	1.66	1.05	1.09	0.92	0.27	0.31	6.94	2.32613	0.00775027	2.40138	0.00502954	1.89525	0.0499551	5.95472	1.89e-09	38.7794	2.26e-38	3.34014	6.49e-05	0.968663	0.939436	1.26705	0.427598	1.22735	0.544746	0.153554	1.48e-24	11.6101	8.99e-41	1.78277	0.005416
jgi.p|Aspni_NRRL3_1|8009	sugar_transporter	lactose, cellobiose, xylobiose STs	/	/	2.96	1.56	0.49	0.95	0.83	0.54	1.07	0.96	1.62	1.11	1.31	2.35	1.53	2.05	1.91	3.51	4.81	3.75	0.64	0.49	1.49	2.0919	0.014871	1.82434	0.0511003	3.6637	6.92e-06	1.19469	0.624877	1.27148	0.498754	1.47721	0.226701	1.14666	0.708285	0.497951	0.00520491	0.57098	0.0371648	0.939607	0.895716	0.860728	0.660777	0.808746	0.474116
jgi.p|Aspni_NRRL3_1|815	sugar_transporter	inositol, hexose STs	/	/	0	0	0.06	0	0	0	0.45	0	0.14	0	0	0	0	0.05	0	0	0	0	0	0.08	0.05	0.135138	0.677967	0.230806	0.788076	0.130416	0.677459	0.536289	0.910159	3.27328	0.812985	0.692378	0.957324	0.585504	0.940445	1.76977	0.928885	1	1	0.163839	0.739256	4.72759	0.762038	0.774561	0.962722
jgi.p|Aspni_NRRL3_1|817	sugar_transporter	glycerol, aribitol, pentose STs	/	/	2.5	0.81	26.17	9.13	15.74	7.96	7.04	22.77	1.16	1.46	2.59	2.49	1.42	1.93	1.44	3.14	3.34	2.96	2.19	2.35	3.59	0.619426	0.209676	0.402892	0.015996	0.732444	0.426379	6.95644	3.45e-08	4.76732	1.02e-05	0.308388	0.00173743	1.53745	0.340356	0.550065	0.122063	0.845697	0.737351	1.45919	0.299327	15.4589	2.41e-17	22.5575	3.33e-22
jgi.p|Aspni_NRRL3_1|8232	sugar_transporter	inositol, hexose STs	/	/	67.77	59.44	21.18	20.32	19.37	26	22.11	20.85	61.27	59.93	72.5	72.14	70.71	75.5	60.17	105.59	111.75	105.58	9.95	12.78	15.75	3.51496	1.14e-46	3.5236	3.88e-47	5.07486	4.25e-78	1.67723	1.82e-08	1.76209	7.45e-10	3.24977	2.13e-41	0.997548	0.988405	0.694324	1.87e-06	0.692621	3.16e-06	0.951839	0.647275	0.542221	1.97e-15	0.516107	4.11e-18
jgi.p|Aspni_NRRL3_1|834	sugar_transporter	maltose, sucrose STs	/	/	0.94	0.17	0.93	0.66	0.28	0.68	0.67	1.23	0.51	0.78	0.67	0.67	0.52	0.46	0.99	1.2	0.87	0.95	1.1	2.1	1.25	0.267496	0.000623082	0.256619	0.000337901	0.339023	0.00425345	0.384121	0.0136617	0.472648	0.0551616	0.195471	2.31e-05	1.04239	0.950681	0.756937	0.563999	0.789022	0.662002	0.8127	0.673803	2.418	0.0241367	1.96511	0.0884401
jgi.p|Aspni_NRRL3_1|8396	sugar_transporter	lactose, cellobiose, xylobiose STs	/	/	2.43	2.78	10.47	9.46	8.32	11.75	9.57	11.81	2.6	2.68	2.78	3.43	2.71	2.32	2.48	3.59	4.29	4.11	2.18	2.64	11.12	0.68425	0.0273996	0.608442	0.00299401	0.893299	0.525409	3.69979	2.54e-19	4.00671	1.93e-21	0.685184	0.0239511	1.12459	0.611098	0.681117	0.0212266	0.765981	0.159581	0.923396	0.596544	5.84765	9.85e-42	5.3997	1.13e-38
jgi.p|Aspni_NRRL3_1|8621	sugar_transporter	hexose, xylose, polyol STs	/	/	8.4	6	5.34	6.27	6.89	9.22	8.55	9.32	7.35	5.68	8.31	9.44	8.03	8.51	8.08	11.21	9.87	12.8	6.78	6.13	10.91	0.748162	0.0162849	0.727145	0.00756926	0.920209	0.514884	0.869407	0.279544	1.1948	0.151961	0.590444	8.19e-06	1.0289	0.877119	0.790196	0.0468746	0.813035	0.108152	0.727656	0.00578835	2.02357	5.08e-11	1.47246	0.000492406
jgi.p|Aspni_NRRL3_1|8653	sugar_transporter	maltose, sucrose STs	/	/	58.31	14.33	109.66	63.53	73.37	69.66	75.29	59.9	14.24	14.6	71.91	57.48	25.74	26.51	28.32	45.52	41.98	43.36	3.29	3.01	23.73	10.978	5.13e-59	4.88482	3.5e-26	7.26727	1.49e-40	24.0054	1.12e-103	18.5125	2.82e-87	2.74489	3.84e-11	2.24736	4.54e-11	0.672167	0.00213319	1.5106	0.00166124	1.29671	0.0409956	6.74436	6.06e-59	8.74549	1.64e-76
jgi.p|Aspni_NRRL3_1|8663	sugar_transporter	pentose, hexose STs	/	/	7.71	8.72	1358.17	1225.85	1414.99	172.34	238.18	151.06	5.47	4.63	8.05	7.51	5.75	7.28	7.49	5.4	6.17	8.72	0.99	1.3	1.65	3.86301	2.23e-11	3.54916	3.42e-10	3.20887	1.03e-08	1105.71	5.77e-293	144.344	1.25e-147	3.36449	1.87e-09	1.08843	0.72588	1.10605	0.639795	1.20385	0.372379	7.66022	2.66e-50	42.9022	4.2e-152	328.64	0
jgi.p|Aspni_NRRL3_1|8798	sugar_transporter	glycerol, aribitol, pentose STs	/	/	18.11	8.05	1.99	1.66	2.76	1.89	1.93	2.39	9.53	9.23	19.11	21.33	12.99	13.75	11.4	35.72	37.09	40.1	0.66	1.26	9.07	12.2703	1.65e-48	8.20709	2.64e-34	22.4394	2.83e-75	2.14008	8.51e-05	2.00989	0.000484363	6.11689	1.94e-25	1.49509	0.000646529	0.365745	3.63e-22	0.54682	2.19e-08	1.06477	0.787767	0.328581	2.18e-15	0.349863	1.45e-15
jgi.p|Aspni_NRRL3_1|8841	sugar_transporter	glycerol, aribitol, pentose STs	/	/	5.81	4.67	4.59	3.79	5.15	4.76	3.48	4.75	3.87	4.37	6.22	7.22	6.43	4.66	3.95	8.32	8.96	10.17	0.52	0.69	11.55	6.15366	3.64e-16	4.87073	1.54e-12	8.31655	6.47e-22	7.09725	1.64e-18	6.39345	2.1e-16	4.46775	2.56e-11	1.2634	0.224847	0.585667	0.000547335	0.73993	0.0813237	1.11008	0.600028	1.43102	0.0252138	1.58855	0.00243902
jgi.p|Aspni_NRRL3_1|8911	sugar_transporter	hexose, xylose, polyol STs	MstG_Aniger	/	0.46	0.62	20.39	15.58	17.38	3.41	5.07	2.67	1.09	0.44	0.54	0.55	0.58	1.04	0.58	0.28	0.07	0.23	93.77	71.97	13.97	0.00351052	5.1e-106	0.00484983	1.3e-130	0.00122864	3.91e-72	0.198429	1.59e-22	0.0385623	4.62e-75	0.00518866	1.07e-130	0.723844	0.433753	3.94733	0.00169558	2.85725	0.0354081	5.14568	1.65e-22	7.43203	7.12e-20	38.2429	1.03e-69
jgi.p|Aspni_NRRL3_1|9077	sugar_transporter	uronic, quinic acid STs	/	/	0	0	0.28	0.13	0.58	0	0	0.06	0.08	0.07	0	0.26	0	0.12	0.07	0.26	0	0.16	0	0	1.23	8.55488	0.159885	6.30217	0.246604	12.6012	0.0887337	51.2911	0.0059469	2.9471	0.548046	5.25238	0.308561	1.35745	0.867674	0.500126	0.621879	0.678896	0.808967	17.404	0.027134	0.561097	0.731978	9.76531	0.0288439
jgi.p|Aspni_NRRL3_1|935	sugar_transporter	glycerol, aribitol, pentose STs	/	/	15.71	15.35	11.38	10.52	14.7	5.25	4.01	4.67	15.06	15.16	13.93	18.33	12.06	13.57	12.36	13.45	10.56	11.08	283.8	240.99	16.67	0.0339169	1.77e-217	0.027751	3e-244	0.023522	6.49e-256	0.0425447	3.19e-190	0.0151957	4.77e-266	0.0350039	8.34e-220	1.22219	0.132649	1.17979	0.204587	1.44192	0.00260235	2.79979	8.34e-18	0.434114	1.43e-12	1.21543	0.0782858
jgi.p|Aspni_NRRL3_1|9364	sugar_transporter	xylose STs	/	/	25.82	21.25	101.77	56.38	74.51	72.24	70.77	68.6	16.69	16.46	23.11	28.69	27.05	25.16	26.97	34.4	36.37	42.88	22.18	17.62	42.41	0.720902	0.0214614	0.761992	0.0607474	1.00279	0.989148	3.60045	2.68e-21	3.03808	2.48e-16	0.548911	1.73e-05	0.946075	0.781571	0.759872	0.0504204	0.718896	0.020989	1.18511	0.229987	5.53475	2.39e-45	6.55926	7.44e-55
jgi.p|Aspni_NRRL3_1|958	sugar_transporter	uronic, quinic acid STs	GatA_Aniger	/	14.9	58.29	2191.07	1517.91	1645.94	109.39	107.97	85.25	43.86	48.41	17.77	13.89	15.86	18.68	17.73	7.11	8.3	10.66	5.31	5.56	17.46	1.59369	0.00142778	1.85349	1.75e-05	0.849209	0.30461	304.929	0	16.0009	1.14e-91	5.60138	7.07e-36	0.859832	0.36974	2.1826	3.28e-09	1.87667	6.13e-06	19.057	1.1e-155	2.85661	2.74e-20	54.4383	3.45e-284
jgi.p|Aspni_NRRL3_1|9716	sugar_transporter	xylose STs	XltB_Aniger	/	6.57	5.16	45.06	19.88	32.07	6.85	6.8	7.59	3.81	4.77	8.16	7.75	6.36	5.38	5.37	12.04	15.19	14.85	17.71	20.18	6.72	0.221036	3.79e-18	0.173204	5.9e-24	0.392258	5.25e-08	1.58579	0.00842302	0.322015	9.14e-11	0.146395	2.99e-28	1.27616	0.264273	0.441556	1.3e-06	0.563497	0.00138373	4.92459	5.01e-24	2.19962	2.66e-06	10.8323	2.42e-52
jgi.p|Aspni_NRRL3_1|9845	sugar_transporter	uronic, quinic acid STs	/	/	92.61	29.97	20.85	11.31	12.73	75.51	58.23	66.98	24.1	27.37	79.73	76.59	101.87	102.57	116.38	168.78	190.87	193.8	4.59	5.81	10.96	8.97381	7.93e-52	11.9985	2.1e-66	18.9698	6.23e-93	2.70532	3.26e-11	11.1841	1.96e-62	3.19641	3.29e-15	0.74791	0.046936	0.632505	0.000388602	0.473057	3.84e-09	0.241891	3.9e-30	3.49895	7.74e-25	0.846364	0.224793
jgi.p|Aspni_NRRL3_1|1004	sugar_metabolism	Glycolysis	tpiA	/	377.28	414.08	299.46	231.45	254.81	186.72	174.27	205.51	407.16	493.66	386.56	394.62	305.91	307.07	328.72	307.09	297.27	303	485.35	647.09	543.96	0.380302	5.34e-25	0.320287	3.56e-34	0.283051	1.2e-41	0.429386	2.33e-19	0.287364	1.83e-40	0.470114	9.3e-16	1.18738	0.105137	1.13155	0.231403	1.34358	0.00196695	1.49422	5.59e-06	0.611265	9.89e-09	0.913366	0.335831
jgi.p|Aspni_NRRL3_1|10050	sugar_metabolism	PCP;the oxidoreductive pathway;D-galacturonic acid	larA	/	118.72	182.88	6876.32	6676.59	6336.38	514.7	670.64	532.24	160.69	196.64	133.17	138.92	152.37	130.04	144.23	109.59	107.06	106.72	16.95	21.04	14.13	3.84848	9.76e-42	4.34866	1.16e-49	3.02383	1.96e-28	325.577	0	26.1507	3.28e-243	5.78965	1.12e-70	0.88498	0.287551	1.43813	7.69e-05	1.27272	0.0155701	12.45	7.29e-206	4.5168	3.83e-73	56.2343	0
jgi.p|Aspni_NRRL3_1|10107	sugar_metabolism	PPP	rpiA	/	74.26	72.83	99.93	75.27	86.89	46.15	43.83	54.95	70.15	78.11	76.26	77.82	84.83	82.94	92.95	73.45	62.82	79.3	31.11	34.66	44.99	1.29195	0.0121551	1.52976	2.12e-05	1.15864	0.162746	2.46731	2.93e-20	1.26667	0.0234593	1.36146	0.00235611	0.844544	0.123977	1.32031	0.00377633	1.11506	0.349007	1.94788	8.61e-14	0.93037	0.494158	1.81225	7.75e-12
jgi.p|Aspni_NRRL3_1|10165	sugar_metabolism	PPP	tktC	/	0	0	0	0	0	0	0	0	0	0	0.04	0	0	0	0	0	0	0.04	0	0	0	1.99756	NA	1	1	1.92775	NA	1	NA	1	NA	1	1	2.53033	NA	0.409515	NA	1.03621	NA	1	NA	1	1	1	NA
jgi.p|Aspni_NRRL3_1|10297	sugar_metabolism	Glycolysis	pfkA	/	56.29	79.44	60.84	50.33	53.68	20.49	15.12	21.77	72.11	79.97	62.66	66.39	82.39	84.18	103.8	74.36	75.2	70.84	523.03	448.79	28.03	0.0707541	5.04e-150	0.107001	2.82e-108	0.0799055	3.7e-137	0.104676	1.21e-109	0.0338041	9.97e-234	0.0961271	1e-118	0.661246	5.45e-05	1.3391	0.00437626	0.885472	0.32117	3.09656	8.57e-32	0.35166	6.78e-28	1.08894	0.417329
jgi.p|Aspni_NRRL3_1|10522	sugar_metabolism	non-phosphorylated DeLey-Doudoroff pathway	dgdA	/	59.13	36.28	153.13	127.23	147.55	34.55	47.1	28.68	33.37	33.68	57.55	50.86	33.05	34.95	31.68	35.77	36.88	42.4	3.51	5.43	416.97	7.17612	1.27e-44	4.4188	1.16e-25	4.68714	1.43e-27	30.5302	1.65e-134	7.31978	4.96e-45	4.81546	1.05e-28	1.624	7.4e-05	0.94275	0.713255	1.53102	0.000588679	4.17091	4.53e-39	1.52006	0.000270399	6.34004	2.86e-66
jgi.p|Aspni_NRRL3_1|10666	sugar_metabolism	Glycolysis	enoA	/	676.02	634.72	404.36	336.94	373.32	231.2	238.81	258.21	558.25	638.12	650.29	737.49	576.24	567.68	585.34	644.71	653.79	649.81	1598.58	1699.01	1627.94	0.232273	7.08e-100	0.201607	5e-120	0.208395	4.27e-115	0.208833	1.67e-114	0.12671	8.83e-197	0.224385	9.22e-105	1.15211	0.0661672	0.967427	0.711866	1.11458	0.166155	1.64813	6.72e-15	0.564699	1.26e-19	0.930695	0.301334
jgi.p|Aspni_NRRL3_1|10685	sugar_metabolism	Mannose	pmmA	/	104.3	79.06	63.88	66.15	64.62	39.63	36.08	39.98	70.91	76.37	89.33	90.38	74.82	78.44	73	101.89	108.27	119.54	60.48	90.7	56.94	0.700756	0.00025255	0.578513	1.26e-08	0.773996	0.00905948	0.799984	0.0264813	0.441708	6.14e-17	0.608393	2.4e-07	1.21131	0.0711031	0.747437	0.00195189	0.905374	0.387032	1.81112	6.48e-11	0.726024	0.000470437	1.31491	0.00218079
jgi.p|Aspni_NRRL3_1|10706	sugar_metabolism	TCA	/	/	139.46	117.09	91.38	112.09	108.16	59.75	58.12	63.71	126.06	119.71	119.28	127.62	124.76	129.5	123.67	131.81	138.89	146.76	495.71	495.93	146.08	0.144398	2.85e-200	0.146399	5.13e-199	0.148423	3.79e-195	0.193783	7.63e-145	0.105004	2.85e-260	0.147665	7.79e-198	0.98633	0.895028	0.986368	0.882686	0.972884	0.767777	1.84548	2.58e-23	0.711095	3.41e-08	1.31231	7.27e-06
jgi.p|Aspni_NRRL3_1|10724	sugar_metabolism	Glycerol	/	/	58.09	94.18	699.58	735.65	922.71	174.85	209.07	172.05	89.97	81.69	65.22	51.89	82.12	82.97	81.53	53.83	44.4	44.02	354.34	250.02	128.76	0.107358	2.77e-84	0.156481	4.25e-59	0.0828401	2.93e-104	2.40622	2.57e-14	0.526891	3.53e-08	0.177053	9.97e-52	0.686079	0.0015537	1.88895	6.51e-09	1.29597	0.0378073	4.56683	1.92e-49	2.9759	5.33e-26	13.5904	1e-144
jgi.p|Aspni_NRRL3_1|10868	sugar_metabolism	PCP;the oxidoreductive pathway	xyrB	/	66.62	50.56	183.26	165.98	185.29	672.17	736.57	700.19	55.37	55.93	85.69	76.4	75.38	71.09	75.23	71.15	59.49	68.44	6.27	4.39	1.3	7.70094	1.22e-76	7.72087	2.56e-77	6.35617	8.2e-63	29.8818	1.46e-215	109.572	0	5.92235	1.81e-58	0.99742	0.98901	1.2147	0.0347777	1.21157	0.0474867	0.272715	2.11e-65	18.5014	0	5.0456	2.23e-95
jgi.p|Aspni_NRRL3_1|10884	sugar_metabolism	PCP	lxrA	/	12.95	10.26	1608.45	1725.39	1600.5	88.87	122.85	106.82	10.12	10.22	14.71	14.49	7.72	8.79	5.35	9.68	10.62	11.44	17.04	23.21	12.11	0.393844	3.3e-13	0.203076	1.73e-33	0.281448	3.44e-22	76.4555	0	4.59156	9.65e-39	0.310065	3.18e-20	1.93939	1.74e-06	0.721541	0.0289109	1.39935	0.0227561	16.6513	7.99e-180	14.8084	3.77e-131	246.579	0
jgi.p|Aspni_NRRL3_1|10908	sugar_metabolism	Glycolysis	pgkA	/	174.06	182.96	126.64	104.66	122.88	127.94	124.65	127.14	172.2	192.8	185.26	174.46	203.57	181.66	201.41	161.74	153.74	144	1710.76	1490.13	1737.81	0.0618401	1.46e-294	0.0704042	1.32e-269	0.0505791	0	0.0682416	1.65e-273	0.0679802	7.57e-273	0.0690941	8.84e-274	0.878359	0.146466	1.39196	9.01e-06	1.22264	0.0134628	1.00385	0.991077	0.983878	0.881896	0.987661	0.890217
jgi.p|Aspni_NRRL3_1|10933	sugar_metabolism	Glycerol	gppA	/	42.76	35.79	20.28	24.99	27.16	11.26	16.39	12.83	42.37	42.74	38.32	34.58	35.38	36.34	34.83	43.24	46.05	40.32	32.72	42.41	36.15	0.573189	1.64e-06	0.547784	1.87e-07	0.611662	2.3e-05	0.595298	1.07e-05	0.311148	7.53e-22	0.654471	0.000260461	1.04638	0.790746	0.895567	0.409134	0.937101	0.678641	1.91323	2.99e-08	0.475419	3.69e-11	0.909587	0.422373
jgi.p|Aspni_NRRL3_1|11113	sugar_metabolism	TCA	/	/	0.45	0.39	0.53	0.87	0.28	0.48	0.53	0.24	0.29	0.75	0.18	0.49	0.44	0.57	0.49	0.89	0.71	1.49	0.64	0.97	14.48	0.262232	0.00274642	0.367573	0.0180994	0.695563	0.396499	0.68385	0.396191	0.455065	0.0805668	0.373573	0.0196366	0.713414	0.587937	0.528454	0.153775	0.377006	0.0437806	1.50275	0.416386	1.21814	0.712847	1.83056	0.142854
jgi.p|Aspni_NRRL3_1|11176	sugar_metabolism	TCA	/	/	102.83	103.41	58.45	65.97	65.14	32.66	27.92	36.34	104.8	105.33	94.48	108.69	100.24	123.37	99.28	83.85	80.89	71.78	234.54	189.29	40.38	0.267371	6.31e-46	0.291909	2.05e-40	0.196438	9.22e-69	0.275423	1.1e-43	0.130847	2.86e-102	0.298082	3.88e-39	0.915938	0.465327	1.48602	1.18e-05	1.3611	0.00129319	2.10493	6.01e-17	0.438963	3.5e-21	0.923985	0.409031
jgi.p|Aspni_NRRL3_1|11229	sugar_metabolism	Mannose	pmiA	/	121.08	97.15	49.82	39.11	44.56	49.79	46.05	49.94	73.6	80.5	111.74	115.04	98.49	89.41	79.35	123.19	136.63	148.79	44	51.6	64.23	1.35282	0.0026696	1.07496	0.526381	1.51022	3.36e-05	0.864168	0.175262	0.876505	0.220656	1.06321	0.598564	1.25849	0.0280565	0.711792	0.000300095	0.895781	0.338939	0.985925	0.930137	0.824397	0.0414813	0.812793	0.0262839
jgi.p|Aspni_NRRL3_1|11249	sugar_metabolism	PPP	tktA	/	406.77	463.01	425.62	347.6	378.29	109.93	105.93	122.21	436.67	448.12	425.58	462	431.14	394.25	471.76	393.98	408.08	371.92	534.37	351.4	266.25	0.540956	5.44e-09	0.561614	4.75e-08	0.466317	3.38e-13	0.801068	0.0455736	0.218343	1.95e-48	0.612804	3.99e-06	0.963216	0.809418	1.20436	0.0892593	1.16006	0.211212	3.66885	1.7e-43	0.356302	4.07e-28	1.30722	0.00621498
jgi.p|Aspni_NRRL3_1|1127	sugar_metabolism	non-phosphorylated DeLey-Doudoroff pathway;Glycerol	dakA	/	276.71	212.96	1126.27	1177.96	1250.5	338.54	376.6	404.99	205.63	217.11	262.19	281.88	301.93	278.11	290.71	328.39	393.37	359.36	304.31	225.73	468.66	0.573226	2.23e-10	0.629944	1.59e-07	0.717535	0.000187068	4.13272	5.16e-61	1.20984	0.0373605	0.483202	7.75e-17	0.909964	0.385727	0.877928	0.163586	0.798883	0.0129858	3.41594	1.24e-56	2.50379	4.34e-32	8.55278	5.62e-172
jgi.p|Aspni_NRRL3_1|11473	sugar_metabolism	PCP	/	/	1.24	0.28	3.64	4.07	3.47	2.41	0.82	2.03	0.31	0.54	0.75	0.82	0.64	0.16	0.28	0.69	0.98	0.43	0.21	0.43	1.14	1.74293	0.215151	0.672691	0.44239	1.25058	0.649513	11.7523	3.72e-10	5.11696	6.82e-05	0.800174	0.679171	2.59098	0.0393757	0.537906	0.1931	1.3937	0.506764	2.29673	0.00576421	6.39481	1.63e-07	14.6871	1.38e-15
jgi.p|Aspni_NRRL3_1|11573	sugar_metabolism	TCA;Glyoxylate cycle	acoA	/	310.58	369.5	302.83	354.22	450.21	203.48	282.51	243.12	375.76	350.57	352.46	346.09	356.45	331.54	395.76	404.19	386.09	344.48	760.21	550.26	934.93	0.285324	1.1e-24	0.317361	7.11e-21	0.304961	2.7e-22	0.521261	1.61e-07	0.318923	1.01e-20	0.336793	6.78e-19	0.899053	0.501293	1.04066	0.808938	0.93561	0.687289	1.63444	1.86e-05	0.946942	0.704585	1.54772	0.000111613
jgi.p|Aspni_NRRL3_1|11670	sugar_metabolism	TCA	/	/	15.78	55.37	127.34	123.22	135.39	11.41	11.04	10.2	55.99	47.11	20.84	18.27	41.76	59.5	44.88	9.05	9.77	10.01	869.36	800.5	41.49	0.0122385	0	0.0335417	1.45e-266	0.00608964	0	0.142602	6.34e-91	0.0112108	0	0.0382198	1.54e-248	0.364875	1.23e-24	5.50799	6.13e-62	2.00973	8.35e-10	12.7201	2.05e-148	0.293325	1.07e-34	3.73111	4.72e-50
jgi.p|Aspni_NRRL3_1|11685	sugar_metabolism	Glycerol	gppB	/	0.15	0.85	0.29	0.13	0	0	0	0	0.08	0.14	0.23	0.1	0.37	0.25	0.19	0.26	0.12	0.11	1.92	2.7	0	0.0385827	2.35e-05	0.0641259	4.57e-05	0.0377032	1.98e-05	0.062678	0.000139225	0.00790663	1.97e-06	0.0876232	0.000174754	0.601672	0.67333	1.70081	0.625064	1.02333	0.99801	7.92727	0.0828484	0.0902345	0.0250198	0.715313	0.694762
jgi.p|Aspni_NRRL3_1|11727	sugar_metabolism	TCA	/	/	0.09	0.19	0.17	0	0.16	0.07	0.07	0.2	0.05	0.08	0.27	0	0.07	0	0.06	0.08	0.15	0	0.11	0.27	0.1	0.358076	0.318664	0.142602	0.081445	0.210929	0.152914	0.522576	0.547749	0.528176	0.554477	0.335812	0.29474	2.51101	0.543118	0.676068	0.811795	1.69761	0.734115	0.989396	1	1.57283	0.707425	1.55615	0.678838
jgi.p|Aspni_NRRL3_1|11728	sugar_metabolism	TCA	/	/	0	0.03	0	0.02	0	0	0	0	0	0	0	0	0.03	0.07	0	0	0	0	0.01	0	0.02	0.411947	NA	2.31599	0.839144	0.397551	0.806872	0.947279	NA	0.607761	NA	0.60666	0.913731	0.17787	NA	5.82564	0.659028	1	1	1.55864	0.934021	1.00182	1	1.56147	NA
jgi.p|Aspni_NRRL3_1|11729	sugar_metabolism	Glycolysis;Mannose;the oxidoreductive pathway	put. hxk	/	0	0.06	0	0	0	0	0	0	0	0	0	0	0.26	0.07	0.03	0.21	0	0.24	0.02	0.05	0.06	0.1836	NA	1.82612	0.783431	2.2065	0.687372	0.216762	0.47434	0.270873	0.536321	0.270383	0.551566	0.100542	NA	0.827609	0.93744	0.083209	0.23489	1	1	1.00182	1	0.801688	0.924892
jgi.p|Aspni_NRRL3_1|1493	sugar_metabolism	L-rhamnose	lrlA	/	64.22	75.55	152.01	98.34	123.99	114.86	139.91	110.54	52.64	62.25	67.26	61.17	60.78	61.46	54.75	70.66	89.79	75.03	50.59	61.33	349.54	0.640222	0.000774998	0.608367	0.000176996	0.74358	0.027811	2.0718	2.13e-08	1.87805	1.36e-06	0.688478	0.0053684	1.05236	0.789219	0.81816	0.147467	0.860999	0.329533	1.10316	0.50086	2.72783	3.7e-18	3.00924	1.09e-21
jgi.p|Aspni_NRRL3_1|1494	sugar_metabolism	L-rhamnose	lraA	/	40.92	252.06	552.07	488.54	493.75	129.63	185.31	114.62	143.5	217.96	48.59	43.38	65.05	59.15	54.03	36.2	41.53	36.44	1.54	1.81	1600.52	14.9549	2.88e-43	20.7231	1.96e-54	12.198	4.55e-37	287.09	4.54e-189	74.7686	7.13e-110	75.2118	2.27e-110	0.721657	0.0470682	1.69889	0.000288801	1.22602	0.243873	3.83971	2.1e-24	0.994108	1	3.81709	1.06e-24
jgi.p|Aspni_NRRL3_1|1495	sugar_metabolism	L-rhamnose	lrdA	/	70.93	447.86	826.68	668.28	750.01	148.55	224.14	141.99	270.27	367.62	74.35	72.48	71.34	69.65	63.54	48.1	61.72	64.46	2.04	2.92	5575.52	16.7203	8.55e-60	16.249	1.1e-58	12.7093	8.02e-49	286.954	9.42e-241	61.1817	3.14e-127	90.849	5.26e-153	1.029	0.902668	1.27852	0.1164	1.31559	0.0893239	4.69019	2.84e-32	0.673444	0.00371411	3.15858	1.07e-18
jgi.p|Aspni_NRRL3_1|1584	sugar_metabolism	TCA;Glyoxylate cycle	/	/	121.58	130.7	52	70.96	64.54	40.54	36.66	44.41	142.44	133.05	102.97	120.9	113.79	139.44	118.18	92.9	86.7	78.67	238.25	151.92	96.04	0.327232	8.76e-21	0.364453	3.03e-17	0.232687	2.35e-34	0.295444	2.43e-24	0.178099	1.23e-46	0.418632	3.53e-13	0.897873	0.485139	1.56628	0.000113485	1.40632	0.00585912	1.65887	1.07e-05	0.425431	7.54e-15	0.705736	0.00190358
jgi.p|Aspni_NRRL3_1|1716	sugar_metabolism	D-gluconate	/	/	0.58	0.64	0.58	0.19	0.53	0.11	0.11	0.46	0.4	0.75	0.68	0.52	0.61	1.96	0.66	0.79	0.75	0.66	0.14	0.28	0	1.7204	0.443608	3.11959	0.0851497	2.00862	0.316428	2.01909	0.333055	1.02327	0.988046	1.88593	0.376057	0.551482	0.386388	1.5531	0.486809	0.856507	0.854603	1.97317	0.373144	0.542584	0.384037	1.07061	0.918106
jgi.p|Aspni_NRRL3_1|1929	sugar_metabolism	the oxidoreductive pathway	gutB	/	1471.77	1754.84	1015.23	790.94	944.08	2291.32	2137.91	2661.94	1353.68	1754.44	1488.69	1563.03	2154.2	2080.85	1989.61	1757.84	1415.32	1332.04	605.53	801.26	1202.48	1.19496	0.135476	1.70277	3.32e-06	1.13201	0.311512	1.20994	0.11641	2.89474	3.11e-21	1.39977	0.00398467	0.701777	0.00209545	1.5042	0.000171117	1.05561	0.727322	0.417979	1.32e-17	2.06802	8e-13	0.864387	0.186191
jgi.p|Aspni_NRRL3_1|1952	sugar_metabolism	PCP;the oxidoreductive pathway	xyrA	/	1017.16	648.47	713.84	783.57	693.63	3647.52	4079.82	3913.43	712.3	648.21	1026.66	932.47	646.63	753.78	692	756.76	867.52	902.13	5.3	4.98	11.36	106.331	0	77.426	0	85.7423	0	130.209	0	643.156	0	78.0342	0	1.37333	2.17e-06	0.903008	0.16942	1.24013	0.00204702	0.202453	5.8e-152	8.24197	1.31e-264	1.66862	1.67e-16
jgi.p|Aspni_NRRL3_1|2043	sugar_metabolism	PPP	pglA	/	221.92	262.46	193.46	139.72	143.46	201.35	204.94	209.4	287.89	318.89	290.94	217.1	327.7	355.55	402.11	180.19	161.88	187.64	298.79	361.19	266.15	0.411334	4.17e-15	0.63344	7.29e-05	0.28337	5.22e-29	0.4469	1.44e-12	0.535829	4.71e-08	0.532756	3.2e-08	0.649366	0.000124295	2.23538	1.32e-14	1.45158	0.00116386	0.834034	0.119061	1.00577	1	0.838845	0.109052
jgi.p|Aspni_NRRL3_1|2122	sugar_metabolism	Glycerol	gfdA	/	39.28	28.07	24.8	32.26	32.09	19.12	17.74	18.92	39.15	30.75	33.47	31.82	37.86	31.24	30.21	41.62	36.65	38.23	106.62	99.08	298.76	0.188065	1.65e-57	0.184854	3.32e-59	0.199508	6.4e-54	0.266743	1.12e-36	0.155392	3.83e-68	0.192005	6.7e-57	1.01737	0.921312	0.926548	0.559613	0.942643	0.686768	1.71658	1.63e-07	0.809314	0.0472941	1.38925	0.00100353
jgi.p|Aspni_NRRL3_1|2165	sugar_metabolism	D-gluconate	/	/	2.39	0.91	1.85	1.06	1.6	0.49	0.57	0.57	1.07	0.93	1.46	2.54	1.13	3.42	1.86	17.58	12.6	9.91	0.42	1.46	0.37	1.35843	0.413465	1.40184	0.378031	8.13683	1.69e-10	1.59248	0.218505	0.53898	0.144869	0.678062	0.328681	0.96904	0.95379	0.172283	5.36e-10	0.166949	1.19e-09	2.95462	0.00475349	0.794882	0.61704	2.34858	0.00883
jgi.p|Aspni_NRRL3_1|2193	sugar_metabolism	Glycerol	gldB	/	304.5	384.35	366.15	229.15	280.99	314.66	335.81	281.89	304.34	359.54	340.46	332.59	482.76	474.1	508.41	271.88	235.12	309.24	276.22	351.65	114.05	0.578839	8.29e-06	0.898454	0.437681	0.458927	1.55e-10	0.863932	0.2748	0.85334	0.227576	0.675633	0.00166104	0.644261	0.000279448	1.95773	2.79e-09	1.26129	0.0773593	1.01241	0.956307	1.26302	0.0442224	1.2787	0.0322825
jgi.p|Aspni_NRRL3_1|2224	sugar_metabolism	D-gluconate	gukA	/	125.11	64.5	459.39	424.05	477.18	64.32	74.28	73.44	78.55	79.82	139.77	128.69	87.55	63.16	81.57	100.93	78.3	75.29	21.61	24.05	35.71	3.21068	6.08e-25	1.96448	4.34e-09	1.97183	3.68e-09	18.4652	1.32e-152	2.67349	8.9e-18	1.97951	2.72e-09	1.63436	3.52e-06	0.996274	0.988203	1.62827	4.56e-06	6.90679	6.45e-90	1.35059	0.00357535	9.32821	1.2e-122
jgi.p|Aspni_NRRL3_1|234	sugar_metabolism	PPP	/	/	77.23	75.5	84.97	64.28	69.74	39.96	50.81	52.48	69	83.12	74.95	78.91	70.04	75.6	72.14	81.81	91.02	85.72	619.72	646.24	98.13	0.0677462	1.05e-185	0.0661201	1.3e-190	0.072026	2.69e-178	0.106901	6.48e-130	0.0649567	1.2e-186	0.0726968	8.12e-179	1.02459	0.872579	0.918004	0.445382	0.94058	0.630545	1.64572	3.69e-08	0.893529	0.255901	1.4705	1.1e-05
jgi.p|Aspni_NRRL3_1|2395	sugar_metabolism	Glyoxylate cycle	acuD	/	43.55	37.18	1167.34	1060.57	1127.09	345.89	433.33	354.64	40.98	41.92	57.17	45.94	35.25	25.29	34.75	61.29	57.25	59.32	2262.21	2007.91	6531.92	0.0127541	0	0.00859603	0	0.0146779	0	0.484936	4.29e-12	0.152332	9.97e-75	0.0113513	0	1.48372	0.000302621	0.585644	1.69e-07	0.868929	0.259618	3.18342	2.53e-35	13.4198	9.12e-169	42.7208	0
jgi.p|Aspni_NRRL3_1|2523	sugar_metabolism	PCP	ladA	/	112.74	103.89	1939.94	2064.47	1891.38	453.66	514.34	426.03	93.43	101.31	111.32	120.94	124.89	126	108.43	148.28	181.81	200.54	9.58	11.69	47.55	6.09214	2.38e-74	6.55812	6.11e-81	8.89826	2.77e-109	173.131	0	38.0627	1.31e-304	5.73666	6.95e-70	0.928946	0.524807	0.737011	0.000373439	0.684644	1.29e-05	4.54858	6.82e-87	6.635	3.95e-131	30.1798	0
jgi.p|Aspni_NRRL3_1|2566	sugar_metabolism	Leloir	/	/	2.41	2.74	0.33	0.54	0.85	1.16	0.63	0.32	3.14	2.4	2.83	1.73	6.62	7.24	9.43	4.25	3.21	4.47	4.28	3.77	2.41	0.317272	4.32e-06	1.11789	0.675231	0.518996	0.00623137	0.121367	8.01e-12	0.149088	1.11e-09	0.411273	0.000187952	0.283815	1.26e-07	2.15394	0.000633747	0.61132	0.0853688	0.814063	0.678111	0.362503	0.00119783	0.2951	6.62e-05
jgi.p|Aspni_NRRL3_1|2636	sugar_metabolism	Leloir	/	/	10.95	9.48	114.61	97.81	116.76	12.86	14.34	10.64	7.35	11.92	9.81	8.73	5.81	6.2	7.27	6.41	7.77	8.1	1.13	5.38	1061.11	1.80257	0.0182678	1.23396	0.448084	1.29859	0.324319	33.5854	3.1e-52	3.58598	1.17e-07	1.92511	0.00830546	1.46081	0.156657	0.95023	0.876823	1.3881	0.218651	9.36577	2.75e-30	1.86274	0.00307659	17.446	1.57e-49
jgi.p|Aspni_NRRL3_1|2775	sugar_metabolism	TCA	/	/	151.57	127.27	279.64	287.14	278.83	140.6	154.84	149.47	131.16	148.13	141.31	143.39	120.39	146.55	132.25	128.84	137.9	123.25	288.25	332.62	448.12	0.260942	1.07e-74	0.247432	3.35e-81	0.221775	5.32e-93	0.841984	0.0254525	0.411729	1.86e-33	0.265113	6.86e-74	1.0546	0.598724	1.11569	0.184042	1.17661	0.0462227	2.04499	1.98e-26	1.55304	1.15e-10	3.17595	5.48e-69
jgi.p|Aspni_NRRL3_1|279	sugar_metabolism	PPP	rpeA	/	16.8	34.07	17.74	15.9	14.7	12.86	10.65	12.95	35.32	37.93	22.05	23.88	40.6	34.87	43.22	27.43	23.48	21.69	94.48	91.63	41.87	0.12582	3.75e-83	0.245994	2.9e-42	0.137245	8.44e-78	0.160965	2.18e-65	0.112241	1.54e-84	0.232959	1.58e-45	0.511478	3.23e-10	1.79237	2.63e-08	0.916759	0.562275	1.43411	0.00232143	0.481805	1.08e-11	0.690959	0.000373065
jgi.p|Aspni_NRRL3_1|2807	sugar_metabolism	PCP;the oxidoreductive pathway	/	/	11.78	15.03	19.8	16.17	20.18	29.32	31.78	27.6	10.3	10.48	13.07	9.75	9.02	8.35	10.12	5.63	6.72	8.84	3.02	4.29	15.19	1.80097	0.000711297	1.49852	0.023019	1.05476	0.794415	4.85347	8.09e-22	7.14876	1.48e-33	2.01565	3.88e-05	1.20183	0.344792	1.42072	0.0389282	1.70747	0.00143541	0.678924	0.00509336	3.54664	5.4e-22	2.4079	4.94e-11
jgi.p|Aspni_NRRL3_1|2840	sugar_metabolism	D-gluconate	/	/	7.31	6.37	38.48	39.81	36.25	39.25	38.5	43.67	8.52	5.51	7.72	5.76	7.53	8.76	9.44	2.78	4.4	4.05	80.63	108.03	74.8	0.0408579	1.33e-137	0.0531281	4.49e-128	0.0211251	2.85e-165	0.376108	2.36e-17	0.370209	8.65e-18	0.0436426	5.9e-142	0.769045	0.104488	2.51493	4.05e-10	1.93409	4.56e-05	1.01593	0.93609	8.48275	1.35e-76	8.61791	1.59e-78
jgi.p|Aspni_NRRL3_1|2841	sugar_metabolism	D-gluconate	goxC	/	0	0	0	0	0.13	0.17	0.06	0	0	0	0	0	0.06	0.06	0.02	0.06	0	0.16	1.12	1.46	0.54	0.00469024	7.59e-07	0.0190796	1.43e-05	0.0319874	6.93e-05	0.0215609	9.29e-05	0.0500804	0.000565365	0.00354626	2.01e-07	0.245825	0.393439	0.596473	0.714405	0.146628	0.183002	0.430527	0.528108	14.122	0.0297676	6.0799	0.178843
jgi.p|Aspni_NRRL3_1|2854	sugar_metabolism	PCP;the oxidoreductive pathway	/	/	0.38	0.46	19.65	13.5	21.73	0.59	0.88	0.1	0.34	0.35	0.1	0.27	0.31	0.53	0.37	0.23	0.21	0.19	0.39	0.32	0.3	0.363556	0.0633554	0.619847	0.319919	0.301662	0.0345548	46.1741	7.48e-28	1.23349	0.674851	0.624697	0.333076	0.586526	0.449577	2.05477	0.263372	1.20518	0.846811	37.4339	1.91e-29	1.97453	0.128503	73.9145	1.52e-41
jgi.p|Aspni_NRRL3_1|288	sugar_metabolism	TCA;Glyoxylate cycle	/	/	0.42	0.41	0.35	0.28	0.32	0.67	0.11	0.73	0.42	0.4	0.39	0.31	0.24	0.54	0.32	0.26	0.55	0.86	3.18	4.03	2.07	0.0572355	7.43e-15	0.0576213	3.08e-16	0.0829804	3.63e-13	0.0819273	1.92e-12	0.120292	1.02e-09	0.0697891	3.75e-15	0.993305	0.995581	0.694396	0.450818	0.689747	0.493811	0.681072	0.414338	1.72364	0.17855	1.17393	0.719328
jgi.p|Aspni_NRRL3_1|2929	sugar_metabolism	Leloir	/	/	14.55	21.45	0.49	1.32	0.36	0.63	0.85	0.39	30.4	21.61	22.05	13.09	5.22	11.28	10.45	1.62	1.35	2.55	0.43	0.7	0.08	17.0859	4.22e-19	9.63425	1.65e-12	1.81222	0.0970113	1.31958	0.493904	0.993065	0.997607	27.3755	1.05e-25	1.77346	0.0337439	5.31627	1.88e-10	9.42817	5.34e-18	1.3288	0.512848	0.0362756	1.48e-28	0.048203	1.61e-29
jgi.p|Aspni_NRRL3_1|3068	sugar_metabolism	Glycolysis;Mannose	glkA	/	152.82	151.86	79.2	78.64	99.01	121.21	108.81	138.87	143.07	139.83	168.67	148.65	155.98	156.61	181.22	142.8	127.74	145.26	329.17	348.24	198.04	0.257675	1e-52	0.28058	1.18e-46	0.216488	1.16e-66	0.233838	6.28e-60	0.3123	4.66e-39	0.259057	1.67e-52	0.918365	0.457075	1.29605	0.00363722	1.19025	0.0755821	0.748761	0.000816037	1.20553	0.030098	0.90265	0.252081
jgi.p|Aspni_NRRL3_1|3100	sugar_metabolism	Glycolysis	put. pgm	/	15.58	14.76	3.18	1.22	1.79	6.31	8.93	5.79	13.21	13.55	17.6	15.44	21.83	20.57	25.01	22.43	16.13	18.37	15.89	18.92	3.72	0.520859	4.33e-05	0.750783	0.0805115	0.578859	0.000609004	0.110884	3.01e-32	0.348237	2.35e-10	0.482919	4.15e-06	0.693755	0.0323207	1.297	0.116788	0.899802	0.614123	0.318415	1.6e-09	0.721108	0.046159	0.229612	8.44e-17
jgi.p|Aspni_NRRL3_1|3113	sugar_metabolism	TCA	fumR	/	75.82	65.76	186.53	157.73	184.89	180.44	220.03	164.92	67.28	72.3	81.54	83.41	78.31	76.34	80.47	70.78	73.33	63.41	332.69	257.74	302.58	0.151125	2.37e-82	0.152834	9.67e-82	0.123733	4.21e-100	0.55263	2.62e-09	0.548743	1.54e-09	0.140221	2.99e-89	0.988821	0.945331	1.23519	0.0406116	1.22138	0.0661911	1.00708	0.976661	3.91341	1.67e-53	3.94113	3.24e-54
jgi.p|Aspni_NRRL3_1|3123	sugar_metabolism	non-phosphorylated DeLey-Doudoroff pathway	/	/	24.49	20.27	12.28	12.27	14.22	24.89	26.22	28.85	17.94	20.16	29.14	29.04	33.07	33.65	36.04	35.87	33.54	33.96	14.99	14.14	18.55	1.05228	0.619352	1.35442	0.00110549	1.24572	0.0204313	0.810714	0.0368014	1.56791	1.46e-06	0.805495	0.025545	0.77692	0.00669129	1.08726	0.409748	0.844713	0.0867715	0.517065	2.67e-14	1.94652	6.12e-16	1.00648	0.956815
jgi.p|Aspni_NRRL3_1|316	sugar_metabolism	TCA;Glyoxylate cycle	acoB	/	22.63	20.12	13.01	19.48	14.52	4.24	4.82	5.84	27.48	25.14	18.46	21.71	15.9	18.67	18.12	18.53	16.15	16.89	72.36	70.01	28.22	0.163433	1.17e-55	0.14237	1.96e-64	0.127673	1.06e-70	0.203988	3.71e-43	0.0600537	1.26e-114	0.206287	2.07e-43	1.14795	0.349007	1.11511	0.435783	1.28009	0.0568276	3.39677	2.91e-25	0.291117	1.35e-26	0.988856	0.936636
jgi.p|Aspni_NRRL3_1|319	sugar_metabolism	PCP	/	/	12.49	5.35	245.63	233.91	269.18	14.59	16.47	12.98	4.32	5.37	15.16	13.65	7.74	6.6	8.97	11.87	13.64	12.17	2.83	4.8	105.18	2.10358	2.17e-07	1.24866	0.155743	1.81839	3.83e-05	63.3002	2.3e-214	3.45997	1.34e-18	0.830812	0.259889	1.68466	7.42e-05	0.686687	0.00463172	1.15684	0.348471	18.295	9.18e-170	4.16457	3.58e-31	76.1908	0
jgi.p|Aspni_NRRL3_1|3214	sugar_metabolism	Glycolysis	put. gpd	/	2.1	2.78	0.1	0.36	1.18	0	0.16	0	2.83	1.98	1.33	1.8	1	0.84	0.91	3.98	2.73	2.73	7.71	6.96	1.24	0.130801	4.28e-13	0.0720944	1.79e-19	0.226062	3.16e-08	0.0581354	1.67e-18	0.00613953	2.94e-11	0.207153	3.43e-09	1.81431	0.107072	0.318914	0.000165932	0.578607	0.095712	9.46903	0.00771153	0.0296377	5.7e-06	0.28064	7.94e-05
jgi.p|Aspni_NRRL3_1|3333	sugar_metabolism	L-rhamnose	/	/	7.18	5.61	9.02	5.61	6.25	4.79	3.25	4.03	3.92	6.64	4.99	5.97	3.07	4.85	4.47	12.44	9.97	9.93	3.91	5.1	17.8	0.753327	0.223252	0.542527	0.00733462	1.28314	0.272388	1.45774	0.0962155	0.779325	0.312965	0.73822	0.193481	1.38855	0.218222	0.422813	3.37e-05	0.587098	0.0171253	1.87051	0.00377123	1.05568	0.858414	1.97466	0.0004923
jgi.p|Aspni_NRRL3_1|3410	sugar_metabolism	Leloir	/	/	3.78	1.58	0.67	0.78	0.62	6.62	7.52	4.69	3.02	2.68	6.55	5.25	4.53	4.68	5.11	5.15	4.28	7.28	2.42	2.94	1.03	1.10245	0.711301	1.04713	0.880621	1.11687	0.678126	0.244931	2.33e-06	2.04268	0.00271653	0.565104	0.0244757	1.05283	0.885852	0.937556	0.833904	0.987089	0.981526	0.119907	8.93e-15	3.61469	2.23e-09	0.433426	0.00400648
jgi.p|Aspni_NRRL3_1|3516	sugar_metabolism	TCA;Glyoxylate cycle	/	/	39.67	33.33	114.44	77.67	90.72	79.39	80.6	78.39	32.01	34.24	35.81	40.58	47.42	47.81	51.6	49.45	57.72	46.86	37.84	26.79	42.54	0.662656	0.000416634	0.869376	0.263891	0.836087	0.138609	2.69017	1.84e-18	2.10473	5.92e-11	0.61898	3.61e-05	0.762221	0.0267785	1.03981	0.796459	0.792568	0.0585221	1.27816	0.0259941	3.40032	9.87e-34	4.34613	1.74e-48
jgi.p|Aspni_NRRL3_1|3570	sugar_metabolism	TCA;Glyoxylate cycle	mdhA	/	537.05	486.71	503.24	390.89	487.29	459.57	453.64	451.4	409.01	466.76	522.65	550.68	447.9	432.25	391.69	560.52	570.22	609.23	974.78	1095.92	2366.21	0.288722	4.09e-54	0.236051	1.24e-72	0.296415	5.88e-52	0.412472	4.27e-28	0.378212	1.21e-33	0.265968	2.33e-61	1.22313	0.0200379	0.796353	0.00458236	0.974046	0.820204	1.09058	0.323145	1.42202	2.07e-06	1.55083	2.5e-09
jgi.p|Aspni_NRRL3_1|3733	sugar_metabolism	Glyoxylate cycle	/	/	24.87	9.71	126.53	108.8	141.19	142.43	186.86	147.85	8.85	9.09	22.76	16.58	4.65	3.59	6.16	22.81	30.71	30.57	1396.17	1078.34	3490.11	0.00959319	1.23e-236	0.0022886	0	0.0119638	4.54e-217	0.0938849	9.41e-65	0.110559	2.22e-56	0.00450087	0	4.19172	3.45e-23	0.191295	1.62e-31	0.801854	0.183473	0.849185	0.278328	24.5639	3.58e-133	20.8593	3.12e-120
jgi.p|Aspni_NRRL3_1|3739	sugar_metabolism	TCA;Glyoxylate cycle	mcsA	/	67.95	30.59	149.51	124.08	127.88	125.12	140.64	113.55	35.89	38.83	56.7	68.24	80.74	63.17	71.96	125.64	143.43	117.56	20.94	17.51	56.22	1.84966	3.29e-08	2.14549	4.64e-12	3.52629	5.4e-31	6.4129	3.63e-66	5.62925	2.92e-57	1.10156	0.44727	0.862119	0.245288	0.608425	7.37e-07	0.524535	1.62e-10	1.13921	0.243304	5.11025	1.41e-65	5.82165	8.01e-77
jgi.p|Aspni_NRRL3_1|3933	sugar_metabolism	PCP	/	/	5.34	6.27	12.42	9.94	13.07	25.13	26.52	21.6	6.01	6.05	7.39	6.32	5.03	5.54	5.04	6.76	6.86	6.08	2.65	2.35	26.15	1.40311	0.0467537	1.17769	0.369319	1.36523	0.0689288	4.27305	2.64e-21	8.27931	3.12e-45	1.4557	0.0243685	1.19141	0.351857	0.862633	0.3995	1.02775	0.906876	0.516111	7.68e-09	5.68752	3.11e-49	2.93539	1.09e-18
jgi.p|Aspni_NRRL3_1|4170	sugar_metabolism	Glycerol	gfdB	/	4.2	11.25	0.62	0.76	1.22	1.73	2.17	2.56	10.25	9.96	6.49	6.11	13.91	21.51	28.49	4.84	2.45	5.5	5.06	5.06	3.36	0.619198	0.0399748	2.44083	4.7e-05	0.446244	0.000511791	0.150208	5.53e-13	0.366147	3.73e-05	1.25288	0.356453	0.253684	2.48e-11	5.46971	9.47e-17	1.38758	0.218502	0.410239	0.00130758	0.292244	1.8e-08	0.11989	1.28e-18
jgi.p|Aspni_NRRL3_1|4177	sugar_metabolism	PPP	rbkA	/	24.03	16.39	20.57	18.95	18.07	9.89	9.22	11.38	14.83	13.98	21.45	20.82	14.51	16.66	18.1	19.03	24.89	22.54	19.76	21.42	14	0.59725	1.62e-06	0.466085	8.72e-13	0.571078	1.77e-07	0.86799	0.218506	0.425648	8.09e-14	0.442426	2.06e-14	1.28142	0.0395275	0.81615	0.0790289	1.04583	0.77302	2.03922	5.55e-11	0.962076	0.797465	1.96189	9.09e-12
jgi.p|Aspni_NRRL3_1|4261	sugar_metabolism	D-gluconate	gox	/	0.07	0.05	0.1	0.09	0.06	0.05	0.15	0.1	0	0.06	0.15	0	0.05	0.06	0.21	0.24	0.34	0.2	1.17	0.92	0.13	0.0380308	2.34e-06	0.069885	3.24e-06	0.128909	0.000158101	0.0740676	2.41e-05	0.0843755	8.84e-05	0.0212351	3.54e-07	0.544191	0.566844	0.542125	0.412888	0.29502	0.162611	0.877833	0.914154	3.97339	0.126666	3.48797	0.1579
jgi.p|Aspni_NRRL3_1|4328	sugar_metabolism	PCP;the oxidoreductive pathway	sdhA	/	2.75	1.86	3.15	2.35	4.34	1.09	1.41	2.51	1.1	1.95	0.41	2.36	1.86	1.79	1.76	1.63	2.63	2.09	31.27	31.28	2.71	0.0322801	5.41e-36	0.0331889	3.25e-37	0.0358265	6.69e-35	0.0955913	7.06e-20	0.0459078	4.79e-29	0.0317092	3.72e-38	0.972618	0.956989	0.92638	0.85557	0.901014	0.814323	2.08225	0.0112462	1.44778	0.23666	3.01462	3.11e-05
jgi.p|Aspni_NRRL3_1|4395	sugar_metabolism	TCA;Glyoxylate cycle	/	/	307.67	298.25	410.21	570.76	480.9	179.23	185.56	208.49	354.66	327.68	302.21	298.9	312.82	325.04	331.04	279.46	286.14	250.22	1270.08	1171.03	638.48	0.138045	1.43e-122	0.152489	4.94e-111	0.117812	1.39e-142	0.369227	4.05e-32	0.134634	5.98e-125	0.161978	3.3e-104	0.905276	0.344332	1.29434	0.00221146	1.17174	0.0902083	2.74245	2.32e-39	0.831186	0.0236295	2.27949	3.04e-27
jgi.p|Aspni_NRRL3_1|4398	sugar_metabolism	TCA;Glyoxylate cycle	/	/	153.6	171.9	57.27	88.31	82.4	59.41	59.4	65.69	188.46	172.89	148.93	163.57	148.06	168.67	148.88	126.8	130.55	120.45	381.21	331.58	127.98	0.242386	7.83e-48	0.250689	9.2e-46	0.186728	2.27e-66	0.196991	5.77e-62	0.148306	4.05e-84	0.301507	9.81e-35	0.966879	0.82101	1.34253	0.00253811	1.29807	0.0109444	1.32827	0.0033476	0.491883	3.1e-15	0.653356	2.75e-06
jgi.p|Aspni_NRRL3_1|4471	sugar_metabolism	PCP	xkiA	/	148.2	98.79	252.9	282.7	264.06	232.73	272.56	244.44	113.88	99.51	156.44	156.29	122.37	128.97	132.69	107.25	104.34	93.78	10.95	8.29	8.33	8.7286	1e-136	7.5346	4.86e-119	5.49422	3.03e-84	25.1814	3.56e-305	21.952	4.38e-279	6.4244	5.47e-101	1.15847	0.0950215	1.37137	3.21e-05	1.58869	7.33e-10	1.14711	0.0798341	3.41697	8.36e-70	3.91964	1.53e-86
jgi.p|Aspni_NRRL3_1|4473	sugar_metabolism	PPP	talB	/	52.23	52.63	14.19	13.99	13.02	93.94	105.11	94.97	40.12	48.84	54.96	57.26	49.4	52.68	37.48	36.73	42.64	42.7	3.33	3.83	20.54	8.61936	5.63e-64	7.52779	2.08e-56	6.07619	7.89e-45	3.59731	3.28e-22	23.8137	3.16e-139	8.06974	1.78e-60	1.145	0.28899	1.2389	0.0516877	1.41855	0.00116138	0.151061	2.11e-83	2.95098	2.55e-31	0.445778	5.28e-16
jgi.p|Aspni_NRRL3_1|4474	sugar_metabolism	TCA	carC	/	201.95	165.93	347.7	367.62	373.82	196.86	206.22	202.11	180.01	184.99	200.69	200.05	183.58	213.98	183.01	187.1	208.63	166.63	269.05	293.14	472.98	0.398125	9.34e-37	0.396687	2.66e-37	0.352986	1.68e-46	1.19676	0.0178791	0.618094	5.76e-11	0.381852	2.28e-40	1.00362	0.977545	1.1238	0.140744	1.12788	0.148664	1.9362	1.67e-23	1.61867	5.52e-13	3.13408	1.03e-69
jgi.p|Aspni_NRRL3_1|4510	sugar_metabolism	PCP	lxrB	/	17.74	8.15	134.62	89.01	111.14	74.96	73.59	79	7.7	7.77	17.1	17.41	10.09	9.3	10.3	43.2	53.63	55.6	466.62	559.84	304.21	0.0189031	1.07e-269	0.0111873	0	0.0524327	8.83e-167	0.201715	4.32e-52	0.12728	3.91e-84	0.00928511	0	1.68969	5.04e-05	0.213365	1.63e-43	0.360522	5.05e-20	1.58482	5.77e-06	13.7079	1.28e-123	21.7246	5.87e-174
jgi.p|Aspni_NRRL3_1|4528	sugar_metabolism	PPP	talA	/	311.63	355.41	838.74	654.15	722.75	267.98	298.37	291.95	317.03	380.66	324.25	327.91	399.52	384.5	426.43	391.13	387.67	387.51	642.86	664.62	249.05	0.273611	1.83e-60	0.356019	4.85e-39	0.314596	1.52e-48	1.04698	0.621801	0.376711	7.44e-35	0.325535	7.61e-46	0.76853	0.00121191	1.13167	0.147152	0.869724	0.113529	2.77926	1.83e-46	1.15721	0.0588599	3.21618	2.04e-61
jgi.p|Aspni_NRRL3_1|4753	sugar_metabolism	Mannose	/	/	122.46	139	100.5	101.92	115.49	140.14	138.91	146.26	118.06	107.19	128.93	138.87	142.03	135.31	128.49	140.15	136.2	147.54	129.97	128.26	98.53	0.560861	2.55e-14	0.603408	3.04e-11	0.578605	5.66e-13	0.759492	0.000416328	0.944367	0.500791	0.56862	9.6e-14	0.92949	0.447618	1.04287	0.661183	0.969333	0.770017	0.804234	0.00276008	1.6608	1.12e-13	1.33568	3.31e-05
jgi.p|Aspni_NRRL3_1|4756	sugar_metabolism	TCA;Glyoxylate cycle	lpdA	/	196.66	175.26	89.56	114.15	105.71	74.79	74.75	83.77	193.62	195.16	185.22	186.11	186.27	183.51	182.24	156.23	168.01	153.74	248.96	184.27	376.08	0.485113	2.28e-16	0.488409	4.24e-16	0.388089	4.53e-27	0.439565	1.26e-20	0.308102	1.32e-40	0.524277	2.53e-13	0.993251	0.963027	1.2585	0.00924229	1.25001	0.0154105	1.42669	2.35e-05	0.587669	4.5e-11	0.83842	0.0365127
jgi.p|Aspni_NRRL3_1|4875	sugar_metabolism	Glyoxylate cycle	/	/	0.8	0.39	2.32	1.96	2.19	0.42	0.94	0.84	1.97	1.2	1.57	1.35	1.46	1.35	1.57	1.82	3.54	2.13	30.52	40.92	8.28	0.0197657	5.81e-52	0.0239656	5.34e-56	0.0370686	8.8e-47	0.0558664	4.42e-38	0.0178094	6.53e-43	0.0209099	1.36e-57	0.824752	0.651007	0.64652	0.149039	0.533219	0.0556431	3.13691	0.000356452	0.85172	0.698246	2.67177	0.000160916
jgi.p|Aspni_NRRL3_1|4921	sugar_metabolism	Glycolysis	pkiA	/	419.61	493.92	220.1	304.23	242.06	121.14	96.65	132.19	494.45	479.27	403.96	448.18	431.96	413.43	375.56	371	360	306.41	1134.91	859.21	61.51	0.236244	4.96e-42	0.234838	2.23e-42	0.183269	1.23e-57	0.236675	7.51e-42	0.100426	6.13e-104	0.296557	3.39e-30	1.00598	0.974775	1.28138	0.0219938	1.28905	0.0236858	2.35671	1.74e-18	0.338641	2.09e-29	0.798077	0.0263356
jgi.p|Aspni_NRRL3_1|4943	sugar_metabolism	TCA	/	/	13.96	11.48	7.95	8.81	8.94	12.79	10.13	12.78	11.66	13.35	14.95	17.96	15.16	11.64	11.68	18.59	13.27	14.77	8.59	9.58	7.51	0.967253	0.843583	0.811157	0.185037	0.908111	0.55644	0.87369	0.423562	1.13253	0.451861	0.818384	0.205001	1.19244	0.3208	0.893236	0.515339	1.06513	0.757374	0.771448	0.0957597	1.38386	0.0210181	1.06758	0.679176
jgi.p|Aspni_NRRL3_1|4970	sugar_metabolism	TCA;Glyoxylate cycle	pdaA	/	173.64	161.26	79.71	121.28	102.85	49.97	52.53	61.15	207.92	200.85	151.72	158.1	141.26	153.79	156.07	126.54	131.35	114.8	529.82	483.3	321.01	0.176846	2.45e-61	0.171092	9.24e-64	0.129659	1.81e-84	0.184867	4.08e-58	0.0926016	7.21e-112	0.226939	1.72e-45	1.03364	0.839695	1.31955	0.00930485	1.36394	0.00440065	1.99637	3.21e-12	0.408046	2.14e-20	0.814609	0.0434398
jgi.p|Aspni_NRRL3_1|5038	sugar_metabolism	PCP;the oxidoreductive pathway	/	/	50.21	33.7	43.78	34.49	40.33	45.56	40.32	35.55	31.34	32.54	46.82	42.1	56.66	52.66	48.78	86.14	73.31	76.08	13.86	15.54	37.92	1.76176	7.37e-08	2.07147	2.05e-12	2.83922	2.11e-24	2.50048	1e-18	2.38065	1.06e-16	1.34611	0.00606026	0.850485	0.152183	0.729592	0.000802187	0.620507	4.25e-07	1.05034	0.690023	1.76853	3.41e-10	1.85756	5.13e-12
jgi.p|Aspni_NRRL3_1|5100	sugar_metabolism	Glycolysis;Mannose;the oxidoreductive pathway	hxkA	/	65.45	83.53	25.2	20.15	21.61	15.33	16.23	18.4	83.81	91.36	61.82	71.39	89.05	86.11	85.65	87.53	78.79	71.22	115.23	90.79	30.08	0.356919	1.82e-27	0.485149	2.5e-14	0.405591	1.7e-21	0.200232	1.23e-62	0.138741	2.45e-89	0.505903	6.97e-13	0.73569	0.00172287	1.19615	0.0718775	0.879998	0.248939	1.44321	0.000196498	0.274244	1.16e-46	0.395792	5.08e-26
jgi.p|Aspni_NRRL3_1|5239	sugar_metabolism	TCA	sdhA	/	106.88	111.12	261.54	299.4	321.26	117.77	141.04	129.69	127.45	109.4	120.68	112.13	93.23	96.84	95.28	82.91	93.65	79.72	445.62	335.41	790.01	0.161165	2.2e-84	0.140161	1.07e-97	0.115505	5.82e-117	0.696168	0.000183189	0.28496	9.96e-41	0.179337	2.85e-75	1.14986	0.215551	1.21346	0.0501991	1.39531	0.000513564	2.44304	1.51e-25	1.58897	9.11e-08	3.88191	1.74e-58
jgi.p|Aspni_NRRL3_1|5263	sugar_metabolism	TCA	icdA	/	63.77	53.39	210.61	208.54	224.95	61.04	77.45	61.17	57.23	59.8	70.17	68.6	59.46	50.51	56.16	51.77	52.18	51.37	226.74	199.03	389.46	0.176436	1.57e-96	0.149852	1.63e-115	0.128478	6.58e-133	0.932945	0.462022	0.268889	5.08e-56	0.16152	3.01e-107	1.17741	0.0896722	1.16636	0.090518	1.37328	0.00023786	3.46963	2.63e-61	1.66474	4.96e-11	5.77603	1.34e-122
jgi.p|Aspni_NRRL3_1|5283	sugar_metabolism	PPP	gsdA	/	138.37	164.19	388.44	349.39	389.11	87.29	86.99	86.46	135.78	142.23	141.43	142.34	166.53	160.15	156.88	121.91	110.78	110.29	119.25	84.45	45.01	0.76644	0.00455824	0.908975	0.34908	0.59183	1.14e-08	3.40571	3.11e-42	0.731713	0.000878288	0.873427	0.170762	0.843192	0.0935235	1.53587	6.28e-07	1.29504	0.00563798	4.65443	1.45e-80	0.83775	0.0432978	3.89925	1.44e-64
jgi.p|Aspni_NRRL3_1|5302	sugar_metabolism	TCA;Glyoxylate cycle	/	/	33.93	30.55	10.83	15.9	12.66	11.81	12.54	11.49	36.45	41.41	35.16	36.27	32.13	33.49	34.58	27.46	35.04	33.53	95.6	97.16	21.72	0.203013	3.95e-52	0.200196	7.09e-54	0.175774	3.74e-61	0.126526	5.97e-80	0.106647	4.69e-87	0.227938	2.46e-46	1.01407	0.939436	1.13894	0.293235	1.15497	0.266293	1.1864	0.197067	0.467878	2.31e-12	0.55509	1.86e-08
jgi.p|Aspni_NRRL3_1|5343	sugar_metabolism	Leloir	/	/	145.18	94.85	52.35	57.1	59	33.04	19.28	51.72	90.08	88.94	139.07	139.39	56.08	76.46	61.98	67.18	89.45	110.13	20.21	21.4	13.9	3.77983	4.94e-14	1.7972	0.00127612	2.25956	5.2e-06	2.50073	3.18e-07	1.43269	0.0553157	2.6584	4.01e-08	2.10318	1.28e-05	0.795377	0.230167	1.67282	0.00360212	1.74548	0.000883233	0.53893	0.000137473	0.940689	0.743746
jgi.p|Aspni_NRRL3_1|5366	sugar_metabolism	TCA;Glyoxylate cycle	/	/	0	0	0	0.02	0	0.04	0.08	0	0	0	0	0	0	0	0.04	0	0	0	0	0.03	0.04	0.29347	NA	0.596341	0.895712	0.283215	0.710232	0.674841	NA	2.35816	NA	0.221892	0.676665	0.492118	NA	2.10561	0.856255	1	1	0.286173	0.737362	10.6275	0.445488	3.04131	NA
jgi.p|Aspni_NRRL3_1|547	sugar_metabolism	TCA;Glyoxylate cycle	citA	/	268.6	237.65	177.15	242.91	256.79	67.01	89.36	84.43	280.93	246.74	260.41	268.39	258.11	311.44	272.53	203.64	210.7	187.35	887.33	670.16	515.09	0.189646	1.81e-48	0.207424	1.47e-43	0.136043	3.85e-69	0.267838	7.05e-31	0.0886196	1.81e-100	0.197851	4.09e-46	0.914289	0.551342	1.52469	0.000141184	1.39401	0.00462296	3.02233	2.82e-26	0.447911	1.22e-14	1.35374	0.00478555
jgi.p|Aspni_NRRL3_1|5510	sugar_metabolism	Leloir	galm	/	264.75	184.51	2945.57	2575.4	2735.91	996.07	1147.5	927.85	143.37	169.93	253.27	270.94	230.39	253.06	232.35	313.1	374.18	367.88	29.42	33.33	94.64	4.68012	1.49e-62	4.39719	9.15e-58	5.94688	2.18e-83	81.539	0	28.184	8.42e-292	3.21497	3e-36	1.06434	0.601248	0.739411	0.000508386	0.786987	0.00934098	2.8931	3.74e-41	8.76649	6.08e-167	25.3623	0
jgi.p|Aspni_NRRL3_1|5547	sugar_metabolism	Leloir	/	/	18.09	18.72	60.24	31.56	46.67	20.84	20.47	19.96	14.99	16.65	20.52	22.3	32.93	23.43	29.22	43.9	44.45	45.4	1.71	1.39	133.61	7.13744	6.28e-22	10.3704	4.18e-31	14.8566	3.07e-41	26.9511	3.69e-61	11.0708	2.6e-32	6.39423	8.79e-20	0.688252	0.0245349	0.698032	0.0178783	0.480422	8.49e-07	2.43443	2.14e-10	1.73138	0.000149102	4.21492	3.68e-26
jgi.p|Aspni_NRRL3_1|5649	sugar_metabolism	D-galacturonic acid	gaaC	/	57.93	180.95	5283.59	4793.34	4876.53	233.19	287.07	210.79	117.19	152.13	76.56	73.3	60.71	60.88	55.26	33.37	36.01	41.4	2.3	7.49	154.29	8.33096	1.33e-28	7.32781	2.16e-25	4.21479	1.07e-13	996.418	2.62e-296	45.2866	7.87e-91	19.6408	1.05e-55	1.1369	0.58147	1.73859	0.00147215	1.9766	0.000102681	22.0025	1.99e-90	2.30574	1.18e-07	50.7321	6.47e-146
jgi.p|Aspni_NRRL3_1|5650	sugar_metabolism	D-galacturonic acid	gaaA	/	61.8	142.88	4204.63	3789.83	4165.88	195.49	225.4	175.87	91.16	113.32	73.1	62	49.93	50.48	45.02	33.71	37.01	45.01	3.92	6.63	57.58	7.12471	3.04e-42	5.43969	1.1e-31	3.9762	2.89e-21	732.035	0	33.3765	5.83e-134	13.6772	8.97e-75	1.30976	0.0652384	1.36806	0.0203434	1.79184	7.63e-06	21.9327	2.49e-160	2.44031	2.63e-14	53.5225	5.93e-266
jgi.p|Aspni_NRRL3_1|5655	sugar_metabolism	Leloir	pgmB	/	226.54	303.58	60.53	58.1	60.92	66.58	59.76	77.64	245.15	300.33	234.27	237.76	281.25	263.07	242.03	252.98	256.66	217.48	116.93	111.72	136.09	1.13315	0.187729	1.32001	0.00251416	1.12111	0.233251	0.484353	9.22e-16	0.51115	1.12e-13	1.49979	7.28e-06	0.858439	0.130054	1.17741	0.0772029	1.01074	0.940566	0.947576	0.622167	0.340814	4.5e-41	0.322947	1.91e-45
jgi.p|Aspni_NRRL3_1|5660	sugar_metabolism	TCA	/	/	0.06	0.26	0.26	0.1	0.26	0.18	0.27	0.28	0.16	0.16	0.18	0	0.24	0.34	0.25	0.11	0.35	0.22	0.05	0.19	0.26	0.411263	0.246617	1.46674	0.583624	1.10699	0.890163	1.74082	0.416184	1.95006	0.317539	1.0649	0.948478	0.280392	0.109034	1.32499	0.703256	0.371517	0.23576	0.892702	0.895489	1.83122	0.308963	1.63473	0.3961
jgi.p|Aspni_NRRL3_1|5672	sugar_metabolism	Glycolysis	fbaA	/	451.2	565.69	929.92	851.56	971.63	536.66	706.02	667.91	472.36	577.03	538.4	462.89	465.58	453.93	465.89	396.04	392.97	381.21	1881.23	2124.16	3730.85	0.134713	1e-105	0.133011	3.49e-107	0.103096	2.69e-135	0.424877	2.48e-20	0.274013	6.09e-45	0.16306	6.4e-87	1.0128	0.934042	1.29017	0.00591364	1.30668	0.00499827	1.55057	3.49e-07	1.68044	7.06e-10	2.60565	7.61e-31
jgi.p|Aspni_NRRL3_1|5756	sugar_metabolism	PPP	tktB	/	3.66	6.85	1.45	1.57	1.94	1.87	2.14	1.46	4.65	3.79	3.88	4.3	12.07	10.02	20.05	5.59	6.07	6.12	10.83	9.83	5.15	0.212573	3.3e-16	0.788248	0.235364	0.302756	1.95e-10	0.145897	8.19e-23	0.151732	1.88e-21	0.296322	7.3e-11	0.269678	2.08e-13	2.60357	5.65e-08	0.702126	0.0989075	0.961543	0.905456	0.512053	0.000452011	0.492361	0.000150853
jgi.p|Aspni_NRRL3_1|5826	sugar_metabolism	TCA	/	/	16.04	16.89	18.66	11.54	11.44	12.15	15.56	11.36	19.26	22	13.51	19.15	16.14	21.02	19.27	19.72	20.45	17.44	4.59	4.65	9.35	1.95519	4.81e-05	2.34787	1.57e-07	2.19633	1.51e-06	2.79271	2.95e-10	2.42521	7.52e-08	2.54482	7.9e-09	0.83275	0.330172	1.06899	0.736242	0.890204	0.55496	1.15153	0.415399	0.953	0.803894	1.09741	0.556461
jgi.p|Aspni_NRRL3_1|588	sugar_metabolism	PPP	rbtA	/	140.95	145.67	26.86	24.05	27.28	29.06	21.23	28.99	131.91	128.34	133.74	136.63	142.64	128.1	133.18	147.14	139.75	152.55	8.44	8.72	12.24	8.9025	1.3e-137	9.05594	3.1e-140	9.04026	1.08e-139	2.81066	3.1e-30	2.65043	1.17e-26	9.55602	2.52e-147	0.983056	0.890947	1.00173	0.994616	0.984761	0.898103	1.06045	0.559238	0.277357	8.38e-68	0.294124	1.39e-63
jgi.p|Aspni_NRRL3_1|5970	sugar_metabolism	Leloir	galT	/	128.41	99.43	137.33	130.75	146.51	141.45	154.86	135.9	86.02	96.17	141.79	139.28	134.84	120.85	129.9	135.22	135.51	138.93	42.66	41.26	114.35	1.80894	1.14e-15	1.76338	1.67e-14	1.71834	2.81e-13	3.04261	1.63e-52	2.95011	1.66e-49	1.35253	6.42e-05	1.02584	0.811543	1.02622	0.78535	1.05273	0.580145	1.03136	0.734493	2.18118	7.13e-34	2.24957	7.97e-37
jgi.p|Aspni_NRRL3_1|6024	sugar_metabolism	PPP	rpiB	/	2072.33	1518.19	3127.41	3250.52	2980.2	1577.82	1923.32	1791.05	1480.72	1753.01	1888.42	1814.68	1739.52	2022.37	2117.01	1894.09	1959.96	2379.36	3495.85	3500.17	2686	0.306183	1.68e-41	0.323071	5.92e-38	0.313938	7.35e-40	0.825567	0.0403022	0.434158	2.82e-21	0.274441	2.78e-49	0.947725	0.655396	1.02909	0.808938	0.975295	0.845106	1.90153	1.25e-15	1.58197	1.13e-08	3.00817	1.31e-44
jgi.p|Aspni_NRRL3_1|6025	sugar_metabolism	Glycolysis	tpiB	/	148.25	163.92	196.25	212.54	220.48	152.55	143.28	142.32	193.66	196.29	152.89	129.22	152.86	155.27	156.83	142.15	155.48	137.84	195.75	201.36	169.44	0.401961	4.73e-36	0.450274	2.59e-28	0.386706	4.25e-39	0.977662	0.796405	0.632852	4.73e-10	0.563682	2.28e-15	0.892701	0.189635	1.16439	0.0459234	1.03945	0.70475	1.54485	1.08e-10	1.12271	0.107708	1.73442	2.93e-17
jgi.p|Aspni_NRRL3_1|603	sugar_metabolism	TCA	/	/	171.08	168.71	137.33	165.2	162.74	123.37	141.96	122.95	179.72	166.11	175.42	171.54	157.39	162.33	158.49	145.29	135.89	133.33	333.72	246.95	528.58	0.330312	8.16e-38	0.315759	6.38e-41	0.251178	6.12e-58	0.493337	3.97e-16	0.382866	1.22e-28	0.356689	5e-33	1.04609	0.710893	1.25711	0.00869639	1.31505	0.00196966	1.28854	0.00245164	1.07339	0.443253	1.3831	5.05e-05
jgi.p|Aspni_NRRL3_1|6354	sugar_metabolism	TCA;Glyoxylate cycle	oahA	/	121.85	33.62	7309.6	8349.11	8070.66	334.26	170.15	759.02	108.7	44.34	156.07	117.67	18.09	24.28	15.31	6.97	26.49	39.23	9729.81	10058.9	18150.1	0.00742378	2.12e-29	0.0011188	5.07e-55	0.00129064	7.77e-53	0.740337	0.552019	0.0365523	4.31e-14	0.00378109	1.29e-37	6.6355	1.04e-05	0.866856	0.808938	5.75203	5.08e-05	20.2542	4.21e-14	9.66713	1.12e-08	195.8	8.58e-42
jgi.p|Aspni_NRRL3_1|6411	sugar_metabolism	non-phosphorylated DeLey-Doudoroff pathway	/	/	66.43	25.42	37.85	28.41	33.45	42.66	47.13	43.32	28.67	30.89	56.84	72.72	35.09	33.99	34.55	72.88	75.34	73.49	70.51	71.6	23.53	0.511637	2.34e-13	0.280301	8.8e-44	0.550061	6.12e-11	0.432848	1.07e-19	0.537358	1.92e-11	0.242061	8.2e-54	1.82531	9.77e-12	0.509581	5.41e-15	0.930146	0.537216	0.805512	0.0203858	2.21993	1.39e-20	1.78818	1.97e-11
jgi.p|Aspni_NRRL3_1|6528	sugar_metabolism	TCA	/	/	138.63	128.96	65.07	83.75	72.33	70.27	77.49	68.58	157.67	153.58	130.23	133.75	134.65	128.86	130.91	132	129.78	125.58	174.89	166.88	255.34	0.436638	1.38e-27	0.443184	8.63e-27	0.399376	1.56e-33	0.39914	3.31e-33	0.362933	9.97e-40	0.519762	7.48e-18	0.985231	0.902795	1.10969	0.215992	1.0933	0.329133	1.09976	0.259141	0.698267	4.55e-07	0.767928	0.000221841
jgi.p|Aspni_NRRL3_1|6773	sugar_metabolism	TCA	/	/	229.93	236.12	1693.88	1323.18	1554.07	913.27	1105.81	803.55	217.81	222.8	241.11	233.67	219.52	206.42	216.09	250.39	246.17	235.23	509.72	354.14	1607.85	0.302078	9.27e-29	0.285008	1.68e-31	0.298119	2.16e-29	3.26265	3.31e-28	1.87162	8.08e-09	0.31557	8.45e-27	1.05989	0.698406	0.956022	0.74957	1.01328	0.939548	1.74322	2.2e-08	5.93094	3.72e-77	10.3389	1.52e-132
jgi.p|Aspni_NRRL3_1|6849	sugar_metabolism	Glycolysis	put. pgm	/	5.35	2.61	2.14	1.65	3.11	2.11	1.63	1.41	2.92	2.67	4.18	4.7	3.49	4.14	3.2	12.13	12.34	12.18	6.11	7.89	3.62	0.380159	3.76e-07	0.295853	1.27e-10	0.934895	0.736184	0.293144	1.27e-09	0.213762	6.58e-12	0.239903	1.68e-13	1.28496	0.325515	0.316456	1.11e-10	0.406633	1.3e-06	1.37136	0.254117	0.891033	0.696682	1.22193	0.381665
jgi.p|Aspni_NRRL3_1|6865	sugar_metabolism	TCA;Glyoxylate cycle	/	/	3.18	1.26	1.99	0.74	1.61	1.73	1.31	0.9	1.28	1.28	2.16	1.39	2.22	1.85	1.88	2.12	2.14	2.37	0.24	0.3	1.66	4.61156	3.07e-06	4.27176	9.44e-06	4.37976	6.76e-06	4.97215	1.19e-06	4.22434	1.74e-05	2.88414	0.00162157	1.07954	0.851167	0.975342	0.950155	1.05292	0.897371	1.17703	0.620401	1.46468	0.163843	1.72396	0.0333735
jgi.p|Aspni_NRRL3_1|6888	sugar_metabolism	Glycolysis	pgiA	/	265.92	274.54	601.95	537.2	619.75	181.38	179.4	196.76	241.2	259.41	284.29	291.16	269.3	251.6	274.06	224.38	211.51	217.81	280.32	221.14	160.61	0.621478	3.78e-09	0.608157	7.06e-10	0.458742	2.1e-22	2.16231	3.81e-22	0.636344	2.46e-08	0.6229	4.53e-09	1.0219	0.862101	1.32571	0.000292305	1.35475	0.000138657	3.39802	9.4e-66	1.02158	0.837351	3.47135	3.41e-69
jgi.p|Aspni_NRRL3_1|6890	sugar_metabolism	D-galacturonic acid;D-gluconate	gaaB	/	115.4	181.08	11129.5	9579.88	10456.5	339.01	388.48	289.12	145.4	160.9	127.78	123.52	78.74	87.82	80.57	52.65	59.03	62.27	9.56	19.26	58.47	4.805	6.95e-31	3.35187	8.59e-19	2.16459	2.46e-08	679.584	0	20.5961	2.9e-112	6.9486	1.25e-46	1.43353	0.00946197	1.5485	0.000766573	2.21982	2.44e-10	32.9958	1.46e-201	2.96406	2.42e-20	97.8016	0
jgi.p|Aspni_NRRL3_1|6930	sugar_metabolism	D-galacturonic acid	garB	/	89.99	128.06	445.12	329.72	353.14	27.59	32.25	32.02	82.88	103.84	93.69	96.35	52.37	41.54	44.13	96.58	117.8	124.15	13.52	14.69	395.98	3.69273	2.88e-24	1.8829	1.55e-06	4.23934	1.65e-29	24.7562	8.95e-143	1.87276	2.55e-06	4.51732	3.97e-32	1.96119	1.21e-08	0.44415	1.33e-12	0.871064	0.343681	13.2191	3.77e-120	0.414573	7.36e-15	5.48028	1.93e-56
jgi.p|Aspni_NRRL3_1|6978	sugar_metabolism	Leloir	galK	/	89.26	93.03	143.93	142.5	144.92	94.42	98.17	107.11	84.14	88.41	82.68	87.79	105.55	98.85	100.29	83.07	81.15	76.94	49.11	53.68	53.82	0.939223	0.349233	1.14137	0.0408269	0.828915	0.00332202	2.5959	1.8e-56	1.67623	4.7e-17	1.04495	0.53995	0.822894	0.00181471	1.37694	2.83e-08	1.13307	0.0621572	1.54866	1.24e-15	1.60413	4.54e-18	2.48425	5.48e-66
jgi.p|Aspni_NRRL3_1|7072	sugar_metabolism	Glycolysis	pgmA	/	112.92	95.32	47.44	45.33	55.27	57.15	64.16	70.28	92.98	95.19	121.11	105.92	100.31	96.62	105.43	95.31	86.53	85.32	728.67	630.39	1386.68	0.092738	5.22e-185	0.0854911	2.16e-198	0.0692548	4.05e-231	0.067014	1.98e-234	0.0808018	2.55e-203	0.0841286	2.68e-201	1.08477	0.446955	1.23444	0.0132424	1.33908	0.000586641	0.829362	0.0280418	0.960456	0.683347	0.796566	0.00436708
jgi.p|Aspni_NRRL3_1|7271	sugar_metabolism	Glycolysis	gpdA	/	1833.89	1776.28	702.47	595.47	748.47	288.06	331.33	408.39	1678.15	1755.45	1815.14	1884.98	1585.65	1636.19	1622.25	1402.29	1445.55	1437.41	5874.78	5112.71	6808.49	0.186731	2.02e-77	0.169299	1.34e-86	0.137413	7.86e-108	0.115008	1.21e-127	0.0536276	1.14e-231	0.191304	3.15e-75	1.10296	0.38755	1.23205	0.0235413	1.35891	0.000779269	2.14457	3.38e-20	0.280327	3.81e-55	0.601181	7.56e-10
jgi.p|Aspni_NRRL3_1|7282	sugar_metabolism	PCP;the oxidoreductive pathway	/	/	24.52	42.94	2370.15	2970.08	3177.54	139.77	156.48	102.92	40.48	41.35	24.47	21.15	32.86	31.54	27.23	13.25	19.12	24.82	2.43	3.38	6.56	4.58833	6.5e-20	6.19688	2.04e-28	3.56223	4.14e-14	928.22	0	40.4233	2.07e-115	8.8864	1.45e-40	0.740425	0.0609366	1.73961	8.82e-05	1.28805	0.122839	22.9625	1.14e-144	4.5489	1.07e-33	104.454	0
jgi.p|Aspni_NRRL3_1|7283	sugar_metabolism	PCP;the oxidoreductive pathway	ladB	/	35.91	23.01	13.25	7.89	9.05	15.11	14.24	14.51	21.75	26.87	28.23	40.5	28.2	30.96	25.82	33.82	26.79	29.59	0.17	0.68	3.33	55.5282	2.14e-42	46.6026	7.11e-39	45.4998	2.23e-38	26.7529	2.41e-28	35.9821	1.27e-33	41.4465	1.44e-36	1.19153	0.3208	1.02424	0.908948	1.22041	0.231507	0.743506	0.0557805	0.868157	0.362001	0.645481	0.0017995
jgi.p|Aspni_NRRL3_1|7289	sugar_metabolism	the oxidoreductive pathway	xhrA	/	2.19	1.72	1.79	0.9	0.57	1.73	2.33	1.24	1.79	1.18	1.71	2.59	2.23	1.06	1.79	2.13	1.34	2.61	0.29	0.4	0.63	3.59948	0.005839	2.93033	0.0227372	3.2096	0.0127872	3.12686	0.017997	4.53747	0.00121437	2.79961	0.0297261	1.22835	0.673166	0.91299	0.854662	1.12147	0.824469	0.689119	0.365907	1.62075	0.180325	1.11689	0.782508
jgi.p|Aspni_NRRL3_1|7416	sugar_metabolism	D-gluconate	/	/	3.39	4.8	1.01	2.11	2.36	0.62	0.89	0.45	5.67	4.43	3.62	5.12	3.41	4.58	4.01	7.27	7.34	9.25	1.03	2.38	3.57	1.40691	0.217191	1.43318	0.197452	2.61631	0.00017742	1.02495	0.946548	0.348748	0.00171783	1.86462	0.0185367	0.98167	0.963706	0.547786	0.0106173	0.537745	0.0125318	2.93894	0.000946993	0.187034	1.73e-08	0.549683	0.0123007
jgi.p|Aspni_NRRL3_1|7795	sugar_metabolism	TCA;Glyoxylate cycle	acuA	/	259.39	159.59	891.45	637.4	736.43	558.04	506.83	563.66	147.86	152.55	242.38	258.23	236.68	200.98	219.85	350.6	367.77	346.69	814.91	727.88	910.37	0.182613	3.29e-88	0.163664	7.09e-100	0.243273	1.56e-61	0.906603	0.305751	0.604803	7.01e-09	0.120282	4.6e-136	1.11578	0.295952	0.672758	1.32e-06	0.750652	0.000968626	1.49901	3.99e-07	5.02823	1.84e-98	7.53734	4.3e-154
jgi.p|Aspni_NRRL3_1|7819	sugar_metabolism	Glycolysis	fbpA	/	461.85	247.99	1066.69	1065.76	1294.8	875.78	933.39	917.45	219.13	238.72	533.41	323.68	152.36	145.98	156.59	159.5	161.78	198.33	823.16	997.03	3160.44	0.269228	9.79e-30	0.0961835	2.5e-91	0.100712	9.78e-88	1.16471	0.232914	0.860273	0.233791	0.156767	6.42e-58	2.7991	1.15e-21	0.955037	0.765768	2.67325	1.09e-19	1.35389	0.00696702	5.4876	1.1e-60	7.4296	4.98e-84
jgi.p|Aspni_NRRL3_1|7837	sugar_metabolism	Mannose	mgtB	/	235.41	218.88	365.66	438.98	426.98	232.49	281.11	214.83	234.22	210.07	263.46	236.16	235.02	242.95	241.04	196.05	198.5	174.69	527.26	345.73	223.54	0.311688	1.09e-26	0.315689	3.69e-26	0.229381	9.52e-42	0.868495	0.2408	0.477693	1.78e-11	0.305594	1.4e-27	0.987326	0.94329	1.37626	0.00323995	1.35882	0.00653039	1.8181	2.95e-09	1.56317	8.92e-06	2.84199	1.36e-26
jgi.p|Aspni_NRRL3_1|7842	sugar_metabolism	Glycerol	glcA	/	83.11	86.65	533.37	455.07	475.57	127.94	133.75	132.77	93.08	83.44	104.65	96.22	93.61	74.13	96.59	97.66	75.49	85.99	80.33	81.83	108.63	0.65062	8.52e-06	0.627345	1.34e-06	0.563637	2.32e-09	5.57619	1.18e-75	1.39551	0.000622546	0.654649	1.18e-05	1.0371	0.794286	1.11303	0.318052	1.15432	0.183473	3.99579	3.22e-61	2.1317	6.42e-19	8.51783	6.99e-146
jgi.p|Aspni_NRRL3_1|7854	sugar_metabolism	TCA	/	/	123.57	127.46	65.38	86.04	94.53	66.72	89.6	72.56	140.38	115.11	128.47	124.56	106.63	110.29	113.54	80.36	76.11	66.25	425.83	276.08	518.42	0.198623	3.34e-38	0.180532	1.04e-42	0.111674	5.09e-69	0.215798	1.9e-34	0.186793	5.4e-41	0.219419	8.35e-34	1.10021	0.565174	1.6166	7.83e-05	1.7786	2.75e-06	1.15528	0.287212	0.851305	0.202206	0.983495	0.909219
jgi.p|Aspni_NRRL3_1|7971	sugar_metabolism	Mannose	/	/	1.37	4.02	0.86	0.53	1.08	1.95	2.51	1.66	4.5	4.33	1.79	0.79	2.53	4.49	5.55	1.41	1.1	1.88	49.18	54.03	4.98	0.0140986	1.37e-83	0.0481478	1.41e-61	0.0150846	2.8e-84	0.0140786	1.55e-78	0.0341015	1.03e-62	0.0503523	1.46e-60	0.292819	1.7e-07	3.19186	2.82e-07	0.934636	0.868887	0.412845	0.000567565	0.677258	0.0705757	0.279603	2.64e-08
jgi.p|Aspni_NRRL3_1|8012	sugar_metabolism	non-phosphorylated DeLey-Doudoroff pathway	dgdB	/	55.06	5.2	1001.13	790.29	1047.96	30.47	36.74	26.01	3.44	4.8	68.1	66.69	8.43	6.17	8.68	12.79	14.18	14.67	0	1.2	130.57	67.5502	4.34e-23	8.59084	7.94e-07	14.0695	8.83e-10	1682.42	2.74e-69	51.2819	2.63e-20	5.20748	0.000188534	7.86304	7.52e-09	0.610602	0.233104	4.80119	1.8e-05	32.8073	1.83e-25	9.84774	2.29e-11	323.078	9.28e-67
jgi.p|Aspni_NRRL3_1|8073	sugar_metabolism	TCA;Glyoxylate cycle	pycA	/	109.07	117.92	693.36	693.69	704.39	80.28	87.57	90.61	117.97	108.61	115.04	114.18	123.78	105.15	123.09	120.96	127.52	108.89	1352.85	910.44	2209.45	0.055355	1.59e-201	0.059665	1.02e-191	0.0555786	5.26e-201	0.569391	7.83e-09	0.0653769	7.8e-179	0.061275	2.73e-188	0.927764	0.557207	1.07352	0.544495	0.995977	0.989807	8.70937	6.67e-140	1.06694	0.541952	9.29239	9e-150
jgi.p|Aspni_NRRL3_1|8407	sugar_metabolism	PCP	/	/	26.22	31.67	25.56	19.08	22.84	51.14	42.77	48.46	24.08	27.74	28.99	23.85	35.1	31.51	27.18	31.39	31.73	37.65	1.69	2.79	32.24	6.90346	4.61e-33	8.44103	1.28e-40	8.36615	4.16e-40	9.79616	6.9e-46	19.2088	1.72e-77	7.92382	2.68e-38	0.817846	0.16113	1.00895	0.964626	0.825166	0.171787	0.509982	2.45e-09	2.42419	5.26e-16	1.23629	0.074015
jgi.p|Aspni_NRRL3_1|8604	sugar_metabolism	L-rhamnose	lkaA	/	85.49	137.89	163.74	140.95	133.18	42.39	60.57	33.16	108.16	126.76	92.92	85	48.41	53.17	54.91	52.51	68.72	64.34	13.8	20.84	1425.37	2.85341	1.36e-12	1.75731	0.000198554	1.90944	1.69e-05	7.89219	9.85e-46	2.28213	3.83e-08	4.39542	4.55e-24	1.62374	0.00086532	0.920326	0.646467	1.49437	0.00641535	3.45826	1.2e-21	0.519205	5.73e-07	1.79555	5.93e-06
jgi.p|Aspni_NRRL3_1|8784	sugar_metabolism	PPP	/	/	0	0.13	0.4	0.44	0.82	0.07	0.07	0.07	0	0.08	0	0	0.15	0	0.09	0	0	0	20.86	22.57	0.93	0.000348908	9.4e-21	0.00218467	2.7e-35	0.000336716	6e-21	0.021845	7.64e-48	0.00279847	1.49e-21	0.00188797	4.2e-31	0.159708	0.135722	6.48817	0.0984944	1	1	7.80606	0.00266754	1.48226	0.705707	11.5707	2.61e-05
jgi.p|Aspni_NRRL3_1|8821	sugar_metabolism	PCP	/	/	36.08	41.25	8.46	6.48	7.25	19.35	21.23	16.4	41.96	45.14	35.39	39.99	44.78	41.82	41.35	36.46	34.23	35.06	2.27	4.1	5.66	6.90637	5.64e-48	8.196	2.24e-57	6.22048	5.91e-43	2.28301	7.65e-09	5.45525	5.5e-36	8.65347	1.62e-60	0.842651	0.152459	1.31758	0.008039	1.11026	0.415558	0.418497	2.16e-15	0.630412	2.89e-06	0.263825	2.42e-38
jgi.p|Aspni_NRRL3_1|8837	sugar_metabolism	L-rhamnose	/	/	10.96	12.53	28.9	18.03	23.51	11.38	8.24	12.44	13.93	15.33	11.97	10.91	11.45	11.79	13.51	13.34	13.62	12.87	1.18	1.15	50.6	5.36509	7.63e-14	6.08336	4.2e-16	5.99355	1.01e-15	18.5548	3.11e-41	7.84506	3.41e-20	7.22889	2.78e-19	0.881929	0.548061	1.01498	0.950741	0.895144	0.598265	2.36515	1.35e-09	1.08524	0.649094	2.56675	1.54e-12
jgi.p|Aspni_NRRL3_1|8838	sugar_metabolism	Glycolysis	put. fba	/	2.96	2.89	19.91	9.52	15	1.89	4.2	2.89	1.84	2.8	3.08	2.43	1.53	1.43	1.97	2.04	1.93	4.38	0.04	0.72	63.51	5.25021	0.000244608	3.24995	0.0116003	4.96397	0.000406439	45.9624	4.67e-19	8.63881	1.44e-06	5.0822	0.000311461	1.61547	0.234465	0.654709	0.259009	1.05766	0.912111	5.32045	2.76e-09	1.69982	0.0925713	9.04379	6.05e-16
jgi.p|Aspni_NRRL3_1|8839	sugar_metabolism	non-phosphorylated DeLey-Doudoroff pathway	/	/	7.22	7.35	34.73	23.95	32.76	6.09	8.16	9.18	5.54	9.49	8.04	7.74	6.46	7.75	5.27	8.88	7.54	7.99	0.77	0.39	83.9	6.78048	2.11e-12	5.83984	9.55e-11	6.81767	1.67e-12	44.727	1.66e-47	10.6582	2.22e-18	7.20375	2.61e-13	1.16107	0.548847	0.856575	0.488553	0.994545	0.996588	4.19648	5.25e-19	1.47954	0.0270874	6.20885	7.84e-32
jgi.p|Aspni_NRRL3_1|8842	sugar_metabolism	the oxidoreductive pathway	/	/	0.2	0.37	0.45	0.18	0	0.48	0.08	0.08	0.27	0.19	0.31	0.36	0.42	1.11	0.49	0.82	1.46	0.53	0	0.13	0.36	3.48482	0.202479	8.01676	0.0248484	10.4472	0.0100696	4.4426	0.131129	3.82221	0.184582	3.47044	0.209803	0.434692	0.293465	0.767358	0.7291	0.333564	0.128605	1.16231	0.890518	1.10136	0.939239	1.28013	0.73726
jgi.p|Aspni_NRRL3_1|8886	sugar_metabolism	TCA;Glyoxylate cycle	/	/	8.99	9.43	6.39	5.19	5.97	2.78	2.76	3.26	6.63	7.46	8.55	6.99	6.31	7.7	6.38	8.04	9.25	9.77	9.49	12.58	41.81	0.414898	8.18e-09	0.356476	8.66e-12	0.437764	4.98e-08	0.494146	4.91e-06	0.231301	2.61e-17	0.431985	1.78e-08	1.16389	0.460616	0.81431	0.243347	0.947767	0.815436	2.13637	1.58e-05	0.535438	0.000246726	1.1439	0.402102
jgi.p|Aspni_NRRL3_1|8917	sugar_metabolism	D-gluconate	gox	/	0	0	0	0.06	0.18	0	0	0	0.07	0.03	0.15	0.33	0.22	0.33	0.15	0.42	0.45	0.2	0.02	0.08	0.03	2.02323	0.504273	2.84016	0.317772	4.04538	0.159724	1.37903	0.791803	0.176745	0.191482	0.472267	0.555503	0.712366	0.781571	0.702074	0.731026	0.500133	0.506764	7.80234	0.109707	0.374248	0.495393	2.92001	0.321915
jgi.p|Aspni_NRRL3_1|895	sugar_metabolism	PPP	tktC	/	18.66	17.6	8.8	7.68	7.05	8.71	9.24	9.07	13.96	15.59	16.07	18.32	13.16	18.98	15.67	13.56	15.13	16.52	0.4	0.33	1.36	26.1281	4.39e-53	24.3967	4.95e-51	21.1916	1.68e-46	19.3791	1.92e-43	20.5963	4.39e-45	25.2525	3.57e-52	1.07097	0.658409	1.15124	0.26721	1.23295	0.0971064	0.940901	0.685201	0.815614	0.074454	0.767412	0.0163335
jgi.p|Aspni_NRRL3_1|896	sugar_metabolism	PCP	/	/	50.61	32.12	46.54	34.48	42.06	62.2	52.06	54.19	29.5	31.56	48.26	48.43	42.24	38.95	37.2	66.74	77.24	76.93	3.4	4.37	23.37	7.19314	2.03e-63	5.97764	2.6e-52	10.2568	5.84e-89	9.99692	2.75e-86	12.7158	2.38e-105	4.95239	6.53e-42	1.20334	0.0817384	0.582796	8.58e-10	0.701302	0.00014894	0.786184	0.00866074	2.5676	2e-28	2.01861	3.31e-16
jgi.p|Aspni_NRRL3_1|9139	sugar_metabolism	Leloir	galF	/	361.19	453.24	99.79	123.26	111.8	94.14	83.14	107.18	375.91	410.69	378.67	404.31	438.17	416.8	422.3	338.72	356.15	330.81	193.23	149.43	130.41	1.23665	0.0279294	1.42947	0.000169917	1.05345	0.620802	0.601793	7.56e-08	0.474937	1.74e-15	1.4584	6.88e-05	0.865115	0.177593	1.35694	0.000716926	1.17391	0.11619	1.2671	0.00930836	0.325657	1.93e-41	0.41264	2.06e-26
jgi.p|Aspni_NRRL3_1|9204	sugar_metabolism	PCP	xdhA	/	438.51	328.8	469.65	444.77	500.65	1858.73	1994.77	1819.26	298.43	297.19	436.66	418.85	352.95	389.77	331.74	403.97	416.89	455.87	31.16	43.05	92.33	6.53035	6.77e-113	5.61279	1.25e-95	6.12163	2.4e-105	11.8869	2.3e-196	44.2696	0	5.07465	7.45e-85	1.16348	0.0927615	0.916878	0.339828	1.06677	0.526083	0.268513	2.4e-76	8.72368	1.25e-205	2.34242	1.89e-32
jgi.p|Aspni_NRRL3_1|9217	sugar_metabolism	TCA	/	/	204.74	186.94	88.35	108.97	119.94	103.51	120.33	115.61	183.32	163.22	208.79	190.9	175.95	186.45	162.35	187.04	169.66	191.39	387.05	401.89	742.6	0.28431	7.24e-51	0.255477	1.05e-59	0.244992	2.89e-63	0.248082	7.23e-62	0.246951	3.62e-62	0.27277	2.77e-54	1.11286	0.298568	1.0428	0.701376	1.16049	0.111328	1.00458	0.988418	0.905347	0.249519	0.90949	0.260358
jgi.p|Aspni_NRRL3_1|925	sugar_metabolism	Leloir	ugeA	/	201.78	197.35	259.77	313.45	296.65	98.11	98.6	99.96	225.26	221.13	205.09	214.04	152.91	178.25	158.79	137.53	152.71	147.49	307.15	236.35	103.21	0.422981	4.42e-25	0.345504	1.39e-37	0.283302	4.49e-52	0.985404	0.889192	0.312353	4.4e-44	0.476994	5.57e-19	1.22424	0.0248321	1.21956	0.0198413	1.49304	9.03e-07	3.15477	2.82e-52	0.654837	3.9e-08	2.06586	2.51e-22
jgi.p|Aspni_NRRL3_1|9251	sugar_metabolism	Leloir	/	/	363.78	323.74	1138.53	1264.02	1166.51	982.35	1043.92	1013.31	342.55	330.13	383.61	383.87	298.65	345.68	296.28	325.77	340.22	343.94	9.73	11.41	25.24	20.1549	0	17.3329	1.48e-302	17.0915	8.36e-299	105.733	0	83.6982	0	19.3019	0	1.16281	0.0159764	1.01412	0.863781	1.17924	0.00650041	1.26327	1.41e-05	4.33627	4.7e-179	5.47788	6e-242
jgi.p|Aspni_NRRL3_1|9556	sugar_metabolism	TCA;Glyoxylate cycle	/	/	0	0.08	3.11	4.48	6.92	0	0.08	2.35	0	0	0.08	0.15	0	0.09	0.03	0	0	0	13.18	15.7	112.17	0.00307583	5.03e-06	0.0015555	1.17e-06	0.000580602	7.78e-08	0.310794	0.340815	0.0482934	0.00851331	0.000885995	4.49e-07	1.97739	0.754755	2.67911	0.629608	5.29766	0.380717	6.43554	0.0997588	54.5076	0.00318393	350.786	8.57e-06
jgi.p|Aspni_NRRL3_1|9641	sugar_metabolism	PPP	gndB	/	0.25	0.74	0.08	0.3	0	0.2	0.26	0	1.01	1.04	0.73	0.12	0.71	1.71	2.18	0.15	0.65	0.26	1.7	1.73	0.64	0.119986	3.31e-05	0.52524	0.185673	0.10912	1.67e-05	0.0793398	6.21e-06	0.0780298	1.51e-05	0.331076	0.020082	0.228441	0.00657585	4.81344	0.00241697	1.09959	0.915763	1.01679	1	0.235686	0.0135319	0.239643	0.00928671
jgi.p|Aspni_NRRL3_1|966	sugar_metabolism	TCA	/	/	218.42	184.12	504.74	543.45	587.59	257.67	297.95	272.16	198.81	184.54	233.34	217.31	174.44	183.27	173.33	177.14	188.4	167.13	724.39	663.32	1076.15	0.178811	6.41e-140	0.14689	1.72e-173	0.135239	6.37e-187	0.727092	4.85e-06	0.342047	1.42e-55	0.164872	3.1e-154	1.21731	0.00770195	1.08615	0.296533	1.32218	6.51e-05	2.12571	7.88e-34	2.07463	1.84e-31	4.41005	2.53e-129
jgi.p|Aspni_NRRL3_1|967	sugar_metabolism	Glycolysis	put. fba	/	13.32	8.66	75.34	51.43	61.7	9.81	16.19	8.5	8.33	8.91	15.09	11.41	4.51	6.82	5.76	11.8	11.91	9.2	1.13	3.06	1176.1	3.83078	8.23e-09	1.70646	0.0319965	3.0062	3.06e-06	30.2098	1.5e-52	5.14335	1.94e-12	2.71293	2.39e-05	2.24487	8.94e-05	0.567646	0.00677278	1.27429	0.306904	5.87356	2.31e-24	1.89586	0.000648699	11.1355	5.78e-45
jgi.p|Aspni_NRRL3_1|968	sugar_metabolism	PPP	/	/	18.3	5.89	39.37	25.47	28.51	4.09	4.42	2.84	4.94	5.24	21.6	19.8	4.26	4.29	4.73	10.31	10.04	10.1	1.01	2.36	384.65	7.08386	6.3e-25	1.64249	0.0170593	3.4276	2.66e-10	18.4343	1.01e-54	2.08005	0.000462583	2.0655	0.000307688	4.31288	4.89e-21	0.479195	8.88e-06	2.06671	3.91e-06	8.86244	1.37e-44	1.00704	1	8.92487	5.13e-52
jgi.p|Aspni_NRRL3_1|9685	sugar_metabolism	D-gluconate	gox	/	0	0.05	0.2	0.09	0.06	0	0	0	0	0	0	0	0	0	0	0	0	0	1.7	1.75	0.22	0.00335615	1.47e-08	0.00258323	3.2e-09	0.00323888	1.18e-08	0.0666568	3.91e-05	0.00495148	1.41e-07	0.00494251	1.44e-07	1	1	1	1	1	1	13.462	0.0197618	1.00182	1	13.4864	0.0154954
jgi.p|Aspni_NRRL3_1|9769	sugar_metabolism	TCA;Glyoxylate cycle	/	/	8.14	5.76	2.62	1.71	1.55	3.6	3.22	3.67	4.39	5.49	5.59	7.2	9.14	8.38	8.8	9.57	9.26	9.09	3.7	4.17	3.4	0.987652	0.944669	1.2945	0.107205	1.25789	0.154419	0.472862	1.68e-05	0.769515	0.136741	0.805913	0.197591	0.762958	0.105211	1.02911	0.887894	0.785168	0.150061	0.614494	0.00666767	0.954837	0.828333	0.586742	0.000932263
jgi.p|Aspni_NRRL3_1|9880	sugar_metabolism	PCP	/	/	1.48	2.44	199.55	179.81	203.3	59.9	62.17	54.31	1.88	1.81	1.74	1.15	0.41	1.04	0.68	1.68	0.63	1.31	9.48	12.77	233.01	0.0735811	1.47e-42	0.0370916	6.22e-53	0.0580749	4.77e-44	16.4295	1.11e-137	4.62072	1.03e-40	0.110968	8.68e-45	1.98377	0.0270081	0.638686	0.163326	1.267	0.495686	3.55562	8.06e-42	41.6403	2.31e-151	148.057	1.16e-277
jgi.p|Aspni_NRRL3_1|9951	sugar_metabolism	Mannose	mgtA	/	67.8	69.72	72.98	94	79.82	81.6	70.12	76.27	81.86	75.77	64.49	75.02	63.1	65.94	65.14	75.11	81.62	71.47	49.46	42.01	32.61	0.837964	0.0504485	0.812882	0.0217693	0.876206	0.150322	1.65891	4.98e-09	1.42333	5.83e-05	0.999378	1	1.03086	0.813686	0.927729	0.455627	0.956355	0.705237	1.16551	0.0751407	1.42422	6.38e-06	1.65994	4.29e-11
jgi.p|Aspni_NRRL3_1|9981	sugar_metabolism	PPP	gndA	/	282.76	300.96	636.76	539.39	623.52	91.03	91.1	106.26	277.68	284.06	307.27	302.18	306.28	269.71	293.52	315.72	320.45	322.19	695.8	626.34	207.26	0.250295	1.1e-80	0.252575	8.19e-80	0.255402	1.76e-78	0.840304	0.0243532	0.125006	8.68e-177	0.263211	3.34e-75	0.990971	0.940445	0.98893	0.917779	0.980002	0.850502	6.72209	2.6e-183	0.474928	8.5e-29	3.1925	7.59e-71
jgi.p|Aspni_NRRL3_1|10115	PBD_cazy	PL4_Subf3	RGL	Pectin	21.41	245.44	520.66	414.63	492.25	83.81	92.17	111.2	136.46	187.88	22.21	24.18	53.44	45.52	42.06	15.11	14.06	16.78	0.39	0.15	2447.95	40.7976	1.08e-49	87.7113	2.76e-72	26.2599	1.13e-38	1429.51	1.24e-189	266.98	2.06e-112	373.413	2.95e-126	0.465135	2.07e-08	3.34012	6.79e-20	1.55361	0.00310353	5.35436	3.29e-41	0.714973	0.0108454	3.82822	3.32e-27
jgi.p|Aspni_NRRL3_1|10133	PBD_cazy	GH3	BGL/BXL	Cellulose/Xylan	732.71	148.42	384.86	188.4	319.22	1750.43	1381.29	2081.98	163.37	159.28	765.89	736.93	635.41	389.39	520.01	685.94	714.73	719.96	2.1	1.37	2.47	233.734	1.29e-200	167.242	6.82e-177	210.658	4.65e-193	155.6	7.13e-172	841.798	0	53.5606	3.25e-107	1.39758	0.0637724	0.793903	0.193078	1.10954	0.628847	0.184842	1.82e-30	15.7167	4.02e-80	2.90511	5.84e-13
jgi.p|Aspni_NRRL3_1|10142	PBD_cazy	CE5	AXE	Xylan	2.11	1.16	42.88	36.5	30.88	3.44	2.79	4.06	1.87	1.5	1.24	1.33	4.75	4.79	4.78	0.96	0.11	0.8	0.37	0.51	0.21	2.0124	0.0475108	6.54649	1.53e-09	0.784928	0.579204	81.085	2.26e-49	7.01355	8.87e-10	2.20324	0.0208898	0.307401	3.15e-07	8.34025	8.2e-13	2.56381	0.0102373	11.5612	4.49e-51	3.18329	3.72e-08	36.8027	4.86e-89
jgi.p|Aspni_NRRL3_1|1038	PBD_cazy	GH105	URGH	Pectin	10.43	2.31	0.26	0.19	0.16	0.14	0.21	0.28	3.54	2.36	5.41	8.06	18.49	6.29	10.45	67.43	60.27	45.86	0.36	0.9	2.1	7.61862	1.11e-10	11.6597	3.08e-15	52.8783	2.48e-38	0.336731	0.0134968	0.307464	0.0135455	2.85796	0.00137422	0.653418	0.147229	0.2205	6.63e-11	0.144079	1.63e-16	1.09519	0.916192	0.107582	1.02e-07	0.117822	1.15e-08
jgi.p|Aspni_NRRL3_1|10449	PBD_cazy	GH3	BGL/BXL	Cellulose/Xylan	454.35	468.86	1039.14	825.89	907.4	2140.7	2338.96	2057.13	422.51	445.1	496.9	438.32	468.98	591.56	532.76	329.31	320.7	300.76	18.51	20.34	248.15	13.2965	1.39e-192	15.7878	4.47e-219	8.64608	5.75e-134	44.1558	0	96.7009	0	13.9134	1.44e-199	0.842198	0.0694755	1.82601	2.13e-14	1.53786	1.69e-07	0.456622	2.41e-24	6.9502	3.33e-145	3.17362	3.37e-52
jgi.p|Aspni_NRRL3_1|10558	PBD_cazy	GH78	RHA	Pectin	35.15	447.78	790.04	810.62	670.32	85.53	101.66	62.45	240.25	355.93	40.04	40.51	124.97	130.36	125.5	23.3	19.23	27.31	0.4	0.74	6.7	40.3173	5.46e-62	137.334	9.75e-110	23.1083	7.76e-45	1314.77	6.42e-233	134.487	9.95e-109	396.408	8.12e-162	0.293572	2.46e-17	5.94306	5.28e-36	1.74471	0.000458009	9.7762	4.96e-61	0.339264	1.03e-14	3.31671	6.08e-18
jgi.p|Aspni_NRRL3_1|10559	PBD_cazy	GH28	PGA/PGX/RGH/RGX/XGH	Pectin	11.16	248.89	611.99	692.12	641.43	48.32	68.77	37.64	118.24	178.28	11.81	11.9	40.93	45.67	40.42	5.3	4.62	6.62	0.14	0.06	11	57.3923	6.31e-19	216.186	1.24e-32	25.8908	1.56e-12	5320.88	2.08e-81	393.875	4.2e-40	977.835	8.29e-53	0.265477	2.01e-15	8.34991	8.94e-36	2.21671	2.92e-05	13.5091	1.37e-64	0.402803	6.24e-09	5.44149	1.39e-28
jgi.p|Aspni_NRRL3_1|10609	PBD_cazy	GH31	AGD/AXL	Starch/Xyloglucan	4.44	7.8	146.16	150.61	149.62	33.83	32.66	33.41	5.62	6.8	4.86	4.55	5.17	4.05	4.85	8.14	5.72	7.27	0.88	0.85	3.24	2.9572	3.13e-12	3.1241	9e-14	4.27661	6.82e-22	158.321	1.02e-276	32.9161	3.99e-130	4.66935	5.12e-25	0.946576	0.750211	0.730509	0.00577201	0.691482	0.00217677	4.80983	8.77e-85	7.0494	1.29e-107	33.9064	0
jgi.p|Aspni_NRRL3_1|10643	PBD_cazy	GH53	GAL	Pectin	18.65	28.57	828.72	876.36	755.21	54.37	64.53	56.52	29.33	28.89	21.42	17.88	47.64	49.1	37.57	20.77	20.49	23.23	5.24	4.86	4.65	2.11171	3.1e-10	5.02591	7.72e-47	2.23366	9.15e-12	149	0	9.87931	1.63e-93	3.43869	1.82e-27	0.420164	1.97e-21	2.25008	1.58e-19	0.945403	0.693338	15.082	1.07e-268	2.87299	4.9e-37	43.3303	0
jgi.p|Aspni_NRRL3_1|1069	PBD_cazy	GH67	AGU	Xylan	259.09	172.09	458.02	333.7	345.64	2856.22	2922.54	2743.43	180.23	186.88	269.26	245.01	242.9	281.49	260.85	234.37	243	272.18	0.31	0.36	20.34	439.825	1.85e-195	462.507	9.67e-199	404.907	3.51e-190	1076.7	3.39e-257	7492.4	0	333.646	3.17e-178	0.950959	0.680405	1.14225	0.161963	1.08624	0.44762	0.143706	3.3e-136	22.4562	0	3.22708	5.01e-50
jgi.p|Aspni_NRRL3_1|1071	PBD_cazy	GH35	LAC	Pectin/Xyloglucan	39.04	49.73	6.67	6.59	7.45	46.78	49.34	41.57	40.55	43.27	45.94	42.04	43.74	41.03	37.56	30.28	31.69	32.6	0.46	0.62	25.64	45.5191	1.03e-137	45.2844	1.24e-137	32.1762	1.29e-113	12.2633	7.48e-58	76.2218	1.8e-177	52.0001	6.14e-148	1.00518	0.973029	1.40739	4.84e-05	1.41468	6.17e-05	0.16089	4.8e-108	1.4658	1.28e-06	0.235832	1.04e-68
jgi.p|Aspni_NRRL3_1|10865	PBD_cazy	GH51	ABF	Xylan/Pectin/Xyloglucan	55	50.87	2512.52	2209.94	2315.51	337.95	388.59	352.95	46.24	48.91	52.71	57.59	62.34	61.19	53.74	62.74	68.94	70.97	2.25	2.64	11.54	12.7669	1.09e-124	14.1365	7.45e-136	14.8717	1.05e-140	904.599	0	128.924	0	12.2637	1.53e-121	0.903116	0.262773	0.950559	0.5829	0.858465	0.0630491	7.01653	9.23e-210	10.5127	1.08e-286	73.7624	0
jgi.p|Aspni_NRRL3_1|10870	PBD_cazy	GH6	CBH	Cellulose	526.34	652.91	104.49	135.82	116.53	1636.23	1240.25	2023.28	737.2	680.11	676.09	708.49	848.29	780.81	673.63	296.42	287.44	303.86	0.3	0.66	0.52	828.992	4.29e-170	1033.35	2e-181	365.684	2.35e-131	257.228	4.1e-116	3280	1.21e-246	975.709	1.91e-178	0.802237	0.109904	2.82581	1.49e-20	2.26696	1.07e-12	0.0784232	7.74e-121	3.36166	1.29e-28	0.263632	5.94e-34
jgi.p|Aspni_NRRL3_1|10881	PBD_cazy	GH43	ABF/BXL/ABN	Xylan/Pectin/Xyloglucan	175.37	170.66	94.64	105.89	92.22	624.18	573.87	607.53	170.56	151.96	185.47	182.62	174.13	173.34	159.8	148.2	155.2	152.57	1.52	1.11	2.09	72.8482	1.91e-280	70.3129	4.18e-276	58.0563	3.54e-251	65.315	9.34e-266	373.855	0	71.8064	4.69e-279	1.03606	0.647774	1.21112	0.000610132	1.25479	6.35e-05	0.174707	6.36e-264	5.20643	1.71e-242	0.909598	0.0875683
jgi.p|Aspni_NRRL3_1|11105	PBD_cazy	GH131	EGL	Cellulose	58.14	143.92	18.8	39.77	28.14	41.74	41.98	47.62	154.45	115.93	71.71	67.05	352.23	528.6	462.44	44.21	36.69	43.8	2.91	2.93	1.32	12.5083	9.89e-47	88.3127	2.86e-146	7.52095	4.9e-30	9.14696	8.53e-36	12.8839	1.36e-47	28.5505	5.09e-82	0.141637	3.97e-45	11.7422	2.84e-71	1.66313	0.00119251	0.709952	0.026529	0.451267	1.44e-08	0.320378	3.44e-16
jgi.p|Aspni_NRRL3_1|11147	PBD_cazy	AA9	LPMO	Cellulose	345.04	548.21	202.16	370.27	292.26	477.66	454.11	631.25	707.44	513.48	331.99	368.61	1191.84	1652.55	1643.35	196.34	192.19	181.39	30.47	18.18	6.05	7.90746	7.12e-38	35.1678	3.41e-110	4.09725	2.96e-18	10.8668	5.56e-50	18.2679	9.48e-74	14.5243	1.14e-62	0.224849	7.73e-25	8.58328	1.73e-51	1.92994	2.44e-05	0.594856	0.000551699	1.25775	0.141773	0.748179	0.055743
jgi.p|Aspni_NRRL3_1|11377	PBD_cazy	GH3	BGL/BXL	Cellulose/Xylan	0	0	0	0	0	0	0	0	0	0	0	0	0	0	0	0.05	0	0	0	0	0.02	1	NA	1	1	1.92775	NA	1	NA	1	NA	1	1	1	NA	0.409511	NA	0.532013	NA	1	NA	1	1	1	NA
jgi.p|Aspni_NRRL3_1|11451	PBD_cazy	GH78	RHA	Pectin	0.72	1.17	0.03	0.07	0	0.04	0.12	0.08	1.52	0.95	0.65	0.67	1.6	1.49	1.2	0.84	0.49	0.63	0	0	0.02	88.6103	3.01e-05	190.966	8.36e-07	80.7714	4.52e-05	8.25262	0.0918985	16.4563	0.0172427	172.263	1.4e-06	0.464011	0.0197317	2.36428	0.00530087	1.09705	0.849832	0.501487	0.425853	0.0955302	1.46e-06	0.0479072	1.32e-07
jgi.p|Aspni_NRRL3_1|11738	PBD_cazy	GH35	LAC	Pectin/Xyloglucan	2.4	125.77	981.99	1021.43	1045	121.49	156.47	105.6	49.41	89.38	3.14	3.22	12.47	11.36	10.56	3.93	3.94	4.49	0.28	0.35	139.27	5.34236	4.08e-11	21.5792	4.98e-36	7.12157	4.94e-15	3077.57	1e-242	360.079	1.03e-130	175.15	8.16e-101	0.24757	3.91e-15	3.03011	2.25e-10	0.750165	0.198803	8.54692	3.85e-42	2.05583	8.41e-06	17.571	3.82e-75
jgi.p|Aspni_NRRL3_1|11747	PBD_cazy	GH27	AGL	Mannan	80.55	59.56	50.32	58.26	46.98	41.01	46.57	24.43	49.47	52.88	81.62	86.7	69.83	61.71	52.94	88.77	85.22	81.35	4.67	6.27	13.17	8.55729	1.2e-48	6.55673	1.46e-37	8.34391	1.39e-47	8.89788	3.13e-50	5.9569	1.37e-33	6.05569	1.58e-34	1.30512	0.079134	0.78581	0.09192	1.02557	0.902792	1.49371	0.00239185	0.983688	0.948707	1.46934	0.00256317
jgi.p|Aspni_NRRL3_1|11752	PBD_cazy	GH32	INV/INU/INX	Inulin	8.15	11.74	390.96	270.17	298.83	123.25	120.41	122.59	9.84	11.93	8.98	11.05	6.88	4.74	5.05	4.79	3.37	4.05	0.52	0.98	40.86	7.52317	1.51e-24	4.5567	3.56e-14	3.08038	5.13e-08	424.902	2.02e-222	150.491	1.27e-152	9.69882	2.19e-31	1.65101	0.000657446	1.47927	0.0128854	2.44229	1.09e-09	2.82343	4.52e-20	15.5164	2.72e-124	43.8096	8.78e-238
jgi.p|Aspni_NRRL3_1|11773	PBD_cazy	GH43	ABF/BXL/ABN	Xylan/Pectin/Xyloglucan	18.18	25.82	1350.89	1284.09	1164.12	195.52	235.7	194	24.43	25.93	25.17	24.52	25.78	33.8	26.52	14.26	14.21	13.99	83.5	89.69	9.31	0.14611	4.59e-81	0.190669	2.33e-62	0.0864842	2.83e-124	13.5474	5.17e-161	2.07339	1.19e-13	0.1777	1.14e-67	0.766301	0.0174039	2.20467	1.91e-15	1.68944	8.3e-07	6.53392	4.38e-105	11.668	3.97e-168	76.2376	0
jgi.p|Aspni_NRRL3_1|11787	PBD_cazy	GH3	BGL/BXL	Cellulose/Xylan	0	0	0	0.04	0.05	0	0	0	0.05	0	0.04	0.11	0.08	0	0.08	0.14	0.17	0.19	0.17	0.22	0.4	0.147864	0.04792	0.172992	0.0583099	0.44636	0.366615	0.133643	0.0497972	0.0317021	0.00305752	0.0574029	0.00924673	0.854748	0.9255	0.387561	0.367587	0.331267	0.344338	4.21558	0.324568	0.552274	0.7261	2.32816	0.519715
jgi.p|Aspni_NRRL3_1|11790	PBD_cazy	GH28	PGA/PGX/RGH/RGX/XGH	Pectin	2.27	2.11	1.25	2.44	1.75	2.96	1.71	3.37	2.52	1.61	2.11	2.95	2.7	5.38	4.29	1.19	1.12	1.52	0.38	0.39	0.17	3.5299	0.000192512	6.16418	2.63e-08	1.75147	0.126914	4.3626	1.33e-05	5.95599	8.54e-08	3.23671	0.000510127	0.572647	0.0484614	3.51944	2.28e-06	2.0154	0.0219133	0.732473	0.27628	1.84014	0.0147463	1.34785	0.257528
jgi.p|Aspni_NRRL3_1|11821	PBD_cazy	GH32	INV/INU/INX	Inulin	0.21	0	0.03	0.09	0.06	0.05	0	0.05	0.15	0.16	0.11	0.2	0.17	0.06	0.11	0.25	0.24	0.05	0.04	0	0.03	3.49006	0.266096	2.43478	0.461912	3.45805	0.272602	2.16704	0.540414	1.14843	0.932998	2.46066	0.456535	1.43342	0.766668	0.704091	0.747965	1.00926	1	1.88696	0.648252	0.466716	0.521379	0.880675	0.904064
jgi.p|Aspni_NRRL3_1|11825	PBD_cazy	GH3	BGL/BXL	Cellulose/Xylan	0	0	0	0	0.11	0	0	0	0	0	0	0	0.3	0	0	0.11	0	0	0.19	0.6	0	0.0254508	NA	0.143481	0.707295	0.0478387	0.522295	0.0585243	0.565248	0.0375484	0.491642	0.0192433	0.41639	0.177381	NA	2.99928	0.853672	0.532013	0.925245	1.55863	0.956307	1	1	3.04128	0.816926
jgi.p|Aspni_NRRL3_1|1237	PBD_cazy	PL1_Subf4	PEL	Pectin	0.09	1.6	157.05	187.3	151.4	0.9	0.52	1.65	1.86	2.19	0.22	0.27	0.16	0.8	0.31	0.34	0.32	0.5	0.15	0.06	0.04	0.961287	0.95254	1.87304	0.240809	1.75021	0.311233	1280.38	6.68e-62	7.34625	2.33e-05	9.69124	5.01e-07	0.513222	0.249284	1.07018	0.906229	0.54924	0.320717	174.29	1.04e-163	0.75803	0.255718	132.117	9.9e-255
jgi.p|Aspni_NRRL3_1|1271	PBD_cazy	GH3	BGL/BXL	Cellulose/Xylan	0.47	0.31	0.23	0.31	0.04	0.26	0.18	0.33	0.36	0.42	0.29	0.57	0.31	0.63	0.26	1.27	0.92	1.6	0.12	0.18	0.21	1.73978	0.243068	1.55398	0.373053	4.70442	0.000312945	1.39058	0.532656	1.55971	0.387053	1.5555	0.372946	1.11956	0.856701	0.330324	0.00233288	0.369818	0.0102985	0.891561	0.858703	1.0027	1	0.893971	0.808339
jgi.p|Aspni_NRRL3_1|1282	PBD_cazy	GH13_Subf40	AGD	Starch	1.64	5.9	0.62	0.61	0.3	1.14	0.77	0.67	3.86	4.15	2.61	2.64	4	5.25	3.86	2.31	1.12	1.54	0.1	0.13	0.44	11.6106	1.08e-08	22.5665	1.4e-13	7.865	2.1e-06	4.45217	0.00114746	6.65237	2.34e-05	25.1461	1.7e-14	0.514505	0.00678146	2.86924	5.82e-06	1.47623	0.17598	0.66926	0.223553	0.264549	3.75e-08	0.177052	3.01e-12
jgi.p|Aspni_NRRL3_1|1396	PBD_cazy	GH29	AFC	Xyloglucan	3.73	1.54	2.68	2.52	2.58	7.75	8.76	6.46	1.63	1.98	4.23	2.91	2.29	2.17	2.58	4.04	3.5	3.42	0.46	0.37	1.97	4.69051	1.39e-12	3.20399	1.45e-07	4.50826	5.14e-12	5.60157	2.7e-15	15.3923	1.47e-38	2.45118	7.54e-05	1.46396	0.0300515	0.710693	0.0407735	1.04043	0.86771	0.36392	2.45e-13	6.27954	1.79e-38	2.28525	6.13e-08
jgi.p|Aspni_NRRL3_1|16	PBD_cazy	GH36	AGL	Mannan	6.29	1.16	365.44	258.06	275.1	34.62	23.35	45.72	2.06	1.11	6.58	7.07	2.61	2.63	2	4.71	4.49	4.19	28.31	36.51	11.99	0.114547	6.96e-39	0.0422809	2.17e-74	0.0729198	5.51e-54	8.58303	1.29e-41	0.918336	0.646148	0.0270427	2.03e-89	2.70919	1.74e-08	0.579828	0.00360277	1.57086	0.0160649	9.34628	6.11e-55	33.9587	4.26e-100	317.388	3.71e-270
jgi.p|Aspni_NRRL3_1|1606	PBD_cazy	GH51	ABF	Xylan/Pectin/Xyloglucan	2.72	4.07	1548.43	1127.36	1307.24	64.25	79.22	89	3.22	3.04	3.31	3.29	1.31	1.81	1.7	1.16	1.69	2.11	4.24	6.59	10.21	0.326336	4.24e-12	0.175606	2.82e-25	0.165262	6.24e-25	230.928	0	12.5186	3.77e-70	0.388524	1.42e-09	1.85834	0.000923001	1.06259	0.821231	1.97466	0.000402764	18.4467	2.42e-131	32.221	1.99e-151	594.372	0
jgi.p|Aspni_NRRL3_1|1648	PBD_cazy	GH11	XLN	Xylan	5239.68	5101.14	280.1	535.81	350.97	12981.9	13501.4	14809.9	5737.28	5788.43	6184.51	5664.09	5380.98	6495.2	5673.74	3052.52	2973.83	3010.35	14.4	19.57	1.53	188.815	0	200.744	0	94.8539	3.71e-244	21.4025	1.09e-110	705.048	0	199.748	0	0.940579	0.737579	2.11635	4.33e-10	1.99059	2.28e-08	0.030356	3.37e-205	3.52968	7.19e-28	0.107147	1.71e-84
jgi.p|Aspni_NRRL3_1|169	PBD_cazy	CE12	RGAE	Pectin	117.9	1634.4	2435.8	3002.49	2346.31	624.02	710.53	543.41	1185.76	1920.31	129.08	131.85	698.48	586.25	585.82	97.93	91.78	78.6	0.81	0.58	437.45	96.1385	1.67e-75	491.184	8.45e-139	64.685	4.54e-63	3281.53	2e-236	736.717	1.89e-157	1311.75	4.99e-186	0.195728	1.43e-44	7.59349	1.15e-68	1.48626	0.0028337	4.45426	3.22e-39	0.56163	6.8e-07	2.50165	1.1e-15
jgi.p|Aspni_NRRL3_1|1731	PBD_cazy	GH2	LAC/MND	Pectin/Xyloglucan/Mannan	0.41	0.1	8.27	4.4	6.75	0.54	0.22	0.27	0.11	0.13	0.48	0.35	0.06	0.23	0.09	0.62	1.06	0.57	0	0	0.19	40.5964	0.000722369	11.8305	0.0335132	69.9994	8.45e-05	1059.98	4.49e-11	52.0609	0.000328199	12.415	0.0300333	3.43151	0.0260387	0.169008	0.000171912	0.579953	0.220777	20.3603	3.98e-20	4.19339	0.0034122	85.3788	1.22e-27
jgi.p|Aspni_NRRL3_1|1737	PBD_cazy	GH27	AGL	Mannan	0.3	0.88	77.63	69.99	83.78	4.59	6.76	3.8	0.77	0.66	0.63	0.65	1.34	2.03	1.7	0.55	0.69	0.91	0	0.38	6.09	2.31755	0.104473	7.4747	1.06e-05	2.92848	0.0312979	546.53	2.85e-48	33.2852	1.99e-15	3.51089	0.00938133	0.310052	0.000209599	2.55242	0.00099025	0.791382	0.627241	16.4196	2.4e-83	9.48057	3.14e-25	155.667	1.16e-137
jgi.p|Aspni_NRRL3_1|1739	PBD_cazy	GH88	UGH	Pectin	0	0.26	3.48	2.81	3.67	0.42	0.82	0.42	0.24	0.33	0.14	0.13	0.15	0.52	0.43	0	0	0	0	0	0.53	7.31028	0.108527	30.1041	0.00229919	1	1	424.102	1.75e-08	65.8551	0.000144755	23.3935	0.00522638	0.242833	0.0603846	30.416	0.000451877	7.38601	0.105497	6.43993	8.4e-08	2.81511	0.0176824	18.1291	2.31e-15
jgi.p|Aspni_NRRL3_1|1787	PBD_cazy	GH74	XEG	Xyloglucan	184.68	1637.79	27.13	58.58	40.94	100.22	89.42	98.42	1282.53	1405.39	244.85	262.43	678.81	537.55	507.09	71.74	48.25	43.2	2.27	1.93	0.38	60.6056	1.09e-109	156.141	8.6e-166	13.591	7.47e-45	18.4091	1.56e-55	38.9534	1.67e-87	412.143	3.09e-235	0.388146	7.33e-09	11.4886	5.62e-56	4.45926	6.92e-21	0.472592	3.35e-06	0.0945144	1.99e-53	0.0446668	9.54e-92
jgi.p|Aspni_NRRL3_1|1918	PBD_cazy	GH12	EGL/CBH/XEG	Cellulose/Xyloglucan	1108.96	2296.82	2937.04	4724.14	3284.05	1712.27	1659.96	2044.63	1985.48	2483.73	1154.95	1081.79	2102.89	2217.43	2146.41	738.89	650.97	597.9	7.35	5.45	14.27	94.762	3.62e-235	189.681	0	53.5325	7.69e-180	514.807	0	237.096	0	208.74	0	0.499586	5.52e-10	3.54329	3.15e-32	1.77018	6.07e-07	2.1713	6.79e-13	1.13584	0.291941	2.46625	2.04e-17
jgi.p|Aspni_NRRL3_1|2023	PBD_cazy	GH31	AGD/AXL	Starch/Xyloglucan	376.8	732.2	549.56	481.64	513.91	1211.26	1177.77	1204.28	580.44	599.77	417.66	415.24	374.89	388.51	359.28	171.6	197.95	238.12	6.36	5.56	15.24	37.2995	3.33e-277	35.832	3.5e-271	17.7854	5.87e-175	79.2745	0	171.192	0	64.1464	0	1.04096	0.758008	2.01469	3.78e-17	2.0972	1.28e-18	0.463075	4.16e-21	2.66876	3.59e-34	1.23584	0.0128612
jgi.p|Aspni_NRRL3_1|2123	PBD_cazy	GH133	AMG	Starch	144.95	206.31	56.11	45.28	58.17	211.46	213.83	202.54	164.54	155.69	156.5	164.12	185.61	173.09	229.94	112.95	78.33	93.96	79.18	65.21	109.47	1.19505	0.164007	1.56565	0.000281871	0.695977	0.00350545	0.681803	0.0022001	2.49074	3.91e-14	1.46978	0.00195718	0.763294	0.038643	2.24957	2.8e-13	1.71708	3.9e-06	0.273735	5.39e-33	1.69464	1.55e-06	0.463882	1.76e-12
jgi.p|Aspni_NRRL3_1|2162	PBD_cazy	GH78	RHA	Pectin	64.84	126.08	77.69	67.53	70.79	72.39	72.81	100.72	86.5	111.26	56.66	57.26	73.61	63.29	72.49	63.68	71.66	60.95	9.71	10.82	4608.01	3.239	5.24e-22	3.93462	1.31e-29	3.38302	1.26e-23	6.51922	1.86e-54	6.89259	1.08e-57	6.39649	1.28e-53	0.823205	0.147233	1.16305	0.239021	0.957429	0.793462	0.94583	0.701112	1.07756	0.557189	1.01919	0.886794
jgi.p|Aspni_NRRL3_1|2163	PBD_cazy	GH2	LAC/MND	Pectin/Xyloglucan/Mannan	1.1	1.01	0.38	0.38	0.17	0.64	0.6	0.41	0.68	0.9	0.82	0.82	0.76	0.6	0.47	1.08	1.1	0.72	0.01	0.06	12.38	16.3825	1.66e-05	11.0545	0.000258547	16.5785	1.51e-05	9.8628	0.00065045	15.4029	3.28e-05	16.9235	1.28e-05	1.48198	0.278937	0.666797	0.21608	0.988182	0.9906	0.640322	0.214802	0.910147	0.807673	0.582788	0.0773241
jgi.p|Aspni_NRRL3_1|2451	PBD_cazy	GH3	BGL/BXL	Cellulose/Xylan	407.26	355.83	795.56	864.11	800.61	7042.92	7144.47	7347.51	416.88	338.83	474.04	432.42	344.08	405.1	346.87	280.17	298.76	311.99	2.04	2.06	19.95	118.818	0	102.589	0	76.5172	0	369.961	0	3009.38	0	109.161	0	1.1582	0.0636228	1.34072	2e-05	1.55282	8.99e-11	0.122936	6.79e-243	27.5682	0	3.38912	1.47e-82
jgi.p|Aspni_NRRL3_1|2479	PBD_cazy	GH35	LAC	Pectin/Xyloglucan	11.23	7.48	990.46	894.81	987.03	109.42	125.54	122.89	7.57	7.63	9.84	11.07	10.25	8.62	10.89	11.06	11.24	12.06	2.67	2.77	6.36	2.19651	1.81e-15	2.12786	1.46e-14	2.23556	3.31e-16	327.209	0	37.8693	0	1.6885	1.6e-07	1.03226	0.807956	0.951827	0.654643	0.982533	0.895494	8.64048	5.89e-238	22.4278	0	193.787	0
jgi.p|Aspni_NRRL3_1|249	PBD_cazy	GH13_Subf1	AMY	Starch	222.8	196.05	496.63	489.69	525.38	488.62	481.89	499.47	205.53	196.91	230.8	239.36	208.18	196.73	202.09	191.48	191.92	197.31	205.09	196.57	233.16	0.63985	9.91e-22	0.580232	8.8e-32	0.509269	1.23e-47	2.32097	3.51e-76	2.09689	5.21e-59	0.600735	4.18e-28	1.10275	0.0589702	1.13934	0.00545973	1.25641	6.16e-07	1.10686	0.0236275	3.49054	2.5e-205	3.86356	8.13e-242
jgi.p|Aspni_NRRL3_1|250	PBD_cazy	GH13_Subf5	AMY	Starch	0.48	0.66	1.08	1.02	0.99	0.91	1.51	1.71	0.79	0.6	0.57	0.91	0.45	0.31	0.73	0.33	0.41	0.27	3.95	3.7	0.82	0.0966275	1.15e-18	0.0811643	4.73e-22	0.0463922	3.44e-23	0.24857	6.89e-09	0.30909	1.07e-06	0.107601	3.49e-19	1.19052	0.692963	1.74952	0.15394	2.08284	0.0665786	0.8042	0.467314	2.87255	3.74e-05	2.31011	0.00120986
jgi.p|Aspni_NRRL3_1|2524	PBD_cazy	GH31	AGD/AXL	Starch/Xyloglucan	190.46	141.92	329.29	270.41	310.32	367.11	317.7	406.83	115.49	125.07	169.55	165.56	178.72	146.6	152.48	272.97	267.57	256.64	132.5	142.41	54.94	0.709325	0.000221868	0.667958	1.38e-05	1.02317	0.830644	2.04598	4.3e-15	2.27731	1.28e-19	0.562054	3.55e-10	1.06193	0.623821	0.65283	7.29e-07	0.69326	4.27e-05	0.898417	0.268238	4.05177	3.73e-67	3.64018	1.63e-57
jgi.p|Aspni_NRRL3_1|2571	PBD_cazy	GH28	PGA/PGX/RGH/RGX/XGH	Pectin	3.19	10.43	211.82	327.55	246.45	12.76	9.58	23.99	5.22	11.25	3.49	4.43	3.03	3.86	3.12	2.7	2.91	2.9	7.77	8.02	5.39	0.262348	1.43e-06	0.242694	2.86e-07	0.190197	3.55e-09	30.7026	2.21e-40	1.68188	0.0608731	0.690358	0.19828	1.08098	0.861844	1.27601	0.4802	1.37935	0.361711	18.2549	2.23e-36	2.43625	0.000246312	44.4734	1.7e-61
jgi.p|Aspni_NRRL3_1|2584	PBD_cazy	GH7	CBH	Cellulose	3629.05	5830.74	27.32	39.57	34.16	1406.71	846.44	2192.66	5360.63	5643.82	4433.27	4276.6	2264.11	2216.25	2251.85	777.26	865.27	981.59	2.25	2.37	1.35	994.128	4.8e-297	561.476	5.47e-250	200.664	1.38e-175	13.5284	1.11e-42	552.472	7.25e-249	1475.33	0	1.77056	0.000697965	2.79809	3e-11	4.95419	1.42e-25	0.0244871	4.38e-136	0.374474	7.55e-11	0.00916978	5.08e-218
jgi.p|Aspni_NRRL3_1|2585	PBD_cazy	GH5_Subf5	EGL	Cellulose	536.12	2469.06	6.15	10.52	8.55	98.05	68.15	123.8	2081.07	2486.66	671.49	665.84	1815.76	1679.89	1552.36	189.14	184.42	169.69	0.42	0.34	0.07	890.582	1.4e-147	2483.06	2.87e-195	245.342	3.76e-97	19.9218	9.82e-29	212.699	3.66e-92	3640.78	8.93e-215	0.358663	4.54e-15	10.1208	3.94e-75	3.62995	3.73e-23	0.0936618	2.43e-69	0.0584213	2.74e-113	0.00547184	0
jgi.p|Aspni_NRRL3_1|263	PBD_cazy	GH28	PGA/PGX/RGH/RGX/XGH	Pectin	19.55	28.52	7.08	7.82	7.76	6.26	9.29	5.06	30.14	27.71	21.89	21.87	42.11	54.76	52.8	19.5	21.05	21.99	2.89	3.76	2.53	3.60299	2.53e-20	8.82006	2.96e-58	3.37809	1.92e-18	2.13722	1.54e-07	1.81309	6.36e-05	5.3362	1.29e-34	0.4085	1.19e-15	2.61096	3.41e-18	1.06658	0.703478	1.17877	0.264868	0.339772	4.67e-20	0.400513	1.13e-15
jgi.p|Aspni_NRRL3_1|2630	PBD_cazy	GH35	LAC	Pectin/Xyloglucan	282.93	257.66	4070.86	3718.19	3932.28	2412.74	2741.58	1992.56	227.34	222.08	295.64	294.79	161.55	174.16	164.17	109.61	101.87	107.46	7.4	6.79	36.76	22.7428	7.2e-270	13.4794	5.16e-187	7.89198	1.21e-117	507.998	0	287.829	0	20.0252	1.55e-248	1.68723	2.48e-11	1.70799	5.23e-12	2.88177	5.67e-44	1.76493	4.94e-14	14.3733	4.53e-290	25.3679	0
jgi.p|Aspni_NRRL3_1|2656	PBD_cazy	AA16	LPMO	Cellulose	90.41	99.02	97.5	155.5	116.25	186.99	170.88	231.28	119.62	96.52	85.36	89.75	171.94	253.6	249.21	46.42	49.75	54.86	15.25	16.37	7.34	3.12155	1.87e-16	8.2265	3.18e-54	1.6879	0.000236981	7.21822	1.42e-47	10.7048	3.2e-68	4.02627	3.28e-24	0.37945	1.55e-15	4.87382	3.98e-40	1.84937	2.35e-06	0.674295	0.00150923	2.65875	6.97e-17	1.79278	9.99e-07
jgi.p|Aspni_NRRL3_1|268	PBD_cazy	GH31	AGD/AXL	Starch/Xyloglucan	87.56	146.81	452.34	462.9	390.77	226.11	268.14	207.76	131.25	133.41	104.71	93.29	67.94	79.79	75.62	71.93	65.88	70.25	8.12	10.62	3.85	5.72275	1.93e-68	4.63381	4.02e-53	3.95921	8.43e-43	43.4925	0	21.7456	2.48e-213	8.96334	1.86e-108	1.235	0.0394728	1.17039	0.116256	1.44543	8e-05	2.00006	1.64e-16	2.42607	1.47e-26	4.85227	1.98e-82
jgi.p|Aspni_NRRL3_1|2746	PBD_cazy	GH13_Subf5	AMY	Starch	2.74	4.29	12.66	10.25	12.57	1.29	1.17	1.29	4.44	3.82	2.75	1.87	1.8	2.92	2.72	2.13	2.29	2.67	3.37	4.79	5.31	0.337502	3.11e-10	0.360805	9.91e-10	0.311984	1.78e-11	2.72425	5.16e-11	0.26762	4.54e-12	0.629556	0.00472217	0.935414	0.808317	1.15649	0.51227	1.08179	0.771688	10.1796	2.86e-41	0.425092	2.55e-06	4.32726	6.23e-27
jgi.p|Aspni_NRRL3_1|2827	PBD_cazy	GH11	XLN	Xylan	39.36	165.58	13.98	28.12	17.05	14.52	18.19	17.9	159	173.87	33.18	37.44	150.59	195.79	174.01	38.02	45	45.63	0.49	0.22	74.73	51.6111	4.35e-31	253.277	1.45e-60	57.4466	8.42e-33	46.481	2.25e-29	36.7818	6.49e-26	254.93	1.08e-60	0.203773	5.61e-34	4.40892	2.61e-30	0.898419	0.574229	1.26369	0.147558	0.144282	1.62e-47	0.182328	5.08e-39
jgi.p|Aspni_NRRL3_1|2832	PBD_cazy	GH28	PGA/PGX/RGH/RGX/XGH	Pectin	34.07	86.44	32.6	25.22	27.11	10.63	10.07	10.91	63.92	82.38	33.18	35.14	66.26	62.81	67.97	38.89	39.45	39.71	0.06	0.4	317.99	110.539	4.69e-41	220.496	9.14e-54	121.096	1.12e-42	152.668	1.06e-46	52.7364	3.3e-29	273.613	4.53e-58	0.501319	1.13e-12	1.82084	4.49e-10	0.912822	0.489458	2.89493	9.2e-25	0.192741	4.06e-61	0.55797	3.83e-10
jgi.p|Aspni_NRRL3_1|2835	PBD_cazy	GH28	PGA/PGX/RGH/RGX/XGH	Pectin	10.41	50.43	44.09	105	51.39	6.09	9.42	3.71	38.12	46.17	10.49	11.59	56.11	68.23	62.83	11.16	12.59	16.18	0.79	0.64	1.76	8.28082	3.84e-14	49.3812	2.01e-46	9.66677	3.36e-16	84.7361	7.8e-60	7.58176	7.48e-13	37.3669	4.02e-40	0.167692	3.84e-19	5.10834	1.39e-16	0.856628	0.589834	11.1763	5.53e-34	0.202901	1.2e-15	2.26768	2.22e-05
jgi.p|Aspni_NRRL3_1|2931	PBD_cazy	FAE	FAE	Pectin/Xylan	15	11.09	420.84	227.48	325.34	27.17	34.83	21.93	9.47	9.32	18.14	14.58	10.38	11.46	10.6	16.96	16.48	19.88	2.55	3.48	10.41	2.98993	3.37e-10	2.10227	2.81e-05	3.17209	3.01e-11	101.591	1.89e-168	8.13121	8.37e-35	2.03129	6.59e-05	1.42224	0.0458086	0.662741	0.0105978	0.942574	0.793861	12.4939	2.32e-77	4.00297	1.76e-22	50.0128	1.22e-177
jgi.p|Aspni_NRRL3_1|3087	PBD_cazy	GH32	INV/INU/INX	Inulin	0.54	0.79	888.69	587.86	726.99	27.48	24.42	36.64	0.93	0.84	0.85	0.78	0.45	0.39	0.48	1.48	1.79	1.29	2.48	2.87	1.43	0.154623	1.58e-15	0.0985915	1.13e-21	0.301895	2.36e-09	256.732	2.08e-279	9.56891	4.83e-46	0.196134	3.51e-15	1.56832	0.223389	0.326575	3.2e-05	0.512175	0.0180055	26.8298	1.35e-161	48.7875	4.47e-104	1308.96	0
jgi.p|Aspni_NRRL3_1|3144	PBD_cazy	GH28	PGA/PGX/RGH/RGX/XGH	Pectin	13.17	72.61	3179.39	2813.55	3077.81	85.44	113.84	86.23	39.86	51.27	15.17	13.73	24.06	25.1	25.05	11.31	12.06	13.32	0.53	2.56	1.75	5.35975	1.02e-08	9.78908	3.64e-15	4.43815	4.14e-07	1922.9	7.46e-156	56.2637	4.62e-45	22.7166	1.8e-27	0.547524	0.0404165	2.20567	0.00306134	1.20765	0.593347	34.1766	3.64e-50	2.47676	0.000228672	84.6474	3.03e-79
jgi.p|Aspni_NRRL3_1|3279	PBD_cazy	GH78	RHA	Pectin	6.95	38.86	41.57	26.01	31.64	9.69	10.82	10.89	23.97	32.62	6.05	6.39	18.93	18.75	16.43	7.92	12.45	11.56	0.11	0.13	279.11	31.0763	2.45e-23	89.7549	1.44e-39	48.7072	1.03e-29	265.171	2.08e-60	77.9119	4.68e-37	166.822	5.76e-51	0.346235	1.39e-12	1.84274	4.77e-05	0.638023	0.00709448	3.40348	3.11e-18	0.467037	6.86e-08	1.58955	0.000959211
jgi.p|Aspni_NRRL3_1|3339	PBD_cazy	CE1	AXE/FAE	Xylan	2992.61	3673.75	823.64	1066.15	815.79	12381.2	11952.6	11668.7	3668.26	3825.3	3435.25	3369.87	3521.5	3878.52	3331.55	1491.44	1474.15	1568.08	0.11	0.23	0.88	11731.9	4.8e-111	13300.8	4.92e-114	5156.24	1.2e-92	5382.99	1.65e-93	66606.9	1.05e-155	14544.3	3.96e-116	0.882042	0.165744	2.57956	4.14e-41	2.27528	1.88e-30	0.0808172	7.15e-289	4.57959	9.62e-107	0.37011	5.98e-46
jgi.p|Aspni_NRRL3_1|3383	PBD_cazy	AA9	LPMO	Cellulose	1595.32	1537.98	0.23	0.62	1.27	62.43	19.56	252.76	1514.86	1704.32	1813.26	2227.05	4536.36	3188.23	2761.93	1241.36	751.79	680.17	0.05	0	0.93	31395.4	8.26e-22	60442.6	1.79e-24	14177.6	8.72e-19	18.6794	0.0112416	2875.38	2.05e-13	28840.9	1.9e-21	0.519425	0.311611	4.26324	0.00606465	2.21443	0.185135	0.00649633	2.01e-21	0.099698	2.22e-06	0.000647671	4.69e-45
jgi.p|Aspni_NRRL3_1|3595	PBD_cazy	GH32	INV/INU/INX	Inulin	10.07	11.43	16.66	12.2	11.63	8.65	9.32	8.69	13.27	13.54	14.95	11.13	11.04	12.21	12.14	6.62	5.78	6.66	5.87	5.75	16.39	1.15634	0.312901	1.17056	0.282654	0.577509	0.000104722	2.15551	7.43e-09	1.31399	0.0556945	1.32887	0.040717	0.987852	0.955003	2.02691	4.29e-08	2.00228	1.9e-07	1.64044	6.18e-05	0.988801	0.974821	1.62207	3.26e-05
jgi.p|Aspni_NRRL3_1|3736	PBD_cazy	GH3	BGL/BXL	Cellulose/Xylan	31.68	25.16	17.84	17.04	14.4	19.45	18.77	16.47	32.31	30.01	29.23	28.42	28.08	28.17	30.59	31	29.02	30.17	20.46	13.47	11.86	0.968478	0.798403	0.976995	0.8702	0.929917	0.55295	0.891313	0.349379	0.917116	0.483202	1.0327	0.820391	0.991282	0.961357	1.05063	0.724752	1.04147	0.791642	0.971866	0.855423	0.888073	0.28872	0.863087	0.167485
jgi.p|Aspni_NRRL3_1|3768	PBD_cazy	GH54	ABF	Xylan/Pectin/Xyloglucan	68.6	42.43	10794.9	12866.6	12315.5	3072.9	3697.59	3146.88	44.02	49.75	82.62	73.51	45.94	55.08	42.72	23.76	21.76	24.21	3.93	6.69	36.89	8.13078	7.44e-64	5.36756	2.86e-41	2.39547	1.21e-11	2163.41	0	554.535	0	5.36351	2.75e-41	1.5148	0.000174747	2.24071	2.62e-14	3.39423	2.08e-31	3.90131	4.02e-46	103.39	0	403.357	0
jgi.p|Aspni_NRRL3_1|3855	PBD_cazy	GH43	ABF/BXL/ABN	Xylan/Pectin/Xyloglucan	5.7	2.09	0.55	0.44	0.45	1.37	1.17	5.38	2.84	2.69	5.91	7.04	0.62	0.42	0.65	33.48	35.73	27.26	0.35	0.4	13.22	9.41225	5.06e-09	0.908848	0.865215	46.1977	9.65e-25	1.21579	0.706339	6.15581	4.4e-06	4.19762	0.000288647	10.3562	1.54e-12	0.019673	1.44e-36	0.203739	2.69e-10	0.197504	3.84e-06	1.4665	0.203033	0.289639	0.000312269
jgi.p|Aspni_NRRL3_1|3924	PBD_cazy	GH78	RHA	Pectin	0	0	0	0	0	0	0	0	0	0	0	0	0	0	0	0	0	0	0	0	0.04	NA	NA	NA	NA	NA	NA	NA	NA	NA	NA	NA	NA	NA	NA	NA	NA	NA	NA	NA	NA	NA	NA	NA	NA
jgi.p|Aspni_NRRL3_1|3928	PBD_cazy	GH11	XLN	Xylan	374.65	51.52	45.58	99.31	60.62	1148.57	1047.5	1167.56	102.91	76.6	426.39	369.89	232.39	203.1	206.77	251.64	258.33	214.37	1.77	2.41	0.69	106.689	3.36e-106	60.5706	3.51e-82	62.7266	1.41e-83	31.1041	1.34e-57	473.412	1.97e-184	22.8593	5.24e-48	1.76139	0.00102476	0.965629	0.883631	1.70085	0.00199517	0.065702	9.86e-72	20.7098	2.43e-89	1.36067	0.0620122
jgi.p|Aspni_NRRL3_1|3929	PBD_cazy	AA9	LPMO	Cellulose	53.38	6.24	41.27	75.99	51.85	197.4	154.72	252.77	8.63	5.78	56.62	59.1	33.44	31.63	37.22	21.66	23.89	24.84	16.15	14.41	1.7	2.04763	4.89e-06	1.2851	0.13443	0.809612	0.21146	3.4022	2.54e-15	11.3056	2.39e-57	0.271374	1.55e-15	1.59336	0.00295914	1.5873	0.00257838	2.52915	2.44e-10	0.300931	6.95e-19	41.6607	1.21e-151	12.537	1.94e-69
jgi.p|Aspni_NRRL3_1|3953	PBD_cazy	GH3	BGL/BXL	Cellulose/Xylan	2.68	1.74	4.3	2.68	4.46	1.06	1.37	1.18	1.97	2.41	2.22	2.08	1.9	2.09	2.24	2.15	2.91	2.7	0.61	0.49	3.67	2.26289	0.000485157	2.12354	0.00128134	2.41099	0.000150195	6.15772	2.38e-16	1.82459	0.016418	2.19153	0.000736729	1.06562	0.835065	0.880773	0.600904	0.938572	0.82615	3.37486	1.82e-10	0.832564	0.414914	2.80979	1.12e-09
jgi.p|Aspni_NRRL3_1|3961	PBD_cazy	AA9	LPMO	Cellulose	7.95	3.1	17.82	18.05	20.84	20.68	10.89	50.95	5.49	4.61	6.63	9.83	6.3	8.77	7.29	3.36	3.9	3.38	4.52	3.59	3.81	1.1093	0.743756	1.05178	0.892651	0.459182	0.00919508	4.28443	2e-07	5.78238	2.44e-10	0.654739	0.167687	1.05468	0.903286	2.29056	0.00366868	2.41581	0.00266375	0.740945	0.295793	8.83159	1.2e-18	6.54372	4.2e-14
jgi.p|Aspni_NRRL3_1|4000	PBD_cazy	GH28	PGA/PGX/RGH/RGX/XGH	Pectin	34.8	195.74	14.72	48.03	23.7	0.36	0.45	0.27	204.21	186.95	47.37	38.43	349.32	403.16	379.34	27.22	25.3	26.31	0.21	0.29	3.36	92.5286	7.4e-33	898.238	6.21e-73	57.3969	1.75e-26	110.075	2.76e-35	1.27299	0.663644	488.918	1.27e-60	0.103011	1.02e-35	15.6496	7.29e-52	1.61208	0.0262021	86.4691	3.77e-38	0.0026037	3.64e-68	0.225139	1.82e-16
jgi.p|Aspni_NRRL3_1|4153	PBD_cazy	PL1_Subf4	PEL	Pectin	19.32	43.35	32.95	29.35	33.1	17.31	17.58	18.56	48.97	42.86	18.51	19.99	52.69	58.65	56.01	26.27	27.31	29.94	43.52	41.93	29.91	0.250725	1.33e-72	0.75168	9.39e-05	0.344325	1.92e-46	0.685924	3.55e-07	0.358103	2.34e-40	0.637161	4.4e-10	0.333553	2.36e-53	2.18305	9.15e-30	0.728164	0.000116517	1.91544	9.39e-19	0.562029	9.27e-16	1.07653	0.316032
jgi.p|Aspni_NRRL3_1|4196	PBD_cazy	GH26	MAN	Mannan	0.13	1.51	11.04	9.16	9.84	0.61	0.81	1.42	1.26	0.79	0.4	0.28	0.65	0.43	0.29	0.35	0	0.49	2.38	2.63	2.73	0.0623862	1.31e-10	0.0960457	7.55e-12	0.0605507	7.9e-11	3.71695	4.83e-08	0.326288	0.000282821	0.280922	5.69e-06	0.649547	0.533064	1.5862	0.456457	1.03031	0.985905	11.3916	5.75e-19	1.16149	0.706832	13.2313	6.78e-27
jgi.p|Aspni_NRRL3_1|4199	PBD_cazy	GH13_Subf1	AMY	Starch	9.32	0.83	0.11	0.23	0.21	0.36	0.27	0.18	1.39	1.12	7.9	5.16	0.62	1	0.98	0.61	0.53	1.16	0.16	0.14	0.09	26.8256	4.76e-19	3.28209	0.00282355	2.6597	0.0167036	1.07246	0.901929	1.48806	0.412957	4.3943	0.000139912	8.17333	1.71e-17	1.23401	0.575782	10.086	1.12e-18	0.720712	0.526679	0.338634	0.00161862	0.244057	4.64e-05
jgi.p|Aspni_NRRL3_1|4245	PBD_cazy	GH78	RHA	Pectin	0.09	1.35	5.78	2.79	6.32	0	0.04	0	0.52	0.56	0.18	0.14	0.08	0.08	0.03	0.04	0.04	0	0	0	18.12	20.1466	0.0089052	8.06761	0.0881711	3.59103	0.363466	1181.83	4.88e-11	2.9471	0.4757	123.381	1.03e-05	2.49722	0.243497	2.2466	0.482669	5.61026	0.0883711	401.015	2.77e-11	0.0238862	4.09e-05	9.57875	2.33e-13
jgi.p|Aspni_NRRL3_1|4254	PBD_cazy	GH31	AGD/AXL	Starch/Xyloglucan	0.28	0.2	0.41	0.17	0.3	0.04	0	0.04	0.06	0.21	0.09	0.4	0.05	0.05	0.09	0.45	0.09	0.38	0.66	0.77	0.75	0.197813	0.00208915	0.0546238	2.37e-06	0.227541	0.00426685	0.379888	0.0635237	0.0349062	0.000108529	0.132782	0.000150869	3.62137	0.0926734	0.240062	0.0389015	0.869353	0.868276	10.8831	0.00856829	0.262884	0.158849	2.86099	0.0509017
jgi.p|Aspni_NRRL3_1|4303	PBD_cazy	GH28	PGA/PGX/RGH/RGX/XGH	Pectin	0	0	0	0	0	0	0	0	0	0	0	0.05	0	0	0	0	0	0	0	0	0	1.99756	NA	1	1	1	NA	1	NA	1	NA	1	1	2.53036	NA	1	NA	2.01824	NA	1	NA	1	1	1	NA
jgi.p|Aspni_NRRL3_1|431	PBD_cazy	FAE	FAE	Pectin/Xylan	9.91	9.14	7.23	5.37	6.6	2.99	2.46	2.29	7.38	8.83	10.45	8.92	6.95	7.07	7.35	9.64	10.96	8.74	13.31	10.92	4.41	0.444576	3.74e-10	0.337715	4.29e-17	0.423196	2.9e-11	0.483416	2.97e-08	0.181789	5.25e-30	0.418836	8.7e-12	1.31642	0.06809	0.798012	0.118352	1.05052	0.798114	2.65922	5.24e-11	0.434033	8.96e-09	1.15419	0.28371
jgi.p|Aspni_NRRL3_1|4568	PBD_cazy	GH35	LAC	Pectin/Xyloglucan	2.19	3.2	2.34	2.05	1.83	1.09	1.71	0.7	2.37	3.23	2.4	1.95	5.26	3.54	3.92	2.91	3.38	2.27	0.79	0.65	0.96	1.66022	0.0221959	3.33877	7.69e-09	2.06491	0.000781739	2.6455	5.92e-06	1.37555	0.182394	2.43484	2.74e-05	0.497255	0.000323893	1.61691	0.0117389	0.804015	0.357929	1.92324	0.0010674	0.564943	0.00314359	1.08652	0.684606
jgi.p|Aspni_NRRL3_1|4608	PBD_cazy	GH43	ABF/BXL/ABN	Xylan/Pectin/Xyloglucan	4.4	4.19	3.45	4.27	2.05	1.53	1.68	1.53	4.07	4.3	4.95	4.41	3.51	3.28	3.97	4.82	4.64	4.11	0.67	1.5	0.53	2.54955	0.000118605	2.08673	0.00283867	2.38139	0.000384005	3.09404	3.34e-06	1.35889	0.283641	2.53028	0.000117441	1.22179	0.445016	0.876269	0.604428	1.07062	0.817743	2.27689	0.000262152	0.537049	0.00477157	1.2228	0.319658
jgi.p|Aspni_NRRL3_1|475	PBD_cazy	GH31	AGD/AXL	Starch/Xyloglucan	60.87	54.66	133.88	141.96	132.26	93.17	99.99	86.17	46.82	43.9	53.8	58.05	56.33	51.62	52.19	67.84	66.68	68.44	29.02	27.25	15.61	1.13576	0.0949867	1.09093	0.276315	1.26925	0.00128152	4.4679	8.14e-100	2.84229	9.31e-49	1.03896	0.662945	1.0411	0.683417	0.859507	0.0385339	0.894832	0.167537	1.57194	1.44e-12	2.73571	2.48e-57	4.30037	2.75e-121
jgi.p|Aspni_NRRL3_1|4818	PBD_cazy	GH3	BGL/BXL	Cellulose/Xylan	4.13	2.78	12.81	7.19	10.24	30.95	30.46	34.55	2.56	2.64	3.22	3.1	4.36	2.93	3.48	3.74	4.01	5.12	1.1	0.6	4.87	2.15027	0.000122333	2.30539	2.22e-05	2.53604	2.13e-06	10.4156	5.35e-36	30.7009	6.62e-77	1.79309	0.00382335	0.932714	0.785753	0.909051	0.66134	0.847884	0.443978	0.339261	1.61e-14	17.1217	2.33e-84	5.80874	3.21e-32
jgi.p|Aspni_NRRL3_1|4916	PBD_cazy	CE16	HAE	Xylan/Mannan/Xyloglucan	153.7	1246.89	1398.56	1680.05	1606.99	885.79	873.2	776.36	867.51	1066.31	180.52	152.28	651.43	650.7	500.44	57.86	56.41	62.1	0.12	0.55	3.09	337.876	2.34e-84	1294.83	2.09e-127	116.329	1.47e-56	5410.45	6.17e-183	2720.37	4.94e-155	2405.08	3.47e-150	0.260942	2.16e-40	11.1307	4.75e-126	2.90447	2.32e-24	1.98887	1.14e-11	1.13109	0.274547	2.24959	3.97e-16
jgi.p|Aspni_NRRL3_1|4917	PBD_cazy	GH5_Subf5	EGL	Cellulose	1317.68	2567.08	469.73	610.05	447.84	3190.28	2542.22	3096.73	2697.81	2761.97	1527.56	1544.77	2794.55	2828.31	2564.13	519.62	400.74	445.39	0.03	0.07	0.13	18074.2	6.31e-42	34888.3	1.49e-47	5343.52	1.85e-32	10448.4	1.84e-37	56121.9	6.05e-52	35938.1	8.72e-48	0.518059	1.64e-12	6.52907	1.12e-98	3.38244	4.86e-41	0.186174	2.68e-80	1.56163	9.14e-07	0.290734	4.51e-44
jgi.p|Aspni_NRRL3_1|4953	PBD_cazy	GH7	CBH	Cellulose	1375.04	925.88	286.64	478.86	368.71	1167.35	910.21	1602.98	1021.42	727.54	1617.14	1509.46	637.66	715.84	628.31	398.15	478.15	489.8	5.29	7.06	3.49	136.722	1.1e-219	62.3035	2.54e-155	39.3897	7.06e-123	57.2136	7.03e-149	172.554	5.3e-241	88.1624	2.14e-182	2.19445	1.87e-08	1.58172	0.00142856	3.47101	3.85e-20	0.331568	1.18e-16	1.95723	5.1e-07	0.648957	0.00153458
jgi.p|Aspni_NRRL3_1|4990	PBD_cazy	GH3	BGL/BXL	Cellulose/Xylan	0.15	0.33	0.07	0.04	0.09	0.08	0.12	0.36	0.49	0.28	0.7	0.5	0.33	0.17	0.37	0.41	0.64	0.3	1.11	0.51	0.6	0.309955	0.00977294	0.210055	0.000634129	0.286295	0.00584007	0.0739429	4.51e-06	0.190446	0.000881675	0.267593	0.00337574	1.47559	0.533854	0.733702	0.600309	1.08264	0.912782	0.388261	0.161405	0.7117	0.552435	0.276326	0.0250518
jgi.p|Aspni_NRRL3_1|5201	PBD_cazy	GH13_Subf40	AGD	Starch	33.59	35.88	24.58	15.39	16.48	37.89	33.99	28.19	25.23	31.52	36.48	37.46	39.27	38.02	32.06	30.83	31.92	29.4	2.94	2.55	6.35	7.19656	7.88e-39	7.55762	6.62e-41	5.85626	2.78e-31	6.29723	1.41e-33	10.3427	5.74e-54	6.74223	1.68e-36	0.952225	0.805616	1.29052	0.0684039	1.22887	0.174942	0.60886	0.000104549	1.53401	0.000599418	0.933999	0.633282
jgi.p|Aspni_NRRL3_1|5252	PBD_cazy	CE8	PME	Pectin	12.06	94.85	2336.83	1961.4	1817.32	65.84	83.45	56.85	54.7	71.35	17	15.41	29.27	36.99	35.54	7.94	7.5	10.01	0.78	2.37	1.28	5.60891	1.42e-10	13.2769	1.35e-22	3.04391	5.13e-05	1280.35	1.22e-166	40.1436	4.74e-45	30.2847	1.37e-38	0.422457	0.000281088	4.36179	4.52e-11	1.84267	0.0161668	31.8943	1.52e-63	1.32554	0.226346	42.2771	6.92e-75
jgi.p|Aspni_NRRL3_1|5260	PBD_cazy	GH28	PGA/PGX/RGH/RGX/XGH	Pectin	3.53	9.05	1022.22	776.88	817.04	12.47	13.07	15.63	4.6	5.84	4.52	3.31	7.15	4.31	3.55	7.47	6.88	8.18	1.48	1.19	1.25	1.54893	0.0589049	2.05904	0.0010784	2.91481	6.73e-07	592.445	1.59e-221	8.65883	2.64e-25	2.85786	9.45e-07	0.752255	0.227008	0.706408	0.0749549	0.531399	0.00143971	68.4209	3.58e-184	3.02983	3.2e-12	207.304	1.13e-279
jgi.p|Aspni_NRRL3_1|5358	PBD_cazy	GH27	AGL	Mannan	184.75	351.53	471.27	443.65	400.96	980.51	969.9	951.57	326.41	326.13	209.56	198.87	295.82	290.83	263.5	155.63	170.6	166.58	184.28	218.53	41.79	0.547672	5.67e-19	0.811781	0.00275941	0.432071	1.63e-35	2.02017	9.18e-26	4.13892	6.1e-102	1.00772	0.941553	0.674655	8.14e-10	1.87882	1.69e-24	1.26755	0.000522839	0.488091	5.28e-33	4.10721	3.86e-126	2.00469	2.86e-31
jgi.p|Aspni_NRRL3_1|5407	PBD_cazy	GH43	ABF/BXL/ABN	Xylan/Pectin/Xyloglucan	1962.17	1147	17.7	17.46	19.04	164.65	121.79	212.74	1134.3	1276.58	1768.12	1792.38	1522.72	1311.25	1401.34	3838.16	4426.94	4384.43	74.98	102.47	1060.4	11.5818	7.68e-96	9.20134	6.81e-79	25.209	1e-165	0.188648	2.01e-41	1.61697	8.68e-05	8.125	2.18e-70	1.25871	0.079134	0.365003	6.61e-21	0.459431	1.97e-12	0.116668	8.22e-83	0.199012	1.22e-52	0.0232182	5.21e-257
jgi.p|Aspni_NRRL3_1|5496	PBD_cazy	AA3_Subf1	cellobiose dehydrogenase	Cellulose	2.79	1.32	1.2	1.1	1.17	0.54	0.71	0.77	1.56	1.1	2.77	2.27	1.32	0.95	1.5	1.23	1.68	2.17	3.52	4.48	1.23	0.365148	9.03e-07	0.189011	5.18e-15	0.227539	5e-12	0.269055	1.35e-09	0.145977	2.34e-14	0.2021	3.21e-14	1.93189	0.00647499	0.830677	0.523887	1.60477	0.0595314	1.84313	0.0313666	0.722301	0.257835	1.3313	0.231016
jgi.p|Aspni_NRRL3_1|5661	PBD_cazy	GH3	BGL/BXL	Cellulose/Xylan	18.3	12.82	3.12	2.4	2.65	4.71	3.8	4.19	11.02	10	16.68	18.04	13.55	13.89	13.39	19.86	22.26	24.82	2.38	2.48	7.33	4.05552	1.79e-35	3.23432	2.93e-25	4.86966	1.52e-45	1.03952	0.797945	1.50212	0.00127621	2.80489	1.08e-19	1.2539	0.0320033	0.664177	8.88e-06	0.832813	0.0810426	0.692039	0.00207837	0.535536	5.78e-10	0.370611	2.23e-22
jgi.p|Aspni_NRRL3_1|5859	PBD_cazy	GH28	PGA/PGX/RGH/RGX/XGH	Pectin	6.52	11.62	130.95	307.98	184.23	5.07	6.51	8.05	14.86	14.86	10.19	5.9	21.14	29.84	29.58	5.62	7.56	6.14	14.05	15.33	4.66	0.28658	1.3e-09	1.0572	0.827774	0.232209	1.78e-12	13.0769	3.16e-40	0.383841	4.46e-06	0.569602	0.00639322	0.271074	1.28e-11	4.5528	1.81e-15	1.23414	0.424977	34.0685	2.64e-84	0.673875	0.0488431	22.9579	3.28e-73
jgi.p|Aspni_NRRL3_1|6053	PBD_cazy	CE16	HAE	Xylan/Mannan/Xyloglucan	81.15	311.75	1844.76	1724.06	1812.69	377.17	453.09	306.47	179.19	235.18	92.4	87.07	110.93	106.36	85.27	52	49.52	56.79	2.13	2.76	3.33	20.1795	2.51e-72	24.2085	1.64e-81	11.6406	2.45e-48	693.153	0	136.092	1.7e-193	61.2219	7.72e-136	0.833568	0.267799	2.07967	1.54e-08	1.73354	5.49e-05	5.09326	2.09e-41	2.22293	6.44e-11	11.322	1.26e-91
jgi.p|Aspni_NRRL3_1|6141	PBD_cazy	GH43	ABF/BXL/ABN	Xylan/Pectin/Xyloglucan	10.49	17.18	5.82	6.62	5.68	9	11.35	7.88	15.89	14.98	15.42	14.48	10.11	11.74	11.04	11.62	10.75	10.35	3.47	4.79	2.76	1.86302	1.65e-05	1.5635	0.00233081	1.42509	0.017701	1.38819	0.0335789	2.00351	2.14e-06	2.3931	5.81e-10	1.19157	0.275667	1.09712	0.576025	1.3073	0.0683038	0.692881	0.00751883	0.837203	0.182106	0.580082	1.24e-05
jgi.p|Aspni_NRRL3_1|6197	PBD_cazy	CE5	AXE	Xylan	5.82	12.52	101.36	105.13	73.2	7.05	5.54	5.48	19.54	12.94	9.59	7.31	24.19	52.75	37.17	1.57	2.54	1.88	0	0.08	0.1	156.462	1.67e-07	809.052	2.82e-12	39.0462	0.0001902	3184.65	2.99e-17	191.024	5.38e-08	334.668	1.53e-09	0.19339	3.11e-18	20.7204	3.14e-44	4.00711	6.9e-09	16.6715	7.6e-53	0.570787	0.00440399	9.51586	5.89e-39
jgi.p|Aspni_NRRL3_1|6203	PBD_cazy	GH2	LAC/MND	Pectin/Xyloglucan/Mannan	1.2	0.59	2.15	1.09	2.08	0.95	1.52	1.08	0.31	0.65	0.45	0.74	1.29	0.82	1	1.19	0.73	0.91	0.63	1.68	0.43	0.39023	0.0071188	0.537125	0.0730539	0.448081	0.0205992	1.46719	0.275175	0.916546	0.823227	0.280756	0.000271732	0.726516	0.47585	1.19872	0.678918	0.870892	0.785137	1.60079	0.163503	3.26456	0.00030336	5.22586	1.16e-07
jgi.p|Aspni_NRRL3_1|6244	PBD_cazy	GH43	ABF/BXL/ABN	Xylan/Pectin/Xyloglucan	4.81	11.25	191.77	168.85	192.93	33.97	31.63	34.19	8.25	10.4	5.61	4.67	6.47	6.78	5.55	5.06	4.9	4.41	0.43	0.34	2.23	6.98032	1.06e-16	8.85422	2.68e-21	6.28646	5.18e-15	425.386	6.31e-164	71.2052	3.22e-81	14.9811	8.57e-33	0.788362	0.104389	1.40846	0.0091719	1.11037	0.555266	5.97408	9.2e-99	4.753	3.16e-63	28.3948	0
jgi.p|Aspni_NRRL3_1|6269	PBD_cazy	PL1_Subf4	PEL	Pectin	2.24	1.56	2.17	3.98	3.2	1.94	1.09	1.77	2.33	1.26	2.67	3.22	3.75	2.52	3.23	1.55	1.64	2.51	0.1	0.14	0.09	13.4252	6.69e-07	16.1756	8.14e-08	8.93103	3.64e-05	25.4823	3.85e-10	12.1226	2.61e-06	9.14443	2.79e-05	0.829969	0.594468	1.81117	0.0343453	1.50321	0.204579	2.10204	0.00575064	1.32569	0.347772	2.78664	2.68e-05
jgi.p|Aspni_NRRL3_1|6304	PBD_cazy	GH78	RHA	Pectin	0.98	3.76	0.79	0.85	0.4	0.35	0.34	0.26	3.19	3	1.37	1.18	1.92	1.89	1.68	0.99	0.98	0.87	0.09	0.31	24.28	3.90564	0.000101324	6.19533	7.07e-08	2.96074	0.00250653	3.89057	0.000140556	1.60772	0.26567	11.8402	7.8e-14	0.630417	0.0831544	2.0925	0.00253811	1.31914	0.382472	2.41994	0.00593358	0.135785	8.16e-13	0.32859	2.55e-07
jgi.p|Aspni_NRRL3_1|6316	PBD_cazy	AA3_Subf1	cellobiose dehydrogenase	Cellulose	12.74	15.73	93.57	91.58	91.7	21.4	19.65	21.75	22.4	19.32	12.43	15.8	13.63	21.36	23.98	8.22	8.38	7.01	71.52	45.78	3.82	0.129289	7.27e-44	0.193331	2.83e-29	0.0706898	1.61e-70	1.45233	0.014441	0.305909	8.63e-16	0.196955	1.08e-28	0.668745	0.0111331	2.73492	1.32e-12	1.82896	8.08e-05	4.74759	5.91e-32	1.55319	0.0015049	7.37392	7.01e-53
jgi.p|Aspni_NRRL3_1|6359	PBD_cazy	PL1_Subf7	PLY	Pectin	3.96	0.32	7.04	9.74	8.91	12.08	5.78	31.18	0.6	0.31	2.41	3.01	0.46	0.46	0.25	2.69	2.64	2	1.8	1.9	9.37	0.937421	0.870822	0.113738	1.82e-07	0.699749	0.344629	4.29519	1.6e-05	7.60927	9.29e-10	0.135536	7.97e-07	8.2419	3.04e-07	0.162542	1.04e-05	1.33965	0.502356	0.564469	0.0687653	56.1422	2.05e-29	31.6905	8.58e-22
jgi.p|Aspni_NRRL3_1|6379	PBD_cazy	CE16	HAE	Xylan/Mannan/Xyloglucan	341.28	609.08	625.61	710.02	630.56	842.19	846.68	722.27	462.94	523.05	389.47	367.18	380.2	436.51	346.37	247.63	250.22	273.12	0.1	0.68	0.47	683.672	7.8e-110	749.188	5.96e-113	455.902	9.06e-97	2035.27	2.53e-149	2319.97	1.47e-154	1080.79	1.11e-125	0.91255	0.447802	1.64331	2.82e-08	1.4996	1.42e-05	0.877284	0.184488	2.14654	2.37e-19	1.88313	1.26e-13
jgi.p|Aspni_NRRL3_1|6383	PBD_cazy	GH10	XLN	Xylan	0	0	0	0.22	0	0	0	0	0	0	0	0	0	0	0	0	0	0	0	0	0.35	1	NA	1	1	1	NA	6.65951	NA	1	NA	1	1	1	NA	1	NA	1	NA	4.40127	NA	1	1	8.58798	NA
jgi.p|Aspni_NRRL3_1|6387	PBD_cazy	GH51	ABF	Xylan/Pectin/Xyloglucan	3.02	2.83	629.5	614.21	562.12	85.63	139.91	56.04	2.78	2.78	4.46	4.38	3.19	2.84	3.48	1.42	1.58	1.83	6.97	7.08	2.8	0.315484	9.47e-10	0.262004	1e-12	0.121431	1.7e-25	79.3265	2.31e-139	11.5215	3.36e-44	0.240661	3.38e-14	1.20412	0.459211	2.15763	0.000226564	2.59805	5.58e-06	6.88508	3.29e-36	47.8745	3.7e-123	329.62	1.16e-277
jgi.p|Aspni_NRRL3_1|64	PBD_cazy	GH51	ABF	Xylan/Pectin/Xyloglucan	0.11	0	0	0	0.1	0	0	0	0	0	0	0.08	0	0	0.02	0.15	0.05	0	0	0.04	0.07	2.33366	NA	0.447209	0.77566	2.32835	0.730379	1.89703	0.80787	0.461931	0.768141	0.236734	0.585623	5.21828	NA	0.192071	0.517025	1.00228	1	4.10675	0.583315	1	1	8.01335	0.343025
jgi.p|Aspni_NRRL3_1|6419	PBD_cazy	GH3	BGL/BXL	Cellulose/Xylan	88.3	315.24	278.41	327.83	265.9	417.82	413.2	354.42	242.58	260.99	103.57	96.1	125.19	127.88	116.78	22.07	18.88	18.33	0.94	0.93	2.96	57.2415	4.01e-189	76.0585	5.3e-217	11.1871	2.21e-66	288.037	0	364.021	0	177.032	0	0.752599	0.00365048	6.79878	1.58e-106	5.11676	5.63e-76	0.791267	0.0101501	2.05625	1.15e-17	1.62704	1.17e-08
jgi.p|Aspni_NRRL3_1|6436	PBD_cazy	GH3	BGL/BXL	Cellulose/Xylan	124.77	490.54	42.68	55.8	45.52	52.85	45.62	58.15	401.78	400.83	162.73	158	168.18	185.67	190.15	21.59	25.11	29.18	3.93	3.15	3.86	23.0485	6.93e-142	29.1308	4.26e-164	3.72702	2.96e-25	12.3785	6.58e-91	12.5057	1.49e-91	72.7203	2.99e-265	0.791209	0.0566595	7.81611	3.19e-90	6.18418	7.58e-70	0.989829	0.964966	0.171969	1.99e-69	0.17022	1.32e-70
jgi.p|Aspni_NRRL3_1|6623	PBD_cazy	GH3	BGL/BXL	Cellulose/Xylan	23.94	13.78	14.37	14.33	14.72	15.76	15.65	14.09	13.32	12.85	22.99	24.83	20.65	17.35	19.61	29.42	35.89	35.32	11.2	9.51	7.12	1.27611	0.00440688	1.06225	0.533382	1.70069	1.41e-10	1.28287	0.00420698	1.25052	0.0109862	0.771767	0.00283585	1.20133	0.0391224	0.6246	3.91e-10	0.750349	0.000365768	1.02587	0.825159	1.62033	2.82e-10	1.66225	1.76e-11
jgi.p|Aspni_NRRL3_1|6782	PBD_cazy	GH28	PGA/PGX/RGH/RGX/XGH	Pectin	3.89	2.93	1.87	2.08	2.43	1.58	0.96	2.19	2.97	3.84	2.78	3.68	3.07	2.16	3.37	4.44	3.71	4.3	2.2	2.42	0.89	0.833481	0.452016	0.737363	0.203872	0.956355	0.86354	0.845063	0.515678	0.590918	0.039649	0.86336	0.563429	1.13035	0.69253	0.771013	0.287766	0.871518	0.64031	1.43009	0.181048	0.68444	0.117414	0.978807	0.936074
jgi.p|Aspni_NRRL3_1|6791	PBD_cazy	GH5_Subf5	EGL	Cellulose	87.19	204.42	177.91	321.69	219.06	107.79	124.91	98.81	209.1	187.96	92.48	97.82	192.1	255.66	245.47	83.09	84.06	86.59	26.59	17.42	26.73	2.32396	4.81e-09	6.01376	8.52e-37	2.01872	1.22e-06	9.99258	8.43e-60	4.2932	1.29e-24	5.47459	3.82e-33	0.38644	4.42e-13	2.97899	2.19e-17	1.1512	0.41088	2.32754	4.96e-11	0.784204	0.0737668	1.82526	2.56e-06
jgi.p|Aspni_NRRL3_1|684	PBD_cazy	PL4_Subf1	RGL	Pectin	7.12	110.2	199.47	177.54	223.55	116.15	46.52	239.49	77	102.34	11	16.24	90.38	59.35	57.69	6.24	3.62	3.16	0.45	1.35	0.41	7.29432	2.14e-06	45.4914	1.97e-20	2.62381	0.0262853	212.018	4.79e-39	131.424	1.15e-32	66.8739	1.67e-24	0.160345	1.61e-06	17.3379	5.97e-15	2.78005	0.0136521	1.61324	0.25014	1.96525	0.0749909	3.17041	0.00153349
jgi.p|Aspni_NRRL3_1|7	PBD_cazy	FAE	FAE	Pectin/Xylan	2509.99	224.92	25.51	49.64	24.06	4169.83	3825.74	4868.35	324.27	266.51	2645.87	2656.56	1254.23	698.12	954.33	2355.71	2316.63	2402.7	0.14	0.46	0	5834.56	2.51e-108	2247.44	4.9e-86	5020.49	1.1e-104	123.488	4.9e-34	14843.4	8.73e-133	661.647	3.24e-61	2.59609	3.29e-09	0.447653	5.57e-07	1.16215	0.475331	0.00831938	4.35e-215	22.434	1.73e-94	0.186637	2.94e-27
jgi.p|Aspni_NRRL3_1|7089	PBD_cazy	GH95	AFC	Xyloglucan	50.48	94.74	310.29	313.76	307.81	221.9	225.95	205.54	75.01	78.61	47.85	51.6	69.86	67.32	61.45	44.69	48.73	48.04	6.26	5.11	13.84	4.81603	3.51e-72	6.59928	5.19e-105	4.31875	1.43e-62	49.8094	0	32.4501	0	8.67599	3.35e-138	0.729781	4.19e-05	1.52805	6.54e-09	1.11514	0.227064	1.53496	5.03e-10	3.74022	7.9e-86	5.74106	3.84e-151
jgi.p|Aspni_NRRL3_1|7094	PBD_cazy	GH43	ABF/BXL/ABN	Xylan/Pectin/Xyloglucan	21.61	53.31	8.52	11.65	7.82	5.14	8.44	6.44	62.54	47.41	32.97	26.52	38.82	41.85	55.91	20.85	25.69	22.19	25.35	16.48	29.24	0.71639	0.0553025	1.2504	0.215388	0.575525	0.0012322	0.412372	2.52e-07	0.273039	9.61e-14	1.5622	0.00924742	0.572929	0.000886064	2.17262	7.77e-07	1.24476	0.257594	1.51031	0.0195885	0.174779	5.17e-29	0.26397	1.63e-18
jgi.p|Aspni_NRRL3_1|73	PBD_cazy	CE5	AXE	Xylan	0	0.22	0.15	0	0	0	0.23	0	0.24	0.14	0.12	0.11	0	0	0	0	0	0	0.37	0.95	0.24	0.0673033	0.0356035	0.0148684	0.00159052	0.0186419	0.00271957	0.0783974	0.0491069	0.103581	0.0803672	0.18509	0.141762	4.52661	0.447255	1	1	3.61032	0.515375	0.756871	0.900548	0.559625	0.708481	0.423564	0.528045
jgi.p|Aspni_NRRL3_1|7382	PBD_cazy	GH95	AFC	Xyloglucan	37	111.87	110.2	147.23	113.37	186.19	196.55	150.24	97.84	105.29	44.1	41.44	73.78	77.97	67.36	15.51	11.86	10.83	0.13	0.1	0.02	187.24	7.18e-58	346.111	4.55e-72	55.3474	2.52e-34	940.853	1.89e-98	1257.96	5.01e-107	523.24	1.87e-82	0.540982	1.94e-08	6.25342	2.3e-66	3.38299	1.51e-28	0.747917	0.00772898	2.40418	4.55e-18	1.79813	1.08e-08
jgi.p|Aspni_NRRL3_1|74	PBD_cazy	CE5	AXE	Xylan	0.15	0	0	0	0	0	0	0	0	0	0	0	0	0	0	0	0	0	0	0	0	1.99756	NA	1	1	1	NA	1	NA	1	NA	1	1	2.53036	NA	1	NA	2.01824	NA	1	NA	1	1	1	NA
jgi.p|Aspni_NRRL3_1|7411	PBD_cazy	CE1	AXE/FAE	Xylan	20.57	10.57	2.23	2.05	1.79	6.11	7.34	3.92	11.41	14.85	26.28	28.49	13.07	10.44	11.19	33.94	35.09	39.18	4.53	6.28	11.18	2.64044	2.72e-09	1.25301	0.21134	3.59224	1.99e-15	0.357386	9.8e-08	0.938746	0.757403	1.40781	0.0487825	2.10727	6.85e-07	0.348811	1.13e-13	0.735041	0.055817	0.380706	2.33e-07	0.666811	0.011554	0.253859	1.23e-15
jgi.p|Aspni_NRRL3_1|742	PBD_cazy	GH3	BGL/BXL	Cellulose/Xylan	12.18	15.49	24.78	17.6	24.51	20.97	19.46	24.36	17.32	16.87	12.96	15.66	20.49	21.45	19.16	14.8	14.6	15.61	4	4.06	12.1	1.88296	2.54e-07	2.90674	3.74e-19	1.96816	2.97e-08	5.11191	2.25e-43	4.6073	7.71e-38	2.48853	2.88e-14	0.647792	0.000100982	1.47688	0.000325896	0.956711	0.784838	1.10952	0.390509	1.85141	7.03e-10	2.05419	3.12e-13
jgi.p|Aspni_NRRL3_1|7421	PBD_cazy	GH43	ABF/BXL/ABN	Xylan/Pectin/Xyloglucan	0	0	0	0.04	0.38	0	0.07	0	0	0	0	0.06	0	0	0.05	0	0	0	0.05	0	0.1	0.480935	NA	0.51155	0.818095	0.238293	0.576914	4.40936	0.551693	0.709543	0.905849	0.186696	0.528709	0.940154	NA	2.14673	0.806791	2.01826	0.836751	6.21437	0.46141	3.80053	0.612832	23.6179	0.139501
jgi.p|Aspni_NRRL3_1|7423	PBD_cazy	GH3	BGL/BXL	Cellulose/Xylan	0.62	0.59	5.38	4.37	4.65	0.63	0.77	0.56	0.8	0.76	0.69	1.21	0.74	0.86	0.94	1.65	1.22	0.71	26.37	18.56	1.56	0.0212498	3.21e-81	0.0221267	2.06e-87	0.0276688	1.19e-77	0.197274	1.02e-21	0.0249436	1.29e-68	0.0193824	1.8e-90	0.960372	0.91678	0.799696	0.40103	0.768006	0.358961	7.90883	8.59e-24	1.28692	0.3359	10.178	2.7e-35
jgi.p|Aspni_NRRL3_1|743	PBD_cazy	GH27	AGL	Mannan	112.68	103.71	192.91	210.22	198.83	156.3	157.76	158.6	89.99	84.31	121.92	115.45	94.99	97.62	89.07	72.16	61.95	74.33	2.54	2.62	17.93	25.2106	1.58e-231	20.9816	4.86e-206	14.2605	9.07e-156	72.0933	0	52.6025	0	21.7461	2.92e-211	1.20156	0.0151752	1.47131	1.13e-08	1.76786	1.75e-17	1.37053	1.38e-06	2.41894	1.49e-44	3.31524	4.78e-82
jgi.p|Aspni_NRRL3_1|7469	PBD_cazy	GH28	PGA/PGX/RGH/RGX/XGH	Pectin	29.2	142.79	243.38	384.8	263.6	56.42	76.52	39.96	117.52	132.18	43.44	40.25	114.45	110	109.6	14.47	10.63	13.95	2.03	2.33	0.61	9.73142	1.4e-32	29.7457	5.53e-72	3.19185	4.36e-09	127.368	2.59e-146	23.014	2.47e-61	36.7393	3.78e-81	0.327154	1.79e-13	9.31927	1.93e-49	3.04884	2.94e-12	5.53435	2.81e-32	0.626414	0.0018746	3.4668	4.78e-18
jgi.p|Aspni_NRRL3_1|7470	PBD_cazy	CE8	PME	Pectin	36.66	324.82	528.71	766.76	575.64	106.79	147.06	84.17	251.17	320.01	44.94	40.74	206.61	210.81	184.05	16.51	15.69	14.81	13.44	16.06	64.8	1.54837	0.00390085	7.86848	9.43e-47	0.564244	0.000219034	39.2943	3.23e-146	6.6133	3.39e-39	12.3371	6.22e-69	0.196781	8.41e-37	13.9452	2.82e-89	2.74414	7.8e-13	5.94171	7.71e-47	0.536051	8.74e-07	3.18506	7.08e-21
jgi.p|Aspni_NRRL3_1|7501	PBD_cazy	CE12	RGAE	Pectin	33.44	239.8	321.19	245.54	283.13	56.62	56.2	61.57	145.73	206.66	38.48	37.08	73.85	65.75	61.76	39.06	39.99	54.51	3.34	4.79	649.35	5.13746	2.94e-22	9.79775	3.52e-43	5.97565	1.54e-26	66.5926	1.13e-145	12.6855	6.6e-53	30.3701	1.82e-96	0.524351	2.19e-06	1.63961	0.000248244	0.859733	0.376923	5.24952	3.73e-42	0.417695	1.27e-12	2.1927	7.88e-11
jgi.p|Aspni_NRRL3_1|7520	PBD_cazy	GH78	RHA	Pectin	8.75	39.44	23.77	21.52	21.6	9.43	9.43	10.64	22.72	29.77	7.79	9.73	10.7	10.48	11.92	7.98	8.41	8.34	2.22	1.8	192.17	2.39247	5.43e-09	3.13084	7.66e-15	2.13951	4.25e-07	10.1344	1.18e-58	4.14987	4.11e-22	9.10714	8.33e-54	0.76416	0.0713509	1.46335	0.00445918	1.11823	0.520464	2.44209	8.38e-14	0.455672	2.71e-11	1.11279	0.403363
jgi.p|Aspni_NRRL3_1|7568	PBD_cazy	AA9	LPMO	Cellulose	8.36	10.44	5.02	4.72	3.04	7.3	9.79	8.38	9.54	10.22	10.14	10.88	14.08	25.4	19.9	5.7	7.49	8.95	0.4	0.25	2	15.7161	8.5e-20	32.7846	1.45e-31	11.2356	2.07e-15	11.5369	1.53e-15	20.9909	7.44e-24	17.5039	1.9e-21	0.479376	1.77e-05	2.91792	9.61e-11	1.39878	0.0947043	0.549615	0.00079475	1.19921	0.322079	0.659107	0.0163194
jgi.p|Aspni_NRRL3_1|7699	PBD_cazy	GH13_Subf1	AMY	Starch	92.07	77.72	19.19	15.73	16.43	15.09	15.26	15.64	80.98	72.07	81.82	79.3	64.42	83.33	78.5	70.9	82	85.63	20.5	26.32	8.79	2.01593	2.78e-13	1.86884	8.05e-11	1.80595	8.61e-10	0.681417	0.000146024	0.56648	1.8e-08	1.99888	4.97e-13	1.07871	0.535529	1.03482	0.782498	1.11627	0.320098	1.2029	0.0737768	0.283398	2.78e-46	0.340899	1.86e-35
jgi.p|Aspni_NRRL3_1|7700	PBD_cazy	GH31	AGD/AXL	Starch/Xyloglucan	58.23	58.23	927.92	890.05	942.77	554.4	608.3	408.45	56.48	55.35	50.02	56.02	57.72	67.84	63.46	47.22	48.69	51.23	1369.37	1215.06	82.85	0.0235536	0	0.0280922	0	0.0200585	0	0.659286	1.69e-05	0.348637	6.03e-29	0.0265364	0	0.838438	0.106438	1.40051	0.000350197	1.17424	0.138433	1.89104	1.75e-13	13.1381	1.32e-203	24.8446	0
jgi.p|Aspni_NRRL3_1|776	PBD_cazy	CE5	AXE	Xylan	8.13	27.66	1490.62	1620.48	1530.24	25.8	19.33	47.42	46.09	28.77	14.25	11.41	104.3	174.95	141.73	4.64	3.93	3.98	0.49	0.75	1.99	10.526	3.98e-12	135.228	8.07e-50	3.69433	0.000217683	2394.21	9.86e-124	44.3134	4.74e-30	34.4793	2.2e-26	0.077839	3.55e-28	36.6043	1.33e-50	2.84924	0.000120365	54.029	8.39e-73	1.28522	0.330037	69.439	2.92e-83
jgi.p|Aspni_NRRL3_1|7975	PBD_cazy	GH1	BGL	Cellulose	94.5	34.25	178.37	67.11	112.45	345.19	336.32	341.22	33.66	32.05	112.96	89.56	65.82	56.13	75.83	93.32	66.86	92.14	0.07	0.18	17.34	507.88	1.64e-49	350.465	6.5e-44	409.761	2.88e-46	1020.01	6.34e-61	2701.59	4.45e-79	185.773	4.25e-35	1.44916	0.0640218	0.855292	0.462405	1.23946	0.313475	0.377559	4.71e-09	14.5424	9.52e-62	5.49063	1.35e-25
jgi.p|Aspni_NRRL3_1|8010	PBD_cazy	FAE	FAE	Pectin/Xylan	0.08	0	0.12	0.04	0	0.06	0	0.13	0.09	0.08	0	0.17	0	0	0.05	0	0.14	0.06	0.33	0.26	0	0.162306	0.0811246	0.0523369	0.0115753	0.119751	0.0497649	0.178428	0.109782	0.184708	0.125609	0.118685	0.0432504	3.10118	0.493874	0.437046	0.612639	1.35536	0.862619	0.965999	1	1.55629	0.760733	1.50337	0.74391
jgi.p|Aspni_NRRL3_1|8018	PBD_cazy	GH36	AGL	Mannan	25.3	32.49	15.26	11.69	12.56	24.68	20.26	20.32	29.28	26.81	25.77	29.51	26.29	24.45	23.02	19.87	18.06	17.69	4.33	2.97	5.35	4.00767	1.58e-32	3.79085	3.52e-30	2.62609	3.76e-16	3.2698	1.32e-23	5.01027	3.37e-43	4.78229	1.84e-41	1.0572	0.710413	1.44353	0.000518794	1.5261	8.75e-05	0.652618	3.33e-05	1.04767	0.712027	0.68373	0.000141438
jgi.p|Aspni_NRRL3_1|814	PBD_cazy	AA9	LPMO	Cellulose	182.11	549.37	156.78	275.14	212.46	189.81	169.6	258.2	664.39	507.91	183.01	210.02	1096.63	1587.83	1628.26	123.82	104.56	78.41	15.94	11.58	4.01	7.70059	2.4e-33	59.8333	5.99e-131	3.90772	1.66e-15	14.3347	6.24e-56	12.7751	2.43e-51	25.0308	1.99e-81	0.128701	7.08e-43	15.3116	6.78e-76	1.97061	3.19e-05	1.12208	0.549167	0.510375	8.99e-06	0.572682	0.000259182
jgi.p|Aspni_NRRL3_1|819	PBD_cazy	GH12	EGL/CBH/XEG	Cellulose/Xyloglucan	2638.98	111.25	91.68	218.47	121.91	5684.19	4885.07	7052.6	213.18	139.13	3121.63	2905.84	1975.44	1706.71	1819.58	1336.55	1222.53	1417.31	5.5	6.25	1.12	275.128	1.62e-181	180.8	1.46e-155	119.884	4.7e-132	22.7547	1.26e-56	863.845	9.06e-263	15.9533	9.08e-45	1.52173	0.0322661	1.50812	0.0254178	2.29496	2.35e-06	0.0263412	2.09e-112	54.1484	1.2e-135	1.42634	0.0414571
jgi.p|Aspni_NRRL3_1|824	PBD_cazy	GH93	ABX	Pectin	138.33	132.11	128.37	126.51	121.64	178.82	161.53	204.8	159.1	158.15	141.29	102.83	156.04	205.14	212.19	81.84	96.63	93.83	65.47	77.31	78.93	0.995429	0.972871	1.54831	0.000129817	0.673752	0.000610147	1.63153	1.85e-05	2.1935	2.51e-12	1.2732	0.0408168	0.642914	5.99e-05	2.29804	5.32e-16	1.47744	0.00052444	0.743799	0.0057835	1.72282	7.16e-08	1.28144	0.0181956
jgi.p|Aspni_NRRL3_1|8281	PBD_cazy	GH28	PGA/PGX/RGH/RGX/XGH	Pectin	16.8	133.21	3123.16	2676.99	2781.87	96.74	91	95.64	77.74	106.91	20.59	17.52	29.24	30.52	31.16	17.54	17.47	18.36	0.49	1.79	1.15	10.2222	5.13e-32	17.5199	1.01e-48	9.42925	6.8e-30	2655.53	0	81.4191	1.13e-114	64.3853	5.47e-103	0.583461	0.000238314	1.85804	9.71e-06	1.08409	0.689572	32.6156	7.91e-176	1.26456	0.0845943	41.2443	9.32e-202
jgi.p|Aspni_NRRL3_1|8300	PBD_cazy	GH15	GLA	Starch	259.51	244.49	2717.53	3127.37	2754.56	1510.83	1704.42	1144.03	261.9	249.4	288.54	253.41	269.93	394.82	359.54	83.02	88.99	86.51	6561.27	5909.69	298.21	0.0238392	8.02e-257	0.0315578	3.17e-220	0.0073049	0	0.425242	1.23e-14	0.200505	1.06e-48	0.02444	9.6e-254	0.755415	0.0175113	4.32009	3.42e-48	3.26346	5.63e-31	2.12085	8.26e-14	8.20397	3.96e-102	17.3994	7.18e-188
jgi.p|Aspni_NRRL3_1|8325	PBD_cazy	CE8	PME	Pectin	0.49	2.79	183.6	312.36	203.06	0.7	1.53	0.93	1.44	2.13	0.31	0.63	2.21	3.06	2.68	0.53	0.67	0.15	0.03	0.25	0	2.5194	0.104545	14.4563	7.84e-08	2.18991	0.179736	2034.02	7.53e-57	8.56354	3.45e-05	11.9785	6.78e-07	0.174277	4.37e-08	6.60132	5.49e-09	1.15046	0.817433	237.52	1.6e-138	0.714912	0.213109	169.806	3.39e-182
jgi.p|Aspni_NRRL3_1|8380	PBD_cazy	GH12	EGL/CBH/XEG	Cellulose/Xyloglucan	73.42	54.11	3.8	5.79	2.52	19.41	19.65	14.13	95.91	65.31	73.04	52.91	26.05	33.55	33.12	50.18	73.97	67.55	70.53	102.93	19.72	0.427565	2.46e-06	0.206507	1.49e-18	0.390842	1.78e-07	0.0446439	8.87e-57	0.176529	2.13e-21	0.501667	0.000145241	2.07046	4.78e-05	0.528365	0.000279951	1.09396	0.715686	0.252899	5.45e-13	0.351884	4.42e-10	0.0889911	5.8e-41
jgi.p|Aspni_NRRL3_1|839	PBD_cazy	GH105	URGH	Pectin	42.9	220.53	165.87	125.88	131.22	31.64	34.55	30.31	152.13	198.07	42.3	38.4	52.37	55.49	50.27	44.99	41.45	41.68	1.04	0.98	793.07	22.4525	9.02e-58	29.7357	5.66e-69	22.1325	2.61e-57	128.029	3.51e-141	27.1255	1.23e-64	113.017	3.07e-134	0.755069	0.022358	1.34353	0.0100311	1.01446	0.938663	4.71988	1.96e-52	0.240012	4.57e-45	1.13283	0.247213
jgi.p|Aspni_NRRL3_1|8392	PBD_cazy	GH12	EGL/CBH/XEG	Cellulose/Xyloglucan	4.26	3.87	1.79	1.95	2.11	4.38	4.45	5.5	8.16	5.61	5.14	2.78	8.97	15.03	12.07	2.22	4.19	6.36	1.25	1.48	0.21	1.66402	0.0933554	5.12148	4.8e-09	1.6741	0.0896287	1.3244	0.400575	3.03478	0.000139627	2.63836	0.000755385	0.324911	7.32e-06	3.05925	4.27e-06	0.993983	0.998878	0.436408	0.00185218	1.15025	0.629801	0.501979	0.00692231
jgi.p|Aspni_NRRL3_1|8395	PBD_cazy	GH3	BGL/BXL	Cellulose/Xylan	0.24	0.21	4.82	3.81	3.53	1.93	1.65	2	0.34	0.36	0.3	0.38	0.12	0.2	0.17	0.09	0.16	0.04	1.19	1.56	1.76	0.128401	3.51e-13	0.0711698	3.67e-18	0.0365793	1.3e-14	2.7886	2.16e-07	1.18374	0.46453	0.140007	2.06e-14	1.80415	0.196022	1.94563	0.256367	3.5102	0.0197246	2.35574	3.09e-06	8.4549	1.79e-18	19.9175	5.69e-38
jgi.p|Aspni_NRRL3_1|8517	PBD_cazy	GH1	BGL	Cellulose	322.21	936.52	363.42	334.5	377.47	523.44	490.4	512.59	655.97	728.82	334.56	305.67	398.43	496.96	446.95	130.26	160.44	190.43	61.85	65.42	157.37	2.80746	2.59e-21	4.05543	3.17e-38	1.33245	0.0112507	5.22186	9.55e-53	6.88082	1.48e-71	7.37194	1.17e-76	0.692272	0.000753335	3.04358	7.19e-30	2.10699	2.1e-13	0.758901	0.00826261	0.93338	0.559214	0.708343	0.000552709
jgi.p|Aspni_NRRL3_1|8631	PBD_cazy	GH28	PGA/PGX/RGH/RGX/XGH	Pectin	1.4	165.72	11.06	11.78	12.13	1.36	1.87	1.36	69.97	118.54	1.48	1.36	27.71	25.29	20.04	0.9	0.77	1.31	0.05	0.16	199.6	8.91016	2.16e-05	158.508	4.56e-25	6.00241	0.000657945	122.163	1.34e-22	14.9524	1.17e-07	812.167	5.16e-43	0.0562126	1.59e-41	26.4074	1.24e-46	1.48443	0.234858	8.17012	1.35e-23	0.0184105	2.59e-86	0.150416	5.22e-29
jgi.p|Aspni_NRRL3_1|8701	PBD_cazy	GH5_Subf16	ENDO-BETA-1,6-GALACTANASE	Pectin	57.5	169.76	1862.76	1632.41	1711.22	1132.83	1365.67	896.19	125.41	166.95	61.57	60.31	161.58	150.13	126.45	38.34	29.15	31.14	17.56	23.72	9.94	1.62276	0.000359372	4.09907	6.32e-27	0.847554	0.2538	78.3647	3.06e-249	47.495	2.01e-195	4.55367	6.33e-31	0.395886	1.61e-14	4.83635	1.73e-40	1.91464	3.8e-07	1.64996	2.6e-05	10.4301	2.44e-95	17.2091	2.45e-140
jgi.p|Aspni_NRRL3_1|8707	PBD_cazy	GH62	AXH	Xylan	5116.46	1944.14	1300.54	2227.62	1599.81	22647.1	22901.3	23570.6	2302.06	2104.11	6047.54	5237.16	4352.36	4223.96	4057.97	3408.3	3387.33	3584.07	3.5	4.48	1.4	778.816	0	620.994	0	468.112	0	404.276	0	5071.39	0	327.652	0	1.25414	0.0580521	1.32659	0.00917359	1.66374	1.29e-06	0.079717	2.05e-152	15.478	8.07e-179	1.23386	0.0427202
jgi.p|Aspni_NRRL3_1|8708	PBD_cazy	GH10	XLN	Xylan	4088.47	1311.33	294.61	654.54	396.24	16964.1	17003.8	17089.1	1566.04	1306.28	4817.55	4329.8	3019.09	2974.43	2803.45	2334.56	2315.34	2546.4	0.41	0.61	0.03	5082.7	1.37e-270	3496.69	2.15e-247	2624.27	2.58e-230	856.96	1.01e-169	30294.9	0	1744.73	3.27e-207	1.45357	0.0127805	1.33245	0.0501491	1.93681	1.61e-06	0.0282873	2.4e-176	17.3636	1.34e-113	0.491169	4.23e-08
jgi.p|Aspni_NRRL3_1|8767	PBD_cazy	PL1_Subf4	PEL	Pectin	4.07	4.36	9.38	10.72	10.07	4.93	2.82	6.05	4.95	4.69	3.77	5.24	4.28	3.75	3.39	4.03	5.02	4.23	9.05	9.19	3.48	0.267325	3.99e-16	0.237335	2.07e-19	0.256634	4.74e-17	1.0207	0.915516	0.433056	2.44e-07	0.310662	6.06e-14	1.12636	0.619993	0.924799	0.736242	1.04166	0.880531	2.35696	1.53e-08	1.39398	0.0441692	3.28556	6.42e-17
jgi.p|Aspni_NRRL3_1|8786	PBD_cazy	CE16	HAE	Xylan/Mannan/Xyloglucan	0	0	0.05	0	0	0	0	0	0	0	0.26	0	0	0	0	0	0.19	0	0	0	0	5.34019	NA	1	1	3.66314	0.790735	2.35835	NA	1	NA	1	1	6.76432	NA	0.215516	0.781908	1.45782	0.958921	1.55863	0.954942	1	1	3.04129	NA
jgi.p|Aspni_NRRL3_1|8805	PBD_cazy	GH28	PGA/PGX/RGH/RGX/XGH	Pectin	6.3	266.76	122.6	218.34	158.05	14.54	15.12	9.79	150.28	220.25	9.24	9.68	98.63	90.92	76.06	2.28	1.41	1.18	0.03	0.19	0	56.3493	1.16e-13	610.372	5.78e-33	10.1755	3.93e-05	1841.17	8.01e-45	135.477	9.54e-20	1543.42	8.29e-43	0.0923197	1.56e-41	59.9842	4.59e-84	5.53772	6.04e-14	13.5903	4.24e-53	0.0877769	1.08e-46	1.19292	0.3386
jgi.p|Aspni_NRRL3_1|8807	PBD_cazy	GH2	LAC/MND	Pectin/Xyloglucan/Mannan	63.15	52.46	48.39	34.77	37.72	39.2	38.24	36.89	44.47	45.61	61.74	62.92	51.09	45.52	54.06	67.09	65.01	71.01	13.99	11.75	22.75	2.6889	2.28e-23	2.23841	6.49e-16	2.76348	1.12e-24	2.88293	1.88e-26	2.53039	1.87e-20	2.21893	1.26e-15	1.20125	0.0860003	0.809998	0.0303953	0.973012	0.84331	1.13932	0.199245	1.14037	0.171068	1.29924	0.00348923
jgi.p|Aspni_NRRL3_1|8912	PBD_cazy	GH5_Subf7	MAN	Mannan	40.3	379.69	29.53	53.34	31.59	13.98	12.36	14.7	348.01	377.5	43.51	37.54	140.49	148.42	124.57	22.14	17.94	18.76	10.57	13.92	8.13	1.85444	1.48e-05	6.5386	1.93e-42	0.854063	0.3112	2.91288	2.68e-14	0.969151	0.858266	18.3818	6.19e-101	0.283614	1.28e-24	7.65588	5.46e-61	2.17131	6.83e-09	3.0056	1.41e-17	0.0527235	6.91e-125	0.158466	1.22e-54
jgi.p|Aspni_NRRL3_1|8949	PBD_cazy	GH15	GLA	Starch	5.6	2.64	2.51	3.08	3.56	2.76	3.4	3.66	2.36	2.16	6.82	4.5	13.16	9.71	16.22	16.64	18.54	19.36	12.69	13.66	16.45	0.238365	3.8e-21	0.575868	0.000212573	0.730765	0.0385709	0.211754	1.63e-23	0.213918	1.69e-22	0.10928	6.99e-45	0.413923	2.01e-09	0.788035	0.12512	0.326186	8.53e-15	0.989887	0.985038	1.95751	3.92e-05	1.93771	3.69e-05
jgi.p|Aspni_NRRL3_1|8993	PBD_cazy	CE1	AXE/FAE	Xylan	565.29	6.31	6.97	13.77	9.73	1738.11	990.07	2594.76	11.4	8.52	696.9	800.83	83.96	26.15	42.19	762.93	671.02	564.66	0	0	0.06	29129.1	4.7e-22	2222.48	6.55e-13	26831.3	9.62e-22	714.856	1.12e-09	115906	4.73e-28	402.802	2.8e-08	13.1066	1.22e-18	0.0828317	7.68e-18	1.08564	0.859205	0.00616753	1.08e-70	287.75	2.38e-87	1.77471	0.068965
jgi.p|Aspni_NRRL3_1|8994	PBD_cazy	AA9	LPMO	Cellulose	2.25	0	0.28	1	0.38	7.32	1.21	17.4	0.08	0	2.63	4.14	0.24	0.12	0.18	1.15	0.48	0.96	0	0	0.06	145.28	1.59e-05	8.97557	0.0872383	39.3772	0.00188982	45.4976	0.00137082	640.814	1.56e-08	1.51035	0.822274	16.1861	2.95e-05	0.227939	0.0414085	3.68944	0.02681	0.0709996	2.74e-07	424.282	2.19e-10	30.1239	0.000677146
jgi.p|Aspni_NRRL3_1|9001	PBD_cazy	GH13_Subf1	AMY	Starch	6.75	32.76	0.47	0.45	0.29	0.37	0.31	0.25	27.1	30.12	8.16	4.46	27.55	40.3	34.31	2.85	2.01	2.08	4.58	5.32	0.44	0.728073	0.0791124	3.98988	2.39e-17	0.247729	2.17e-13	0.0789915	3.37e-24	0.0540276	2.74e-21	3.69048	1.4e-15	0.18248	1.16e-29	16.1058	1.74e-61	2.93899	9.87e-09	1.46206	0.380733	0.0146397	1.13e-46	0.0214041	3.04e-61
jgi.p|Aspni_NRRL3_1|9019	PBD_cazy	GH6	CBH	Cellulose	2621.42	1559.4	1.13	3.03	1.5	1337.53	913.17	1933.1	1808.15	1761.27	3095.13	2768.87	1581.19	1517.12	1710.14	1033.33	1126.26	1305.04	0.11	0.09	0.06	15534.3	8.64e-117	9114.74	2.24e-104	6020.29	3.2e-95	17.5718	5.46e-11	11818.4	1.97e-110	10206.2	6.16e-107	1.7043	0.00272426	1.514	0.017413	2.58032	9.37e-09	0.00148682	4.51e-304	1.15796	0.420175	0.00172168	2.39e-291
jgi.p|Aspni_NRRL3_1|9051	PBD_cazy	GH2	LAC/MND	Pectin/Xyloglucan/Mannan	86.82	503.48	345.9	344.86	335.35	153.44	138.03	140.16	362.49	371.05	95.84	88.07	133	149.62	139.2	72.59	83.24	81.28	8.63	7.42	19.46	6.21645	3.42e-78	10.0275	9.61e-125	5.17127	2.32e-63	39.1884	0	15.3091	3.38e-174	30.8983	1.4e-276	0.619938	5.3e-08	1.93908	4.85e-15	1.20211	0.0647994	2.55981	1.9e-30	0.495468	9.26e-18	1.2683	0.00513226
jgi.p|Aspni_NRRL3_1|9126	PBD_cazy	GH28	PGA/PGX/RGH/RGX/XGH	Pectin	11.73	226.03	19.67	35.19	21.66	4.63	6.49	3.61	140.15	199.38	13.07	14.01	229.01	177.29	157.92	11.88	11.66	10.92	4.27	4.24	8.41	1.6918	0.00584109	25.4061	1.15e-73	1.42461	0.0699986	5.54049	4.11e-21	0.991722	0.980671	26.8305	4.03e-76	0.0665901	4.18e-68	17.8338	7.71e-77	1.18755	0.434924	5.58674	6.71e-25	0.0369625	6.76e-92	0.2065	1.37e-25
jgi.p|Aspni_NRRL3_1|92	PBD_cazy	GH43	ABF/BXL/ABN	Xylan/Pectin/Xyloglucan	14.87	69.52	3546.55	3058.18	2625.19	1246.77	1223.94	1423.77	47.46	65.56	14.41	14.25	41.89	37.27	34.41	12.12	14	17.83	2.35	2.21	94.41	3.50979	3.56e-14	9.46412	3.47e-45	3.37835	2.08e-13	1238.63	0	485.701	0	16.0419	4.62e-69	0.370853	3.37e-16	2.80141	9.21e-18	1.03891	0.848978	2.55019	6.95e-19	30.2771	1.76e-233	77.2123	0
jgi.p|Aspni_NRRL3_1|9450	PBD_cazy	GH28	PGA/PGX/RGH/RGX/XGH	Pectin	1.88	2.7	1.13	0.91	1	1.86	1.11	1.73	2.91	2.07	1.96	2.76	4.47	3.71	3.5	3.62	2.28	2.8	0.57	1.2	5.48	1.49505	0.141279	2.69618	8.57e-05	1.85262	0.0192482	1.13051	0.7001	1.62768	0.0830336	1.8651	0.0174423	0.554506	0.0153573	1.45533	0.111224	0.80699	0.466492	0.694549	0.19022	0.872704	0.617984	0.606136	0.0339481
jgi.p|Aspni_NRRL3_1|952	PBD_cazy	GH13_Subf8	\	Starch	258.02	250.9	148.68	92.49	137	260.24	257.8	255.68	191.94	195.76	261.28	263.28	252.53	231.3	222.16	214.94	215.73	252.36	82.69	81.38	96.05	1.7695	6.89e-07	1.65271	1.41e-05	1.46691	0.0010022	1.42468	0.00270599	2.70419	1.9e-18	1.57108	0.00010119	1.07067	0.657493	1.12666	0.353054	1.20628	0.1356	0.526843	7.7e-10	1.72123	1.38e-07	0.906817	0.392881
jgi.p|Aspni_NRRL3_1|953	PBD_cazy	GH28	PGA/PGX/RGH/RGX/XGH	Pectin	15.24	25.85	9.78	10.75	8.65	14.3	14.47	12.03	33.79	25.14	16.72	13.92	58.27	96.35	86.53	8.3	6.7	7.8	5.22	4.65	2.85	1.71417	0.000279503	9.34029	3.57e-57	0.809155	0.187161	1.82087	6.13e-05	2.35619	5.26e-09	3.43988	4.43e-18	0.183525	1.02e-43	11.5433	9.24e-84	2.11847	8.35e-08	0.772806	0.070045	0.684962	0.00315687	0.529343	3.98e-07
jgi.p|Aspni_NRRL3_1|9612	PBD_cazy	GH2	LAC/MND	Pectin/Xyloglucan/Mannan	22.72	37.45	201.8	225.04	227.55	25.71	26.36	26.68	32.24	28.47	21.42	23.65	15.51	13.64	12.35	21.18	19.59	23.03	8.95	8.54	5.13	1.43455	9.68e-05	0.903655	0.322386	1.28327	0.00806051	23.0372	4.02e-286	2.57587	7.41e-26	2.25431	8.96e-20	1.5875	8.12e-08	0.704184	5.14e-05	1.11789	0.281275	8.94348	4.75e-189	1.14264	0.11434	10.2192	3.7e-220
jgi.p|Aspni_NRRL3_1|9622	PBD_cazy	GH27	AGL	Mannan	0	0.19	0.13	0.04	0	0.54	0.47	0.68	0.37	0.36	0.07	0.06	0.86	0.29	0.34	0	0.37	0.13	0.03	0	0.14	1.39417	0.823584	15.0801	0.0166788	4.77404	0.198027	3.12005	0.395168	26.2392	0.0035466	10.3084	0.0430999	0.0924512	0.0229572	3.15877	0.118453	0.292032	0.315949	0.118908	0.00584146	2.54542	0.116741	0.302671	0.129095
jgi.p|Aspni_NRRL3_1|9623	PBD_cazy	GH28	PGA/PGX/RGH/RGX/XGH	Pectin	0.21	0.2	0	0	0	0.93	1.08	0.76	0.11	0.1	0.27	0.1	0.64	0.06	0.36	0	0.18	0.1	0.02	0.04	0	3.5482	0.194419	6.81783	0.0390952	1.69256	0.633627	0.230885	0.267231	26.6736	0.000220568	2.70489	0.333003	0.520429	0.407871	4.0281	0.0649578	2.09634	0.436416	0.00865597	1.14e-06	9.86122	4.14e-05	0.0853584	0.0177981
jgi.p|Aspni_NRRL3_1|9644	PBD_cazy	GH3	BGL/BXL	Cellulose/Xylan	108	199.08	45.39	39.58	42.04	325.78	300.43	302.51	164.64	162.61	124.1	124.57	166.89	155.51	174.12	68.28	59.44	48.41	5.76	4.35	11.6	12.9101	2.17e-117	18.6089	1.16e-153	6.05846	2.62e-58	7.64616	6.42e-74	51.9183	2.92e-280	20.7106	3.77e-165	0.693758	0.000377157	3.07155	1.95e-33	2.13091	4.22e-15	0.147273	2.35e-97	2.50685	7.46e-24	0.369191	3.54e-27
jgi.p|Aspni_NRRL3_1|965	PBD_cazy	PL1_Subf4	PEL	Pectin	4.69	28.91	772.01	962.36	786.21	9.97	7.87	13.21	21.85	24.99	5.75	6.26	21.95	24.39	26.12	3.55	3.27	6.31	2.31	2.93	4.85	1.21166	0.314643	5.42228	1.22e-24	0.907102	0.635686	301.917	7.94e-278	3.45468	3.85e-13	5.93425	2.53e-27	0.223459	3.55e-25	5.97759	7.89e-34	1.33575	0.143601	87.3937	1.81e-268	0.582159	7.09e-05	50.877	2.31e-232
jgi.p|Aspni_NRRL3_1|9810	PBD_cazy	GH28	PGA/PGX/RGH/RGX/XGH	Pectin	1.18	27.79	126.01	150.29	148.91	4.24	6.19	6.79	15.46	21.67	0.99	1.19	11.5	11.4	8.13	0.5	0.27	0.42	0.52	1.41	0.06	0.706137	0.221662	6.70785	1.22e-16	0.237247	1.74e-05	148.786	3.69e-111	5.60167	2e-13	14.8601	8.5e-33	0.10527	1.06e-24	28.2738	2.76e-30	2.97638	0.00254862	26.5611	1.11e-86	0.376959	1.34e-08	10.0124	1.23e-48
jgi.p|Aspni_NRRL3_1|9811	PBD_cazy	PL1_Subf4	PEL	Pectin	0	0	20.32	24.4	22.25	0.23	0.08	0.46	0	0.05	0	0	0	0	0	0	0	0.07	0.09	0.19	0	0.0660599	0.00525764	0.0508466	0.00226991	0.124171	0.0342834	167.239	1.57e-30	1.76597	0.349316	0.0972845	0.0186305	1	1	0.409489	0.581508	0.532009	0.729937	94.7012	1.55e-37	18.1526	0.00210575	1719.07	1.68e-18
jgi.p|Aspni_NRRL3_1|9875	PBD_cazy	GH13_Subf1	AMY	Starch	50.8	57.2	952.57	1395.76	1066.32	438.67	462.44	332.62	55.67	55.07	64.06	56.64	63.56	89.01	79.6	8.06	6.38	5.95	928.95	1009.38	49.51	0.0328779	1.2e-167	0.0460666	2.33e-137	0.00370463	0	1.08656	0.56518	0.36534	6.17e-16	0.0349793	1.88e-162	0.713704	0.0112056	12.4349	1.32e-95	8.87483	1.95e-70	2.9741	3.08e-22	10.4445	4.87e-99	31.0629	2.62e-212
jgi.p|Aspni_NRRL3_1|9884	PBD_cazy	GH32	INV/INU/INX	Inulin	1	0.49	12.07	8.48	8.76	2.58	1.64	3.57	0.27	0.08	0.39	0.6	0.49	0.49	0.63	0.46	0.43	0.76	0.05	0.21	0.13	3.2808	0.0249321	2.91571	0.0446857	2.67444	0.0700497	82.5526	1.2e-20	20.2994	5.1e-10	1.42536	0.575026	1.12522	0.835282	1.09021	0.871417	1.22673	0.701514	4.06676	2.77e-09	14.2416	6.08e-15	57.9172	2.28e-35
jgi.p|Aspni_NRRL3_1|9890	PBD_cazy	GH43	ABF/BXL/ABN	Xylan/Pectin/Xyloglucan	111.73	62.62	54.66	34.23	46.43	220.54	190.76	233.79	58.21	58.27	100.4	109.11	84.09	69.07	68.77	120.71	116.82	106.95	28.52	31.41	65.65	1.992	1.18e-09	1.42378	0.00242523	2.03121	3.72e-10	1.39624	0.00472573	6.18301	7.12e-61	1.20818	0.120028	1.39909	0.00316179	0.700949	0.00098782	0.980694	0.907082	0.225818	3.24e-51	5.11762	7.37e-63	1.15565	0.187607
jgi.p|Aspni_NRRL3_1|9976	PBD_cazy	GH1	BGL	Cellulose	143.1	198.21	69.24	58.69	70.14	476.76	410.97	507.57	172.09	174.43	161.58	163.11	172.9	169.57	143.93	99.33	85.2	93.18	1.42	1.57	4.57	58.6712	4.06e-202	63.0706	1.2e-209	33.0815	7.97e-149	41.2908	4.35e-168	270.196	0	74.2748	9.88e-227	0.930246	0.540039	1.90652	1.15e-14	1.77354	2.35e-11	0.152818	3.16e-121	3.63779	3.44e-59	0.555919	8.21e-13
jgi.p|Aspni_NRRL3_1|1	NA	NA	NA	NA	73.04	52.11	35.52	31.87	36.49	60.85	50.48	55.17	40.71	40.72	69.14	70.18	57.56	45.2	43.49	90.57	96.26	105.79	8.51	9.69	31.01	4.34201	5.5e-49	3.09338	2.1e-29	5.68504	2.04e-68	3.53402	2.93e-36	5.26067	3.35e-62	2.96943	2.1e-27	1.40365	0.000533876	0.544125	1.24e-11	0.76376	0.00658245	0.671781	1.32e-05	1.77161	8.26e-11	1.19013	0.0628349
jgi.p|Aspni_NRRL3_1|10	NA	NA	NA	NA	0.08	0.19	1.39	0.68	0.93	0.6	0.27	0.54	0.32	0.24	0.46	0.24	0.14	0.21	0.22	0.15	0.51	0.32	5	5.7	0.51	0.0286881	3.35e-19	0.0216284	1.94e-22	0.0326942	1.94e-19	0.17341	4.36e-09	0.0753538	8.1e-14	0.0288213	5.27e-22	1.32641	0.701937	0.661536	0.498207	0.877468	0.864734	2.30127	0.028626	2.61452	0.027721	6.01673	1.91e-06
jgi.p|Aspni_NRRL3_1|100	NA	NA	NA	NA	0	0	0	0	0	0	0	0	0	0	0	0	0	0	0	0	0	0	0	0	0	NA	NA	NA	NA	NA	NA	NA	NA	NA	NA	NA	NA	NA	NA	NA	NA	NA	NA	NA	NA	NA	NA	NA	NA
jgi.p|Aspni_NRRL3_1|1000	NA	NA	NA	NA	24.95	27.36	17.54	17.92	16.46	21.02	22.74	19.29	30.22	27.55	22.9	25.33	30.16	32.89	31.42	21.42	18.47	17.8	15.29	10.66	16.25	1.035	0.756378	1.38416	0.00109953	0.775137	0.0124139	1.22308	0.0526858	1.37899	0.00143473	1.30957	0.00732946	0.747749	0.00333871	1.78569	1.31e-10	1.33525	0.00384661	0.886936	0.24819	1.05301	0.636048	0.933955	0.488526
jgi.p|Aspni_NRRL3_1|10000	NA	NA	NA	NA	25.27	29.83	41.09	41.75	37.52	21.11	16.96	21.1	31.94	28.32	23.73	22.32	26.58	26.88	32.05	23.97	29.66	25.7	20.55	10.7	6.46	0.830926	0.209432	1.03722	0.837993	0.879423	0.395832	2.33747	5.9e-10	1.06627	0.690543	1.14226	0.390843	0.801108	0.161445	1.17943	0.276312	0.944854	0.770047	2.19218	4.29e-10	0.933476	0.663186	2.04635	3.79e-09
jgi.p|Aspni_NRRL3_1|10001	NA	NA	NA	NA	18.02	22.28	56.21	65.34	66.16	40.95	45.99	58.47	21.08	23.75	17.21	20.01	16.27	15.9	21.28	22.33	21.59	19.29	52.89	54.66	82.03	0.191029	3.91e-41	0.19501	5.9e-42	0.206977	3.27e-38	1.07598	0.580983	0.775933	0.0371351	0.252358	2.16e-31	0.979586	0.925019	0.942182	0.730558	0.922948	0.659228	1.38669	0.00353728	3.07473	1.24e-24	4.2637	8.37e-42
jgi.p|Aspni_NRRL3_1|10002	NA	NA	NA	NA	15.43	10.9	20.32	19.74	17.28	27.29	26.34	26.84	16.99	13.23	17.29	15.22	14.87	16.38	17.81	21.05	20.68	23.42	19.45	21.48	35.59	0.436691	3.11e-13	0.466731	7.04e-12	0.563725	2.89e-07	0.872275	0.255961	1.13151	0.299793	0.409187	1.09e-15	0.935638	0.683973	0.82794	0.122777	0.774652	0.0431665	0.770896	0.0165876	2.76526	2.04e-23	2.13173	2.3e-13
jgi.p|Aspni_NRRL3_1|10003	NA	NA	NA	NA	24.44	27.97	6.11	10.87	11.95	4.21	3.47	4.34	33.7	26.35	21.92	22.74	15.64	16.02	16.65	13.01	15.34	14.7	10.02	9.3	9.65	1.32439	0.0478982	0.960165	0.817259	0.784288	0.0923482	0.918542	0.595949	0.356094	5.07e-13	1.83339	1.04e-05	1.37933	0.0267785	1.22425	0.16696	1.68865	9.67e-05	2.57949	7.23e-13	0.194227	4.51e-38	0.501008	2.06e-08
jgi.p|Aspni_NRRL3_1|10004	NA	NA	NA	NA	143.27	126.98	76.71	67.96	70.62	110.75	117.13	112.27	122.4	131.97	141.07	141.17	139.12	153.89	141.03	154.31	162.47	160.81	119.96	133.9	126.3	0.623048	7.62e-15	0.65787	5.28e-12	0.664592	1.89e-11	0.52456	7.1e-26	0.770132	2.67e-05	0.607877	1.87e-16	0.947068	0.489084	0.989885	0.908055	0.937489	0.380717	0.68113	2.66e-11	1.26692	2.92e-05	0.862937	0.0117175
jgi.p|Aspni_NRRL3_1|10005	NA	NA	NA	NA	0.28	0	0.03	0	0.06	0	0.11	0	0.04	0.03	0.05	0.15	0.35	0.64	0.5	1.38	3.15	1.32	0.76	1.2	1.11	0.0885813	9.91e-06	0.296728	0.00811105	1.06648	0.897277	0.0253027	8.22e-06	0.0324699	4.74e-05	0.0162249	9.97e-07	0.298527	0.0617533	0.278231	0.00355595	0.0830594	6.13e-06	0.779269	0.886631	2.00124	0.606811	1.5595	0.727193
jgi.p|Aspni_NRRL3_1|10006	NA	NA	NA	NA	35.87	31.72	19.01	23.41	19.93	18.4	16.34	17.79	34.98	32.56	31.45	33.12	29.42	33.94	29.14	33.79	34.13	30.08	21.41	19.62	14.24	0.903883	0.250795	0.861208	0.0870234	0.83887	0.0409067	0.935913	0.483392	0.73137	0.00030287	0.972981	0.791887	1.04955	0.665251	1.02663	0.811707	1.0775	0.464446	1.27967	0.00280073	0.75168	0.000257079	0.961903	0.654686
jgi.p|Aspni_NRRL3_1|10007	NA	NA	NA	NA	111.03	68.03	33.74	23.9	26.22	83.29	91.76	65.87	57.05	61.77	99.11	100.34	104.67	109.81	114.71	166.99	157.14	180.68	3.08	3.95	12.17	16.6804	1.05e-110	18.3375	1.42e-118	25.7827	6.07e-148	7.51004	2.92e-56	20.0301	3.24e-125	10.9282	4.61e-80	0.909633	0.497811	0.711235	0.00126603	0.646962	4.27e-05	0.374937	1.12e-22	1.83288	8.87e-10	0.687216	0.000247871
jgi.p|Aspni_NRRL3_1|10008	NA	NA	NA	NA	3.07	2.86	0.42	0	0.51	0.44	0.22	0.66	2.44	4.22	4.14	4.41	7.01	6.6	4.64	11.64	14.8	13.97	0.18	0.36	0.11	9.13115	0.000182864	14.3689	4.43e-06	29.8541	2.75e-09	1.02256	0.987276	1.58374	0.561869	8.14941	0.000396392	0.635481	0.208283	0.481304	0.00785121	0.305859	5.31e-05	0.645657	0.614085	0.194338	0.00115922	0.125476	9.94e-05
jgi.p|Aspni_NRRL3_1|10009	NA	NA	NA	NA	26.49	26.14	6.8	6	5.81	11.58	9.1	11.45	27.23	26.13	25.81	27.29	34.22	28.38	31.06	24.41	26.51	27.41	16.98	17.26	13.11	0.862595	0.089964	1.05109	0.60549	0.807014	0.0126196	0.337084	1.2e-32	0.537835	4.01e-12	0.937099	0.49047	0.820666	0.0241671	1.30244	0.000962076	1.06887	0.531047	0.626742	7.04e-07	0.573936	7.3e-12	0.35971	8.87e-35
jgi.p|Aspni_NRRL3_1|1001	NA	NA	NA	NA	84.31	64.52	60.24	57.92	48.44	64.18	63.71	61.96	73.94	73.76	90.7	80.6	73.6	69.08	69.35	94.7	87.01	86.84	80.66	123.96	81.39	0.466238	5.25e-14	0.400323	1.28e-19	0.465405	4.28e-14	0.506754	2.88e-11	0.535205	1.06e-09	0.421382	1.07e-17	1.16466	0.205589	0.86016	0.172189	1.00179	1	0.946842	0.666487	1.27012	0.0142799	1.2026	0.0608365
jgi.p|Aspni_NRRL3_1|10010	NA	NA	NA	NA	2994.46	2853.3	1240.41	1442.91	1245.14	1025.73	953.01	1123.58	3030.93	3330.75	2884.07	2716.27	2767.62	2717.67	2497.31	3609.94	3333.59	3607.89	812.42	1772.02	901.64	1.23907	0.13796	1.19178	0.242188	1.44576	0.00891962	0.941905	0.712261	0.691237	0.00925333	1.44607	0.00948834	1.03968	0.854883	0.824324	0.19038	0.857033	0.339627	1.36264	0.0207987	0.478011	2.42e-09	0.651356	0.000696713
jgi.p|Aspni_NRRL3_1|10011	NA	NA	NA	NA	1010.91	1579.92	545.88	644.92	498.59	550.69	575.04	522.94	1964.04	1895.17	977.08	987.54	1424.73	1880.96	1719.33	510.83	564.47	638.39	426.9	558.23	91.36	1.12263	0.285186	1.9642	2.46e-11	0.614141	1.78e-06	1.05982	0.622927	0.961827	0.740804	2.23172	1.57e-15	0.571544	4.34e-09	3.19829	1.09e-37	1.82796	2.4e-10	1.10189	0.38292	0.43098	9.93e-21	0.47489	1.77e-16
jgi.p|Aspni_NRRL3_1|10012	NA	NA	NA	NA	10.37	8.86	3.7	5.44	4.28	3.28	3.31	3.44	12.56	11.08	10.05	13.23	9.39	10.46	9.4	10.03	11.07	9.76	5.84	6.01	6.83	1.05756	0.705032	0.946909	0.737668	0.918322	0.566096	0.70287	0.0137159	0.485416	9.15e-07	1.11123	0.480479	1.11685	0.510011	1.03113	0.865797	1.15162	0.369506	1.44798	0.0135129	0.436826	3.65e-10	0.632514	0.000237662
jgi.p|Aspni_NRRL3_1|10013	NA	NA	NA	NA	25.43	24.84	13.82	18.38	13.67	13.36	14.33	13.07	24.93	25.44	23.05	20.88	25.62	28.04	28.4	20.1	18.81	19.56	15.58	15.21	12.19	0.831316	0.068479	1.02474	0.842572	0.667914	5e-05	0.924071	0.476444	0.757676	0.00759911	0.984152	0.904129	0.811244	0.0448664	1.53424	3.38e-06	1.24464	0.0378678	1.21961	0.0531563	0.769877	0.00526272	0.938951	0.525263
jgi.p|Aspni_NRRL3_1|10014	NA	NA	NA	NA	682.3	499.81	628.42	539.54	610.54	576.31	606.22	602.32	479.23	514.92	647.88	750.64	793.86	745.75	821.4	743.17	799.85	834.03	1857.08	2025.67	1390.67	0.198929	2.02e-130	0.233868	3.69e-106	0.215913	8.12e-118	0.283033	3.21e-80	0.263829	3.64e-89	0.15545	4.94e-173	0.850604	0.0256156	1.08316	0.286809	0.921338	0.299243	1.07279	0.339584	1.6972	3.34e-18	1.82074	4.73e-23
jgi.p|Aspni_NRRL3_1|10015	NA	NA	NA	NA	29.15	28.45	17.74	17.27	18.45	28.23	26.26	27.84	28.43	24.4	26.96	27.58	28.08	24.34	28.31	22.75	23.84	20.88	14.48	8.5	16.94	1.34048	0.0114405	1.34036	0.0120669	1.02728	0.838998	1.42479	0.00231422	2.03847	2.54e-10	1.41504	0.0026693	1.00009	1	1.30476	0.0177789	1.30488	0.022762	0.69895	0.000717807	1.44058	0.000387108	1.00689	0.961383
jgi.p|Aspni_NRRL3_1|10016	NA	NA	NA	NA	255.88	209.71	171.1	207.37	193.29	121.08	144.75	135.72	226.32	250.52	227.31	213.21	208.49	236	209.21	269.3	233.56	273.47	340.08	544.36	507.29	0.292959	2.14e-27	0.284922	1.13e-28	0.31064	4.9e-25	0.400375	8.84e-16	0.261516	5.21e-32	0.314811	1.46e-24	1.02821	0.876806	0.917211	0.527894	0.943083	0.709019	1.53098	9.59e-05	0.830707	0.100406	1.27179	0.0266567
jgi.p|Aspni_NRRL3_1|10017	NA	NA	NA	NA	57.15	62.04	37.86	30.8	32.6	27.05	27.77	31.2	63.41	67.97	70.05	62.19	62.95	71.4	58.18	86.76	83.89	86.7	39.41	50.79	101.68	0.787096	0.022951	0.823281	0.0684051	1.01411	0.906625	0.69909	0.000743587	0.551347	2.61e-08	0.873718	0.218009	0.956048	0.757999	0.811823	0.0418471	0.776141	0.0160058	1.26797	0.028691	0.631036	2.37e-06	0.800133	0.0219214
jgi.p|Aspni_NRRL3_1|10018	NA	NA	NA	NA	26.73	16.88	12.33	11.53	11.68	12.66	12.88	10.44	20.52	20.08	23.55	24.07	21.49	24.09	21.61	27.01	27.67	30.71	17.38	17.9	9.35	0.780869	0.00523001	0.730936	0.000342684	0.85451	0.0806588	0.621958	1.08e-07	0.585551	3.84e-09	0.660091	1.69e-06	1.06831	0.561488	0.855386	0.081567	0.913822	0.386532	1.06218	0.59042	0.887075	0.191217	0.942229	0.519358
jgi.p|Aspni_NRRL3_1|10019	NA	NA	NA	NA	51.68	54.77	26.67	28.04	28.9	30.69	30.4	29.09	62.6	57.75	57.02	52.52	52	50.58	51.94	48.22	55.62	48.8	36.63	34.59	35.19	0.838269	0.0144893	0.831908	0.0106138	0.75333	6.85e-05	0.720444	5.75e-06	0.724132	9.95e-06	0.989978	0.91868	1.00765	0.946624	1.10431	0.190035	1.11275	0.178657	0.994906	0.978945	0.731463	1.84e-06	0.727737	8.05e-07
jgi.p|Aspni_NRRL3_1|1002	NA	NA	NA	NA	8.3	14	1.73	1.19	0.94	2.17	1.34	1.93	13.58	14.18	7.24	6.39	20.11	22.72	19.06	14.44	15.47	16.36	2.32	3.22	11.46	1.49939	0.00604714	4.39342	5.64e-28	3.02489	9.17e-16	0.455077	4.96e-06	0.576716	0.00161564	3.12469	7.32e-17	0.341281	1.34e-20	1.45242	0.00120294	0.495684	9.99e-09	0.789083	0.259385	0.184568	2.52e-31	0.145639	1.37e-40
jgi.p|Aspni_NRRL3_1|10020	NA	NA	NA	NA	54.8	43.56	47.69	46.47	44.37	88.9	83.98	82.01	40.81	43.82	48.49	54.54	42.96	40.48	38.48	50.35	61.77	62.3	10.02	10.45	26.14	2.86274	1.12e-38	2.28595	2.45e-24	3.00959	1.42e-42	4.18696	2.43e-71	7.15069	7.82e-136	2.53173	1.16e-30	1.25232	0.00325683	0.759556	0.000113524	0.951208	0.602121	0.585532	3.4e-16	2.82443	9.51e-59	1.6538	2.39e-14
jgi.p|Aspni_NRRL3_1|10021	NA	NA	NA	NA	42.48	41.35	25.48	22.4	25.02	28.1	22.1	23.67	51.97	43.17	48.6	41.18	41.45	44.91	51.84	42.05	43.96	41.48	42.62	35.47	27.77	0.626112	5.56e-06	0.680259	0.000193948	0.573109	6.1e-08	0.572825	8.81e-08	0.539805	3.93e-09	0.702151	0.000632746	0.920402	0.534405	1.18696	0.113763	1.09248	0.493811	1.06117	0.64732	0.768788	0.00770005	0.815814	0.0387008
jgi.p|Aspni_NRRL3_1|10022	NA	NA	NA	NA	25.8	19.61	18.85	20.15	21.47	27.36	27.94	27.77	21.02	17.32	24.85	25.63	23.44	20.14	23.64	26.87	26.59	26.38	17.48	13.18	13.58	0.918279	0.351263	0.839197	0.0497227	0.91368	0.326731	1.21039	0.0323311	1.54633	3.26e-07	0.758014	0.00146356	1.09424	0.392025	0.91848	0.376592	1.00503	0.979139	0.782751	0.00238253	2.03997	3.65e-21	1.59679	9.64e-10
jgi.p|Aspni_NRRL3_1|10023	NA	NA	NA	NA	43.44	40.78	29.18	30.1	30.15	19.55	16.78	21.43	43.59	41.63	42.8	44.06	47.69	52.74	53.35	36.19	35.11	36.8	29.75	22.88	20.23	0.91181	0.297094	1.11596	0.219058	0.718896	8.97e-05	1.04035	0.685144	0.62452	3.78e-08	0.959131	0.674994	0.817063	0.0202368	1.55232	1.07e-08	1.26835	0.005059	1.66583	8.49e-11	0.651131	2.62e-08	1.08467	0.319667
jgi.p|Aspni_NRRL3_1|10024	NA	NA	NA	NA	20	15.96	21.63	18.91	17.06	15.09	15.26	16.78	17.3	15.41	16.34	16.07	16.61	18.87	15.98	20.59	16.19	24.33	10.18	8.41	13.61	1.02489	0.878466	1.04151	0.816819	1.14433	0.366855	1.8954	2.94e-06	1.43257	0.0128085	1.04075	0.821267	0.984046	0.941535	0.910151	0.558412	0.895631	0.520464	1.32308	0.0344337	1.37648	0.0123599	1.82119	3.93e-07
jgi.p|Aspni_NRRL3_1|10025	NA	NA	NA	NA	0.61	0.64	0	0.04	0	0.21	0.07	0.21	0.29	0.29	0.34	0.57	0.37	0.07	0.29	0.24	0.38	0.2	0.08	0.06	0	3.86758	0.079181	1.97561	0.426063	1.96461	0.4215	0.234418	0.224456	1.90649	0.469953	3.30548	0.128974	1.95766	0.372567	1.0056	1	1.96862	0.365783	0.122958	0.0626962	0.576767	0.43941	0.0709179	0.00810513
jgi.p|Aspni_NRRL3_1|10026	NA	NA	NA	NA	1.09	0.72	0.7	1.21	0.99	1.12	0.17	0.52	0.66	1.24	1.11	0.71	0.55	1.48	1.1	0.89	2.15	2.73	0.79	0.56	0.39	0.777821	0.600984	0.877788	0.810432	1.48457	0.383441	1.30361	0.590626	0.750577	0.576131	0.777539	0.619701	0.886115	0.857433	0.591275	0.240195	0.523938	0.172936	1.73681	0.255401	0.965324	0.981821	1.67659	0.211135
jgi.p|Aspni_NRRL3_1|10027	NA	NA	NA	NA	40.65	23.59	33.89	30.1	37.29	45.42	41.97	53.68	16.49	20.07	33.45	39.47	33.32	29.36	28.55	58.63	62.49	73.87	117.17	115.44	16.15	0.180926	2.14e-56	0.150392	5.42e-69	0.295432	6.58e-30	0.268214	3.62e-34	0.347634	1.36e-22	0.104193	3.46e-96	1.20303	0.151477	0.509058	5.23e-11	0.612411	5.49e-06	0.77154	0.0166986	3.33644	3.91e-33	2.5742	9.21e-21
jgi.p|Aspni_NRRL3_1|10028	NA	NA	NA	NA	11.66	7.12	78.57	53.47	69.44	38.95	34.86	36.43	7.69	9.64	10.82	14.15	8.35	9.23	7.37	16.08	18.3	17.88	34.68	59.96	37.1	0.145651	7.69e-31	0.100896	4.19e-42	0.196843	1.27e-23	1.32817	0.0817517	0.674971	0.0154676	0.106388	6.13e-41	1.44357	0.0831356	0.512572	0.000182645	0.739935	0.136808	1.96775	3.18e-06	6.34443	3.81e-32	12.4842	1.2e-61
jgi.p|Aspni_NRRL3_1|10029	NA	NA	NA	NA	30.98	18.7	13.99	10.4	10.24	11.78	10.11	12.18	17.32	20.92	27.48	27.19	23.2	20.72	22.1	34.51	38.85	38.57	14.52	13.91	22.69	1.1116	0.373219	0.890185	0.343576	1.38402	0.00353619	0.754686	0.0186872	0.684885	0.00174547	0.807841	0.0683346	1.24873	0.0636932	0.643187	1.54e-05	0.803167	0.0557477	1.10192	0.48814	0.847797	0.159443	0.934201	0.567015
jgi.p|Aspni_NRRL3_1|1003	NA	NA	NA	NA	167.73	251.1	31.23	31.95	31.2	54.2	48.12	50.58	276.97	246.31	155.93	141.93	240.69	268.38	261.18	118.88	121.79	130.94	35.53	30.85	307.38	2.58714	2.42e-43	4.43752	3.93e-106	1.96375	2.41e-22	0.873091	0.0763095	1.31381	0.000170266	4.68125	5.93e-114	0.583015	1.51e-18	2.25972	7.43e-42	1.31745	3.09e-05	0.664547	6.65e-10	0.280654	6.38e-97	0.186508	3.25e-165
jgi.p|Aspni_NRRL3_1|10030	NA	NA	NA	NA	25.32	14.79	0.14	0	0.26	0.9	1.34	2.02	17.85	18.29	26.46	22.71	49.34	41.33	49.44	23.73	18.5	18.35	0.27	0.18	0.11	57.5725	2.48e-14	112.608	4.06e-19	44.4318	1.09e-12	0.411434	0.368286	5.09199	0.00652398	43.0926	1.67e-12	0.511263	4.69e-06	2.53441	7.62e-11	1.29575	0.150059	0.0808003	0.0016338	0.118164	1.91e-15	0.00954767	1.23e-10
jgi.p|Aspni_NRRL3_1|10031	NA	NA	NA	NA	0	0	0	0	0	0	0	0	0	0	0.05	0.05	0.11	0	0.04	0	0.23	0.05	0	0	0	3.46553	NA	5.39506	0.557749	8.94577	0.413642	1	NA	1	NA	1	1	0.642352	NA	0.603085	0.874947	0.387393	0.776518	1	1	1	1	1	NA
jgi.p|Aspni_NRRL3_1|10032	NA	NA	NA	NA	0.44	1.54	0.05	0.34	0.3	0.35	0.26	0.26	1.51	1.26	0.87	0.4	0.83	1.96	1.8	0.3	0.19	0	0	0	0	34.924	0.00184621	98.0988	3.99e-05	9.07122	0.0752215	23.1073	0.00777598	27.4126	0.00477537	94.9415	4.55e-05	0.356008	0.0490244	10.8143	0.00013151	3.84997	0.067078	0.842947	0.84474	0.288731	0.0148873	0.243385	0.00444849
jgi.p|Aspni_NRRL3_1|10033	NA	NA	NA	NA	1.25	0.3	0	0	0	0.11	0	0.22	0.3	0.39	0.54	0.7	0.46	0.7	0.5	1.38	1.19	0.84	0.52	0.62	0.17	0.799377	0.696076	0.557808	0.30842	1.05949	0.922706	0.0244771	0.000143484	0.166237	0.0215281	0.361085	0.0778035	1.43307	0.611954	0.526489	0.258046	0.754495	0.679858	0.147242	0.119431	0.460383	0.366981	0.0677878	0.00665958
jgi.p|Aspni_NRRL3_1|10034	NA	NA	NA	NA	0.47	2.05	2.44	2.08	1.92	2.77	1.83	1.66	2.55	1.55	0.37	1.01	1.96	1.78	1.07	1.27	1.2	1.24	122.03	182.78	156.04	0.00232805	5.73e-65	0.00556754	3.98e-107	0.00430711	8.21e-85	0.0132086	8.62e-92	0.0118183	5.94e-81	0.0080962	1.88e-110	0.418147	0.0748877	1.29264	0.560605	0.540513	0.25836	1.11765	0.777395	1.45973	0.210746	1.63146	0.0708208
jgi.p|Aspni_NRRL3_1|10035	NA	NA	NA	NA	141.82	122.01	79.14	73.41	79.13	117.6	111.72	109.49	130.4	122.79	139.13	140.66	149.91	147.04	142.62	135	133.69	145.26	58.48	53.46	97.9	1.39032	1.19e-08	1.50001	1.21e-12	1.29759	7.66e-06	1.26862	6.23e-05	1.72704	2.27e-21	1.34601	2.48e-07	0.92687	0.249763	1.156	0.00877204	1.07146	0.290125	0.734568	5.29e-09	1.28307	1.07e-06	0.942505	0.289729
jgi.p|Aspni_NRRL3_1|10036	NA	NA	NA	NA	35.54	35.75	6.94	11.92	10.81	3.91	5.61	6.64	50.88	39.61	29.5	36.36	21.01	22.91	22.48	19.32	20.99	22.37	6.17	6.33	7.04	3.00875	8.47e-14	2.04335	1.89e-06	1.76878	0.000169102	1.46018	0.0166725	0.742282	0.0752724	4.07268	6.78e-22	1.47246	0.00860988	1.15523	0.374622	1.70103	0.000157921	1.96715	4.4e-06	0.182259	1.02e-35	0.358531	1.86e-15
jgi.p|Aspni_NRRL3_1|10037	NA	NA	NA	NA	11.76	7.14	10.33	9.16	10.76	15.85	13.76	17.11	4.63	5.5	9.73	8.54	4.81	4.89	5.01	21.84	27.58	32.5	5.09	4.95	38.33	1.1022	0.524147	0.56305	8.02e-05	2.87011	7.31e-15	1.8499	1.18e-05	2.66164	9.87e-13	0.688895	0.0109982	1.95756	1.06e-06	0.196177	1.7e-39	0.384029	1.4e-14	0.695021	0.00449718	3.86364	2.05e-28	2.68531	1.65e-15
jgi.p|Aspni_NRRL3_1|10038	NA	NA	NA	NA	1.93	4.03	4.92	3.92	4.01	0.65	3.02	1.3	4.81	6.12	3.23	3.76	1.85	2.79	2.25	4.5	6.13	6.9	2.07	3.52	13.87	0.626288	0.183597	0.489403	0.040145	1.14994	0.694498	1.47604	0.255988	0.531666	0.0974264	1.13214	0.747648	1.2797	0.597745	0.425588	0.00920908	0.544625	0.0903483	2.77626	0.00340042	0.469611	0.0272317	1.30376	0.377686
jgi.p|Aspni_NRRL3_1|10039	NA	NA	NA	NA	23.52	11.53	10.29	9.07	12.31	16.66	25.35	23.22	8.14	7.67	31.02	17.96	5.35	5.33	4.84	32.08	42.45	56	10.12	9.94	90.04	1.34105	0.115377	0.296091	3.56e-11	2.29054	3.17e-06	0.97095	0.897152	1.86624	0.0005799	0.547672	0.00106699	4.52918	2.98e-19	0.129267	7.84e-36	0.585473	0.00233979	0.52027	9.02e-05	3.4076	1.9e-14	1.77287	0.00058433
jgi.p|Aspni_NRRL3_1|10040	NA	NA	NA	NA	22.02	11.99	11.84	9.79	12.09	20.53	21.73	19.3	11.29	9.16	21.83	18.69	20.89	15.88	17.44	36.13	35.87	36.69	12.29	8.18	30.13	1.12077	0.38186	1.00577	0.9806	1.85228	3.01e-07	1.00387	0.986578	1.70657	1.19e-05	0.630559	0.000199981	1.11434	0.478134	0.54299	3.43e-08	0.605077	1.37e-05	0.58824	2.23e-06	2.70644	3.24e-20	1.59204	3.27e-05
jgi.p|Aspni_NRRL3_1|10041	NA	NA	NA	NA	4	3.62	12.1	8.13	8.28	7.01	7.42	4.83	2.58	2.99	2.85	3.51	5.12	5.47	4.34	3.17	2.93	3.98	1.26	1.26	1.63	1.5184	0.0527139	2.25906	6.17e-05	1.41473	0.112787	7.01515	1.29e-23	4.39041	1.08e-13	1.46658	0.0771862	0.672137	0.0508381	1.59681	0.0122244	1.07328	0.79864	1.59783	0.00402688	2.99364	1.89e-11	4.78334	2.54e-23
jgi.p|Aspni_NRRL3_1|10042	NA	NA	NA	NA	26	7.04	7.35	4.74	8.76	15.61	11.41	15.8	9.22	7.62	16.05	19.44	22.22	15.15	22.72	50.68	57.4	60.36	0.82	1.83	18.71	9.52056	1.23e-15	9.7873	4.11e-16	24.9559	1.82e-31	5.26058	1.32e-08	10.3101	1.98e-16	4.06145	1.41e-06	0.972746	0.925853	0.392183	1.76e-08	0.381495	2.04e-08	0.510234	0.000548466	2.53853	3.8e-07	1.29525	0.209589
jgi.p|Aspni_NRRL3_1|10043	NA	NA	NA	NA	72.66	15.23	444.15	143.99	357.71	103.27	115.56	108.51	24.11	18.37	68.71	64.72	35.84	29.26	31.82	130.46	131.43	138.42	0.44	0.55	6.25	78.8322	5.13e-58	38.3991	1.03e-40	145.534	2.88e-75	604.237	7.97e-124	193.692	4.69e-84	23.9926	4.6e-31	2.05297	0.000276427	0.263849	2.28e-13	0.541674	0.00200837	3.11959	2.31e-10	8.07297	3.42e-32	25.1843	1.04e-75
jgi.p|Aspni_NRRL3_1|10044	NA	NA	NA	NA	49.26	25.89	79.38	53.87	58.57	88.68	84.33	92.93	25.41	25.29	45.12	51.97	50.99	45.76	43.02	78.8	90.7	91.41	4.73	4.78	42.73	5.70404	4.25e-54	5.63284	1.43e-53	9.66231	3.55e-92	12.4553	1.17e-113	16.0203	1.55e-137	3.24667	3.8e-25	1.01264	0.940038	0.582971	6.49e-09	0.590339	3.3e-08	0.777471	0.00840127	4.93437	1.47e-71	3.83633	4.68e-51
jgi.p|Aspni_NRRL3_1|10045	NA	NA	NA	NA	43.94	26.05	43.45	35.36	31.08	14.9	8.66	17.02	36.22	32.1	46.98	41.02	35.38	38.93	33.54	29	33.29	34.42	4.48	6.09	14.83	4.69936	6.86e-24	3.9725	3.1e-19	3.27279	1.98e-14	6.52135	1.49e-34	2.23045	5.21e-07	3.65717	3.89e-17	1.18297	0.337872	1.2138	0.216228	1.43589	0.0155488	2.92378	1.52e-15	0.609885	0.000311145	1.78317	9.71e-06
jgi.p|Aspni_NRRL3_1|10046	NA	NA	NA	NA	98.84	90.52	116.41	120.31	106.25	89.68	94.88	81.49	103.76	103.79	89.2	95.08	95.03	120.48	113.75	91.66	104.53	101.86	114.58	120.51	100.1	0.446793	3.99e-24	0.539153	6.47e-15	0.447291	3.9e-24	0.901781	0.233576	0.649606	8.68e-08	0.512507	2.86e-17	0.828694	0.0307511	1.20538	0.0215607	0.998888	1	1.3882	1.27e-05	1.26751	0.00159232	1.75955	3.02e-15
jgi.p|Aspni_NRRL3_1|10047	NA	NA	NA	NA	0.22	0	0.32	0	0.2	0	0	0.17	0.71	0.31	0.17	0	0.55	0.92	0.28	0	1.12	0.49	0	0.28	0.09	0.587621	0.727257	2.80419	0.447657	2.44804	0.502556	1.35047	0.847435	0.45382	0.627203	1.80308	0.689079	0.209551	0.312995	1.14548	0.931693	0.240037	0.35174	2.97577	0.508086	0.251691	0.331495	0.748975	0.823037
jgi.p|Aspni_NRRL3_1|10048	NA	NA	NA	NA	0	0	0	0	0	0	0	0	0	0	0.12	0	0	0	0	0	0	0	0	0	0	1.99756	NA	1	1	1	NA	1	NA	1	NA	1	1	2.53036	NA	1	NA	2.01824	NA	1	NA	1	1	1	NA
jgi.p|Aspni_NRRL3_1|10049	NA	NA	NA	NA	0	0	0.12	0.22	0	0	0.19	0	0	0	0	0	0	0	0	0	0	0	0	0	0	1	NA	1	1	1	1	5.22507	NA	2.94706	NA	1	1	1	NA	1	1	1	1	1.77298	0.937053	3.80048	0.807673	6.73815	NA
jgi.p|Aspni_NRRL3_1|1005	NA	NA	NA	NA	12.71	9.63	4.2	4.04	4.18	6.41	6.16	5.22	11.07	10.55	12.9	16.31	11.53	11.41	10.1	13.92	16.09	15.94	6.73	7.62	5.54	1.09657	0.46658	0.884273	0.34255	1.13798	0.301617	0.536638	1.22e-06	0.716459	0.0103622	0.88776	0.36028	1.24008	0.0930566	0.777053	0.0292859	0.963611	0.819481	0.749014	0.03449	0.807041	0.0789213	0.604485	1.57e-05
jgi.p|Aspni_NRRL3_1|10051	NA	NA	NA	NA	4.02	2.4	1.01	1.04	1.07	2.73	2.57	2.93	2.8	2.57	2.66	3.25	2.43	3.34	3.1	2.92	3.97	3.52	1.98	1.54	1.11	1.0155	0.940011	0.95527	0.839144	1.02116	0.920225	0.534025	0.00170765	1.31288	0.153454	0.874529	0.505628	1.06305	0.811543	0.935474	0.766556	0.994457	0.995271	0.40676	1.24e-06	1.50124	0.0146189	0.610643	0.0070638
jgi.p|Aspni_NRRL3_1|10053	NA	NA	NA	NA	52.99	72.12	29.9	38.05	35.41	28.88	30.06	29.64	88.89	78.77	67.65	56.73	65.48	70.52	75.65	44.93	45.81	36.85	63.94	47.62	160.94	0.588585	1.6e-06	0.727308	0.00472167	0.401928	9.57e-17	0.569497	4.13e-07	0.453897	9.68e-13	0.864026	0.219552	0.809265	0.0817384	1.80955	8.27e-09	1.4644	0.000555723	1.25469	0.0408271	0.525328	1.22e-10	0.659121	3.46e-05
jgi.p|Aspni_NRRL3_1|10054	NA	NA	NA	NA	37.28	42.43	7.67	6.28	6.47	10.19	9.29	10.25	38.96	40.2	39.96	39.01	40.68	44.78	38.46	38.35	45.36	40.15	5.3	5.64	11.49	3.96512	6.24e-42	4.35844	1.61e-48	4.01063	8.96e-43	1.16058	0.226478	1.56586	7.76e-05	4.50433	7.26e-51	0.909757	0.369285	1.08672	0.391928	0.988653	0.932642	0.741175	0.00538247	0.347634	9.66e-34	0.257658	1.24e-53
jgi.p|Aspni_NRRL3_1|10055	NA	NA	NA	NA	23.87	15.76	17.83	15.73	15.75	17.75	18.27	18.93	18.94	18.19	19.39	21.6	20.04	24.06	23.18	25.88	27.99	26.08	13.02	12.41	15.59	0.941282	0.529481	1.01577	0.892509	1.10506	0.28819	1.19476	0.0555242	1.23566	0.0215825	0.838953	0.0572996	0.926668	0.493874	0.919199	0.390019	0.851792	0.0901212	0.966898	0.770247	1.47286	1.35e-06	1.4241	8.93e-06
jgi.p|Aspni_NRRL3_1|10056	NA	NA	NA	NA	17.53	11.48	11.79	12.13	12.29	8.11	10.04	10.22	13.6	12.02	16.05	15.66	19.95	14.06	17.97	23.94	29.16	29.96	27.66	24.89	14.1	0.346419	6.65e-25	0.379928	2.46e-21	0.556125	1e-08	0.423987	1.03e-16	0.309114	6.05e-29	0.284374	1.12e-34	0.911802	0.497405	0.683169	0.000138827	0.622915	3.43e-06	1.37162	0.00266754	1.087	0.476113	1.49095	4.56e-05
jgi.p|Aspni_NRRL3_1|10057	NA	NA	NA	NA	52.72	67.82	37.95	41.62	50.02	138.84	142.85	138.66	81.54	68.71	81.64	53.53	40.07	38.85	51.8	50.91	50.94	57.26	94.7	83.46	104.7	0.391521	1.16e-13	0.282468	9.96e-24	0.314509	4.34e-20	0.448207	2.83e-10	1.35194	0.0215281	0.493015	2.53e-08	1.38607	0.0153734	0.898124	0.472306	1.24486	0.117645	0.331528	3.67e-22	2.74219	3.54e-19	0.909113	0.460392
jgi.p|Aspni_NRRL3_1|10058	NA	NA	NA	NA	56.42	57.91	31.54	38.35	41.76	35.46	33.46	34.88	63.97	56.08	58.35	59.35	50.82	48.17	52.37	56.85	51.68	63.63	28.34	24.52	27.33	1.21634	0.0332867	1.09629	0.352334	1.14239	0.15753	1.29132	0.00560906	1.12004	0.246065	1.3505	0.000847299	1.1095	0.328773	0.959645	0.712895	1.06473	0.577123	1.15292	0.120406	0.829355	0.0259367	0.956179	0.624559
jgi.p|Aspni_NRRL3_1|10059	NA	NA	NA	NA	18.14	17.68	13.06	8.58	10.93	18.45	16.34	16.25	18.03	18.58	20.89	20	19.79	18.97	20.26	19.37	21.71	17.04	6.62	4.58	9.75	1.92161	4.34e-07	1.98969	8.73e-08	1.79449	6.62e-06	1.75957	1.82e-05	2.56401	2.4e-13	1.92046	3.93e-07	0.965785	0.854299	1.10878	0.469742	1.07084	0.677813	0.686258	0.00153459	1.3351	0.0121246	0.916223	0.487723
jgi.p|Aspni_NRRL3_1|1006	NA	NA	NA	NA	67.22	73.3	11.91	30.37	23.28	8.62	7.58	13.78	94.51	88.06	63.38	72.88	48.34	53.21	44.13	49.91	47.64	53.71	15.8	18.84	29.73	2.18738	2.14e-05	1.61938	0.0109304	1.54503	0.0214937	1.16986	0.453259	0.497957	0.000368539	2.99165	1.78e-09	1.35075	0.139813	1.04812	0.848193	1.41576	0.0718787	2.34933	1.93e-06	0.166449	2.98e-26	0.391043	9.42e-09
jgi.p|Aspni_NRRL3_1|10060	NA	NA	NA	NA	0	0	0	0	0	0	0	0	0	0	0	0	0	0	0	0	0.16	0	0	0	0	1	NA	1	1	1.92775	NA	1	NA	1	NA	1	1	1	NA	0.409511	NA	0.532013	NA	1	NA	1	1	1	NA
jgi.p|Aspni_NRRL3_1|10061	NA	NA	NA	NA	20.53	17.74	1.02	0.73	2.24	3.24	4.51	1.94	15.9	13.39	20.54	20.37	35.08	37.1	34.4	49.88	35.13	33.64	0.13	0.26	2.13	65.5451	2.2e-08	117.565	1.49e-10	120.066	1.17e-10	6.1928	0.027179	15.9998	0.000372479	54.1584	1e-07	0.55752	0.00202571	0.97917	0.935983	0.545907	0.00126633	0.387055	0.0127164	0.295426	8.6e-07	0.114346	2.04e-12
jgi.p|Aspni_NRRL3_1|10062	NA	NA	NA	NA	3.62	4.58	1.47	0.66	0.9	2.6	1.81	1.82	3.81	3.89	4.63	4.73	5.86	4.66	5.04	6.04	7.39	9.49	0.95	0.74	0.66	2.78488	1.33e-05	3.42975	8.72e-08	4.65247	1.44e-11	1.07767	0.809483	2.04931	0.00434077	2.83797	7.37e-06	0.811977	0.388762	0.73719	0.122894	0.598581	0.00972991	0.525868	0.00673777	0.722104	0.117624	0.379731	3.35e-06
jgi.p|Aspni_NRRL3_1|10063	NA	NA	NA	NA	41.37	35.91	24.5	19.19	22.84	43.52	39.79	38.3	34.44	28.46	40.38	40.86	40.85	36.79	41.2	45.67	46.05	50.42	19.71	17.31	15.86	1.22451	0.0263451	1.23059	0.0237098	1.34894	0.000830738	1.10473	0.310627	1.87718	7.68e-13	1.07133	0.496524	0.995054	0.974122	0.912268	0.347951	0.907756	0.347796	0.588504	4.02e-11	1.7522	7.31e-13	1.03118	0.743746
jgi.p|Aspni_NRRL3_1|10064	NA	NA	NA	NA	7.36	7.64	1.79	2.38	2.25	2.9	2.15	3.96	6.86	6.83	7.89	8.37	6.44	5.93	5.36	9.58	9.73	8.07	2.22	2.18	1.07	1.988	7.09e-06	1.52956	0.00685422	2.18144	2.62e-07	0.89234	0.545956	1.16877	0.385899	1.94309	1.21e-05	1.29972	0.0927395	0.70117	0.0100619	0.911326	0.603331	0.763488	0.119299	0.6015	0.000312097	0.459238	2.46e-08
jgi.p|Aspni_NRRL3_1|10065	NA	NA	NA	NA	9.77	11.86	3.77	3.38	3.71	5.79	5.39	5.14	10.96	9.75	11.24	13.92	22.59	17.5	16.55	16.41	13.47	17.64	7.18	9.02	5.24	0.812385	0.155154	1.34861	0.0335452	1.0445	0.782311	0.415615	4.2e-09	0.583182	0.000307258	0.816068	0.168496	0.602385	0.000159163	1.29116	0.0618984	0.777775	0.0933152	0.712667	0.0338315	0.714625	0.0162709	0.50929	8.37e-07
jgi.p|Aspni_NRRL3_1|10066	NA	NA	NA	NA	52.81	48.14	42.4	30.41	29.98	37.63	35.38	41.97	40.12	50.26	46.58	49.36	57.4	57.34	55.7	53.69	60.13	59.61	32.26	26.84	22.06	0.927391	0.536481	1.10126	0.442324	1.02871	0.82727	1.07114	0.596699	1.10909	0.402258	0.94172	0.652208	0.842121	0.177501	1.07052	0.612936	0.901511	0.443856	0.965784	0.820294	1.17773	0.134275	1.13743	0.2362
jgi.p|Aspni_NRRL3_1|10067	NA	NA	NA	NA	120.21	110.66	215.42	176.83	215.76	101.35	114.18	121.79	92.48	124.46	147.42	117.44	114.47	139.29	145.45	125	117.98	128.06	583.53	740.86	211.81	0.108128	4.88e-87	0.116211	3.73e-82	0.0989286	5.85e-94	0.283922	3.8e-29	0.146349	3.32e-65	0.100191	1.63e-93	0.930445	0.644812	1.1747	0.199134	1.09299	0.546384	1.94003	3.4e-10	1.46071	0.000410518	2.83382	2.83e-24
jgi.p|Aspni_NRRL3_1|10068	NA	NA	NA	NA	9.59	8.07	6.59	6.27	5.86	8.26	6.83	7.88	8.09	7.02	9.1	9.67	6.76	7.21	7.96	9.22	10.04	8.83	2.96	2.09	2.19	2.04124	3.53e-12	1.64347	1.69e-06	1.92039	2.23e-10	2.24669	3.56e-15	2.55495	6.12e-20	1.81136	7.21e-09	1.24204	0.0393757	0.855799	0.129973	1.06293	0.631822	0.87935	0.211413	1.41052	0.000118957	1.24034	0.018252
jgi.p|Aspni_NRRL3_1|10069	NA	NA	NA	NA	56.81	56.85	32.39	28.91	31.05	42.99	40.68	43.31	48.9	49.66	54.75	64.1	58.44	54.3	53.43	54.24	54.8	55.06	32.79	28.27	26.76	1.06419	0.444408	1.04151	0.649198	0.944385	0.490468	0.930109	0.392549	1.18849	0.0279805	1.0232	0.812174	1.02178	0.851894	1.10284	0.22743	1.12687	0.15047	0.782596	0.000625167	1.16155	0.0356092	0.909024	0.192377
jgi.p|Aspni_NRRL3_1|1007	NA	NA	NA	NA	81.52	68.78	46.5	48.21	37.78	45.55	42.72	47.95	78.58	70.63	74.82	79.11	67.58	65.05	70.79	86.78	87.42	80.98	98.33	89.28	107.19	0.464421	8.14e-26	0.416664	2.02e-33	0.478567	4.74e-24	0.437266	2.84e-29	0.415518	3.05e-32	0.467992	1.11e-25	1.11462	0.218933	0.870649	0.0745819	0.970441	0.775499	1.05234	0.575906	0.887873	0.11067	0.934344	0.369102
jgi.p|Aspni_NRRL3_1|10070	NA	NA	NA	NA	8.82	8.66	2.88	4.02	4.11	2.38	1.69	2.55	8.1	6.41	11.6	8.2	8.65	9.63	8.91	7.22	9.39	8.81	1.49	0.83	1.29	4.28048	5.78e-08	4.19883	7.04e-08	3.61125	2.08e-06	2.69959	0.000472202	1.52481	0.195142	3.73242	8.62e-07	1.01944	0.953288	1.16271	0.530911	1.18532	0.50886	1.77045	0.0323329	0.408532	0.000143734	0.723283	0.122301
jgi.p|Aspni_NRRL3_1|10071	NA	NA	NA	NA	13.42	11.7	4.43	4.27	4.35	4.49	4.46	4.22	12.69	10.61	11.47	12.59	11.76	9.94	9.38	14.38	13.77	15.44	2.87	2.44	3.41	2.56891	2e-16	2.19352	8.26e-12	2.84655	3.65e-20	1.48842	0.00141021	1.39786	0.00932625	2.6099	2.58e-17	1.17114	0.175549	0.770588	0.00864434	0.902463	0.394712	1.06478	0.672022	0.5356	8.11e-10	0.570298	8.36e-09
jgi.p|Aspni_NRRL3_1|10072	NA	NA	NA	NA	4.4	4.98	1.62	1.29	1.62	2.16	1.71	1.64	4.31	3.84	5.15	4.53	3.87	3.23	3.95	4.82	5.33	5.33	2.01	1.42	1.28	1.4882	0.0067926	1.21578	0.208923	1.55188	0.00254838	0.789115	0.149422	0.897391	0.530427	1.49902	0.0054914	1.22407	0.206296	0.783425	0.085221	0.958966	0.830795	0.879344	0.483029	0.598651	0.000179577	0.52642	1.57e-06
jgi.p|Aspni_NRRL3_1|10073	NA	NA	NA	NA	0.32	0.47	0.85	0.14	0.97	0.34	0.34	0.59	0.18	0.1	0.25	0.15	0.45	0.54	0.17	0.49	0.18	0.73	13.23	17.52	0.9	0.00854188	2.35e-23	0.0130083	7.87e-27	0.0162885	4.13e-24	0.0373195	4.65e-19	0.0236505	9.07e-20	0.00904587	5.92e-27	0.656649	0.586446	0.798619	0.73414	0.524413	0.353572	1.57796	0.388236	2.61451	0.0699752	4.12559	0.00278087
jgi.p|Aspni_NRRL3_1|10074	NA	NA	NA	NA	4.53	1.68	1.92	1.78	2.57	2.97	3.87	2.88	2.37	1.94	3.49	3.17	4.09	4.57	3.78	6.08	6.69	5.89	4.57	2.48	2.7	0.570387	0.00290567	0.657132	0.0261395	0.909822	0.641343	0.525197	0.00085393	0.772028	0.194587	0.336408	7.73e-09	0.867994	0.56421	0.722265	0.084469	0.626921	0.0151543	0.680282	0.0491379	2.29492	3.84e-06	1.56119	0.0181071
jgi.p|Aspni_NRRL3_1|10075	NA	NA	NA	NA	19.82	20.37	8.18	8.44	9.55	14.07	12.4	13.54	18.72	21.25	20.05	17.24	22.88	29.68	23.29	31.71	36.77	31.08	13.9	16.5	10.98	0.701851	0.00455845	0.961617	0.793013	1.16458	0.225142	0.530033	8.41e-07	0.761505	0.0377661	0.809067	0.0926512	0.729865	0.013355	0.82572	0.114485	0.602664	1.69e-05	0.696034	0.00595637	0.941214	0.677826	0.655117	0.00036752
jgi.p|Aspni_NRRL3_1|10076	NA	NA	NA	NA	8.29	7.9	4.6	4.36	6.01	5.7	6.71	5.7	10.51	9.06	9.55	9.1	9.86	9.41	8.11	12.53	9.16	10.82	5.68	5.02	2.74	0.929256	0.641413	0.966399	0.850074	1.06151	0.709271	0.839586	0.273835	0.963427	0.829876	1.03038	0.871459	0.961566	0.856795	0.910402	0.574802	0.875411	0.437753	0.871458	0.412131	0.935022	0.686867	0.814833	0.138679
jgi.p|Aspni_NRRL3_1|10077	NA	NA	NA	NA	11.99	11.55	4.89	6.6	5.62	1.31	0.94	1.89	13.63	14.55	12.11	10.81	9.27	10.59	6.79	10.03	10.42	10.91	2.52	3.18	3.35	2.30921	4.18e-07	1.79613	0.000501771	1.97421	4.8e-05	1.88799	0.000208928	0.423705	4.58e-05	2.87152	7.25e-11	1.28566	0.143536	0.909793	0.612227	1.16969	0.387333	4.4559	3.87e-15	0.147554	5.94e-26	0.657487	0.00282285
jgi.p|Aspni_NRRL3_1|10078	NA	NA	NA	NA	38.05	46.9	20.9	23.28	22.66	23.45	26.07	23.85	52.1	44.99	39.38	40.85	32.95	34.75	29.02	28.51	29.05	27.58	28.77	24.14	28.26	0.825557	0.020294	0.695556	7.1e-06	0.564154	1.47e-12	0.77475	0.00216848	0.79122	0.00522102	1.09148	0.319479	1.1869	0.0505519	1.23292	0.0100203	1.46335	1.38e-06	0.979184	0.857418	0.724908	1.33e-05	0.709818	2.62e-06
jgi.p|Aspni_NRRL3_1|10079	NA	NA	NA	NA	7.11	3.78	2.78	1.72	1.67	3.32	3.12	3.31	7.93	6	7.91	7.9	9.56	9.18	8.78	9.18	10.13	8.99	2.7	2.82	2.45	1.54565	0.0255925	1.91299	0.000596644	1.80855	0.00187707	0.701172	0.105379	1.01429	0.961053	1.30853	0.186243	0.807973	0.313743	1.05775	0.807485	0.854631	0.472003	0.691293	0.0896234	0.775136	0.18809	0.535846	0.000703019
jgi.p|Aspni_NRRL3_1|1008	NA	NA	NA	NA	75.11	71.2	25.43	31.89	29.58	21.86	23.4	22.23	78.79	77.69	69.8	74.94	63.52	77.86	63.33	80.75	78.27	81.81	48.78	90.79	41.76	0.590888	8.31e-05	0.568748	2.33e-05	0.615277	0.000284652	0.388206	2.53e-12	0.280529	4.19e-20	0.666256	0.00256547	1.03893	0.853754	0.924377	0.632795	0.960361	0.833464	1.38383	0.0232106	0.421053	1.1e-11	0.582667	1.43e-05
jgi.p|Aspni_NRRL3_1|10080	NA	NA	NA	NA	72.12	55.76	20.06	22.48	21.47	24.48	23.51	21.81	52.39	57.81	57.95	52.34	68.89	58.06	46.69	61.72	50.17	46.53	68.3	132.5	67.21	0.339	2.34e-11	0.333034	8.88e-12	0.280538	4.42e-15	0.198382	1.96e-22	0.201186	1.22e-21	0.336876	1.32e-11	1.01792	0.947246	1.18713	0.362142	1.20839	0.338029	0.986062	0.97229	0.59721	0.00138142	0.588886	0.000826765
jgi.p|Aspni_NRRL3_1|10081	NA	NA	NA	NA	13.72	9.85	4.48	3.54	3.63	5.94	6.45	4.61	12.36	11.92	15.5	14.7	12.68	10.61	11.14	16.53	17.49	22.69	4.55	3.9	7.92	1.9063	4.43e-06	1.54245	0.0024999	2.3383	7.98e-10	0.842509	0.299892	1.13939	0.42562	1.61432	0.000745861	1.23589	0.157234	0.659647	0.000888687	0.81525	0.154162	0.739438	0.0489202	0.705802	0.0086942	0.521897	5.82e-07
jgi.p|Aspni_NRRL3_1|10082	NA	NA	NA	NA	42.36	39.17	1.99	5.75	2.84	7.39	8.04	8.45	26.75	34.34	34.85	44.88	59.39	58.74	38.95	54.17	47.31	43.29	2.1	4.28	7.48	7.70061	6.36e-15	10.1634	3.51e-19	8.67582	1.11e-16	1.15191	0.689483	2.32949	0.00393973	6.87266	1.68e-13	0.75768	0.221491	1.17146	0.48008	0.887594	0.642055	0.494491	0.0102822	0.33895	2.47e-07	0.167608	5.06e-15
jgi.p|Aspni_NRRL3_1|10083	NA	NA	NA	NA	40.31	34.75	25	19.05	19.37	41.43	35.82	33.82	36.54	31.75	34.42	37.09	33.44	31.89	35.23	32.99	31.64	37.87	19.78	12.23	10.5	1.27483	0.0604894	1.19104	0.192808	1.11197	0.436588	1.20729	0.163348	1.95928	6.7e-08	1.27796	0.0602014	1.07035	0.684515	1.07111	0.654643	1.14646	0.347302	0.616192	2.6e-05	1.53313	0.000128915	0.9447	0.660683
jgi.p|Aspni_NRRL3_1|10084	NA	NA	NA	NA	52.88	43.64	36.5	32.96	33.41	33.72	30.2	42.16	40.35	43.88	49.43	50.17	52.21	58.01	65.81	73.81	67.02	79.54	12.14	19.87	16.78	1.80972	3.93e-06	2.17545	8.24e-10	2.48734	4.74e-13	2.03377	3.56e-08	1.94682	2.89e-07	1.65259	9.94e-05	0.831884	0.188383	0.874609	0.312777	0.727573	0.0103137	1.04467	0.79114	1.17804	0.179799	1.23066	0.0751185
jgi.p|Aspni_NRRL3_1|10085	NA	NA	NA	NA	0.18	0.52	0.44	0.87	0.65	0.7	0.97	0.84	0.48	0.67	0.28	1.02	1.78	2.4	1.79	0.48	1.36	0.13	1.28	1.47	0.64	0.210746	0.00297798	0.832405	0.729636	0.251611	0.00649275	0.442548	0.103839	0.527326	0.208151	0.249407	0.00477521	0.253177	0.0137592	3.3083	0.0186418	0.837585	0.836491	0.83923	0.802584	2.11432	0.153055	1.7744	0.272092
jgi.p|Aspni_NRRL3_1|10086	NA	NA	NA	NA	0	0.11	0.15	0.07	0.28	0	0	0.12	0.17	0.07	0.24	0.11	0	0.4	0.51	0.99	0.27	0.24	0.1	0.9	0	0.147989	0.0716078	0.394341	0.344798	0.557216	0.549366	0.310685	0.255233	0.0807868	0.0399177	0.152639	0.0668396	0.375282	0.47754	0.707697	0.772724	0.265586	0.285453	3.84574	0.34227	0.529266	0.680224	2.03542	0.523134
jgi.p|Aspni_NRRL3_1|10087	NA	NA	NA	NA	26.7	23.28	19.9	20.18	18.09	25.53	21.89	24.54	24.14	21.18	25.85	25.62	27.67	23.7	24.04	31.74	30.48	32.9	14.51	13.5	15.08	1.03051	0.710904	1.02801	0.758791	1.19247	0.017617	1.27991	0.000894058	1.46668	1.5e-07	0.982746	0.853816	1.00243	0.985863	0.862087	0.0391944	0.864181	0.0554249	0.872664	0.0579278	1.49242	4.95e-10	1.30239	5.06e-05
jgi.p|Aspni_NRRL3_1|10088	NA	NA	NA	NA	2.63	7.22	9.04	7.98	8.33	2.26	1.61	2.68	4.38	5.3	2.34	2.54	13.02	13.31	12.97	4.94	5.81	4.98	2.79	2.48	0.89	0.523576	3.66e-05	2.84241	8.47e-14	1.04343	0.801989	2.94583	2e-14	0.706018	0.0332343	1.27737	0.109923	0.184202	2.65e-36	2.72411	1.46e-15	0.501786	5.02e-06	4.17245	1.6e-25	0.552712	2.71e-05	2.30616	6.04e-12
jgi.p|Aspni_NRRL3_1|10089	NA	NA	NA	NA	10.41	18.53	3.87	5.99	4.37	13.2	12.76	12.4	15.24	16.06	10.67	10.45	12.38	13.74	11.63	7.74	4.16	4.82	6.53	4.9	1.35	1.01186	0.946365	1.25088	0.165455	0.508494	1.9e-05	0.762697	0.101533	1.90188	2.36e-05	1.73769	0.00025588	0.808919	0.225899	2.45996	3.73e-10	1.98991	6.43e-06	0.401022	7.2e-11	1.09449	0.571426	0.438913	1.73e-09
jgi.p|Aspni_NRRL3_1|1009	NA	NA	NA	NA	44.35	44.18	26.7	30.53	26.49	21.97	23.99	27.01	57.81	53.15	52.25	56.96	65.82	42.68	56.16	71.23	64.77	61.22	130.13	118.8	43.12	0.229094	1.66e-37	0.254104	6.21e-33	0.279111	1.03e-28	0.207615	7.54e-42	0.167991	3.44e-52	0.251434	1.8e-33	0.901576	0.494603	0.910402	0.498743	0.820796	0.130737	1.23587	0.0883593	0.668131	0.000312934	0.825721	0.0948614
jgi.p|Aspni_NRRL3_1|10090	NA	NA	NA	NA	9.49	6.56	8.44	5.46	5.91	15.39	14.87	13.02	5.6	6.54	9.5	11.12	8.16	9.38	6.76	10.43	10.62	10.6	0.59	0.87	2.1	8.01202	6.11e-27	6.61374	1.99e-22	7.98798	6.28e-27	8.79484	4.02e-29	17.7771	2.76e-51	5.40561	5.1e-18	1.21142	0.246962	0.827962	0.211368	1.00301	0.998981	0.494728	2.82e-08	3.28864	4.42e-22	1.62698	0.00018844
jgi.p|Aspni_NRRL3_1|10091	NA	NA	NA	NA	44.4	38.69	19.69	16.85	14.6	25.34	27.98	26.53	40.29	45.3	49.08	48.24	38.01	39.49	36.21	58.56	54.44	43.86	25.78	40.85	28.69	0.798358	0.0840647	0.66166	0.00122813	0.838662	0.183998	0.481809	1.46e-08	0.694766	0.00537739	0.762146	0.0369641	1.2066	0.197991	0.788947	0.0665491	0.951942	0.778783	0.693484	0.00385015	0.911592	0.497521	0.632174	0.000104292
jgi.p|Aspni_NRRL3_1|10092	NA	NA	NA	NA	67.84	51.7	35.75	33.6	37.64	31.13	29.86	29.58	51.72	55.37	62.47	73.99	52.88	51.27	52.19	82	86.81	78.25	27.73	44.99	30.5	1.05498	0.649491	0.836178	0.113818	1.21216	0.081625	0.917152	0.475684	0.722804	0.00361684	0.892603	0.335582	1.26167	0.0420404	0.689825	0.000237797	0.870329	0.246964	1.26888	0.027134	0.809771	0.0415428	1.0275	0.816204
jgi.p|Aspni_NRRL3_1|10093	NA	NA	NA	NA	2.43	2	0.28	0.41	0.28	0.56	0.31	0.49	2.36	1.5	2.69	2.66	1.92	2.38	1.91	2.68	3.47	3.05	0.75	0.56	0.83	2.14585	0.000299747	1.75892	0.00862415	2.40554	2.57e-05	0.458055	0.00294952	0.576081	0.0389615	1.74347	0.00968818	1.21999	0.391602	0.731192	0.10606	0.892044	0.638066	0.795123	0.499645	0.330422	1.04e-06	0.262726	2.56e-09
jgi.p|Aspni_NRRL3_1|10094	NA	NA	NA	NA	3.06	3.56	0.27	0.64	0.57	0.43	0.57	0.92	3.74	2.6	2.46	3.3	2.72	3.04	3	3.84	4.39	3.96	0.42	0.92	0.72	2.64754	0.000547139	2.7276	0.000320921	3.47469	5.96e-06	0.727815	0.38119	0.888077	0.755672	3.20577	2.24e-05	0.970647	0.938176	0.784991	0.338275	0.761949	0.312533	0.819541	0.644264	0.277024	2.41e-06	0.227033	2.95e-08
jgi.p|Aspni_NRRL3_1|10095	NA	NA	NA	NA	63.06	53.04	23.3	28.46	24.97	19.73	20.64	23.2	55.77	49.84	57.42	60.3	44.9	47.2	44.94	64.03	62.32	66.61	22.77	31.24	24.01	1.25276	0.011342	0.983803	0.886693	1.27158	0.00671569	0.885716	0.205722	0.681496	2.66e-05	1.19565	0.0488059	1.27339	0.00645177	0.773687	0.00215332	0.985204	0.907673	1.29966	0.00279193	0.569982	2.74e-12	0.740785	0.000170821
jgi.p|Aspni_NRRL3_1|10096	NA	NA	NA	NA	4.6	6.73	4.51	4.81	2.7	2.95	4.43	3.48	6.84	4.93	7.41	5.37	9.14	8.98	7.65	8.25	8.68	10.31	6.73	11.63	11.14	0.358025	1.03e-07	0.543944	0.00144298	0.53097	0.000933874	0.417973	7.97e-06	0.344195	9.14e-08	0.410325	2.71e-06	0.658203	0.0507587	1.02444	0.931904	0.674286	0.0633646	1.21435	0.405017	0.838834	0.414168	1.01864	0.937604
jgi.p|Aspni_NRRL3_1|10097	NA	NA	NA	NA	0	0.04	0	0	0	0	0	0	0	0.03	0.04	0	0.05	0	0.02	0	0.05	0.04	0	0.07	0.15	0.276049	NA	0.370591	0.691652	0.480942	0.757148	0.167328	NA	0.209098	NA	0.401902	0.718672	0.744889	NA	0.770553	0.935328	0.573977	0.863587	1	1	0.520272	0.81263	0.41634	NA
jgi.p|Aspni_NRRL3_1|10098	NA	NA	NA	NA	0.11	0	0	0	0.1	0.17	0.09	0	0.06	0	0	0	0	0	0.04	0.1	0	0	0.1	0	0.13	0.32087	NA	0.23597	0.517461	0.309657	0.591224	0.378825	0.6714	1.3187	0.905913	0.242608	0.530712	1.35979	NA	0.762038	0.928885	1.03621	1	0.287272	0.590973	5.43552	0.412119	1.56147	0.847699
jgi.p|Aspni_NRRL3_1|10099	NA	NA	NA	NA	20.14	16.92	11.67	8.95	11.87	13.73	10.39	10.12	20.82	21.69	18.81	20.81	22.82	24.8	26.26	27.1	23.67	22.92	11.21	11.72	8.05	0.968241	0.816549	1.24452	0.0827398	1.1338	0.334565	0.868658	0.301181	0.856912	0.255724	1.05149	0.734611	0.778006	0.0515061	1.09765	0.498371	0.853978	0.249575	1.01371	0.954051	0.814951	0.0883823	0.826122	0.101933
jgi.p|Aspni_NRRL3_1|101	NA	NA	NA	NA	0	0	0	0.1	0.2	0	0	0	0	0	0.18	0.32	0	0	0	0.2	0	0	1.27	1.72	0.45	0.0652712	0.0318525	0.00980451	0.000852165	0.0239433	0.00728278	0.0553249	0.0306531	0.018793	0.00435785	0.00963116	0.000811154	6.65726	0.315449	0.409489	0.675197	2.72608	0.621537	2.94392	0.563248	1	1	5.74437	0.269362
jgi.p|Aspni_NRRL3_1|1010	NA	NA	NA	NA	52.6	51.85	25.51	30.51	27.67	18.76	20.77	21.34	55.6	50.86	51.68	51.42	48.13	56.7	52.85	45.56	50.89	40.38	34.99	30.28	22.59	0.881128	0.165567	0.924608	0.419359	0.735695	0.000500479	0.788027	0.00857139	0.532751	2.24e-12	0.974205	0.81295	0.952974	0.682144	1.25678	0.00759955	1.19768	0.0516266	1.47917	4.55e-06	0.546857	7.8e-14	0.808893	0.00896619
jgi.p|Aspni_NRRL3_1|10100	NA	NA	NA	NA	44.57	33.34	16.8	18.69	13.45	19.07	19.68	19.53	38.93	39.74	40.75	41.64	44.08	42.21	49.11	45.64	45.13	45.02	24.61	24.35	19.06	0.959686	0.683505	1.06706	0.529283	0.976469	0.820647	0.624776	7.23e-07	0.681954	7.14e-05	0.924879	0.44346	0.899375	0.325515	1.09277	0.377189	0.982813	0.898296	0.916155	0.433766	0.737344	0.000518581	0.675522	4.47e-06
jgi.p|Aspni_NRRL3_1|10101	NA	NA	NA	NA	254.22	210.99	70.41	115.74	105.14	57.82	61.85	61.79	253.16	287.06	229.68	212.02	200.35	251.96	220.1	227.33	207.25	220.77	336.91	477.39	379.59	0.317649	6.61e-19	0.318053	6.83e-19	0.284466	1.85e-22	0.221003	1.91e-31	0.128146	8.05e-56	0.373651	2.63e-14	0.998729	0.99908	1.11807	0.463435	1.11665	0.498276	1.72461	1.39e-05	0.342957	2.74e-19	0.591468	1.17e-05
jgi.p|Aspni_NRRL3_1|10102	NA	NA	NA	NA	194.25	340.12	9.09	13.96	12.29	25.87	21.64	30.78	295.96	304.61	191.08	211.22	216.25	223.29	202.6	165.46	160.35	166.63	131.83	95.09	31.48	0.972519	0.830532	1.08378	0.539592	0.762883	0.0206013	0.0956422	2.01e-89	0.197145	1.92e-45	1.66857	7.12e-06	0.897338	0.446001	1.42064	0.00141326	1.27479	0.0421494	0.485137	1.79e-10	0.118152	1.07e-95	0.0573197	6.15e-162
jgi.p|Aspni_NRRL3_1|10103	NA	NA	NA	NA	207.32	334.79	5.71	11.31	7.88	16.11	14.27	21.29	301.65	302.62	190.82	225.89	230.65	256.02	210.65	153.6	152.27	148.81	143.48	107.89	39.37	0.919086	0.576769	1.06348	0.715145	0.636602	0.00129647	0.0611035	3.06e-88	0.117611	8.7e-54	1.50503	0.00390371	0.864223	0.391461	1.67056	9.71e-05	1.44374	0.009187	0.519538	1.59e-06	0.0781453	3.04e-93	0.0405995	5.06e-142
jgi.p|Aspni_NRRL3_1|10104	NA	NA	NA	NA	13.76	9.42	3.37	3.58	3.09	2.4	1.96	1.69	12.58	11.06	11.45	12.34	11.23	7.24	7.98	16.53	14.22	11.8	2.47	3.2	4.07	2.51127	4.62e-06	1.82069	0.00369841	2.7053	6.06e-07	1.12872	0.630356	0.627504	0.0711176	2.42096	9.49e-06	1.3793	0.10425	0.673009	0.0250722	0.928279	0.757742	1.79874	0.017422	0.259197	1.62e-10	0.466227	1.82e-05
jgi.p|Aspni_NRRL3_1|10105	NA	NA	NA	NA	20.84	20.45	6.82	5.24	4.97	8.1	7.36	7.06	15.83	19.49	20.47	19.07	19.75	19.81	19.6	25.43	19.98	19.62	5.27	7.26	5.67	1.82293	1.11e-05	1.85159	5.71e-06	1.8654	4.7e-06	0.863502	0.361469	1.05175	0.764617	1.83302	7.86e-06	0.98452	0.940293	0.992597	0.972534	0.977232	0.904976	0.821015	0.206466	0.573781	9.86e-06	0.471082	1.3e-09
jgi.p|Aspni_NRRL3_1|10106	NA	NA	NA	NA	27.93	24.58	10.19	11.26	9.59	7.81	7.92	11.23	25.19	24.39	26.75	29.53	28.95	26.8	25.05	31.03	34.12	31.41	14.83	18.48	9.99	0.948147	0.634096	0.937362	0.580271	1.03239	0.782759	0.584409	5.01e-07	0.468944	9.28e-12	0.907749	0.39022	1.01151	0.943905	0.907955	0.392114	0.918401	0.494562	1.24622	0.0648424	0.516601	7.25e-11	0.643801	5.1e-06
jgi.p|Aspni_NRRL3_1|10108	NA	NA	NA	NA	39.45	36.8	25.59	18.63	17.85	29.8	28.99	26.6	36.73	38.41	43.83	41.34	44.85	43.26	42.39	50.77	56.98	56.06	13.71	14.92	15.05	1.62117	5.36e-07	1.7556	3.8e-09	2.02324	1.12e-13	1.34899	0.00279253	1.71555	2.86e-08	1.5836	1.74e-06	0.923432	0.501293	0.867716	0.143693	0.801276	0.0209286	0.786329	0.0094931	1.08332	0.413057	0.85185	0.0742802
jgi.p|Aspni_NRRL3_1|10109	NA	NA	NA	NA	2.83	5.3	3.16	3	3.17	1.32	0.91	2.06	5.41	3.87	2.1	2.81	4.31	3.55	3.45	2.56	3.22	3.46	3.16	2.92	1.8	0.46819	5.47e-05	0.705122	0.0591025	0.535056	0.000764386	0.938991	0.767105	0.401508	7.11e-06	0.957256	0.845274	0.663985	0.0477254	1.31785	0.16477	0.87503	0.602698	2.33866	1.39e-05	0.419437	3.16e-06	0.980919	0.924532
jgi.p|Aspni_NRRL3_1|1011	NA	NA	NA	NA	24.28	23.18	11.69	13.97	13.65	16.36	12.13	11.09	22.73	22.84	22.33	29.1	25.13	21.11	19.32	48.13	44	43.71	11.2	20.7	15.32	0.906791	0.576667	0.805336	0.209841	1.54274	0.00665684	0.779262	0.155812	0.73073	0.0735785	0.893814	0.540474	1.12598	0.570196	0.522016	9.44e-06	0.587779	0.000606269	1.06642	0.775887	0.817541	0.227026	0.871839	0.400675
jgi.p|Aspni_NRRL3_1|10110	NA	NA	NA	NA	12.2	6.93	5.3	3.5	4.14	8.61	8.72	13.45	6.26	6.86	12.81	12.82	15.18	11.04	15.23	21.34	21.68	28.37	1.2	1.11	2.91	6.02691	1.32e-21	6.86061	6.2e-25	10.7994	8.96e-38	3.42841	2.61e-10	7.5704	6.23e-27	3.47086	7.44e-11	0.87848	0.509138	0.635277	0.0018925	0.558078	8.71e-05	0.45287	1.27e-07	2.18113	4.69e-08	0.987769	0.951243
jgi.p|Aspni_NRRL3_1|10111	NA	NA	NA	NA	82.98	5.3	7.25	7.16	7.75	29.93	22.81	62.46	7.09	6.24	79.83	80.69	58.75	16.12	36.14	172.97	189.48	192.71	0.33	0.5	1.25	111.685	4.54e-38	52.7182	3.18e-27	241.953	3.17e-51	16.9153	2.79e-14	81.6044	2.55e-33	9.29332	2.5e-09	2.11854	0.022633	0.217886	1.38e-07	0.461599	0.0153682	0.207284	4.47e-08	8.78098	9.98e-15	1.82015	0.0462969
jgi.p|Aspni_NRRL3_1|10112	NA	NA	NA	NA	151.35	133.49	90.62	87.07	85.88	118.85	111.72	115.07	131.47	137.53	149.84	153.44	153.13	129.96	136.44	156.87	154.48	153.27	87.06	94.89	71.14	0.9289	0.225094	0.887082	0.0455637	0.901984	0.0855327	0.896188	0.0734738	1.09135	0.155345	0.894918	0.0653781	1.04714	0.533265	0.983479	0.827302	1.02984	0.704991	0.821173	0.000327592	1.2195	0.000167277	1.00142	0.988422
jgi.p|Aspni_NRRL3_1|10113	NA	NA	NA	NA	112.1	104.63	107.63	102.33	93.23	208.66	216.2	198.41	102.67	104.72	104.92	88.52	114.72	129.99	122.97	118.95	126.03	135.7	146.06	145.55	176.02	0.387976	5.94e-39	0.484524	8.93e-24	0.46019	6.76e-27	0.642504	1.47e-09	1.22574	0.00625997	0.431806	1.92e-31	0.800737	0.00357298	1.05288	0.56228	0.843078	0.0292662	0.524177	8.29e-23	2.83863	8.44e-59	1.48795	2.45e-09
jgi.p|Aspni_NRRL3_1|10114	NA	NA	NA	NA	29.95	21.04	152.02	118.19	143.55	112.06	129.2	101.43	19.51	20.26	26.4	28.08	26.44	23.55	24.31	27.85	30.34	32	43.79	44.16	19.03	0.355649	3.6e-28	0.324367	1.82e-33	0.361597	1.88e-27	2.905	3.66e-32	2.23576	9.4e-19	0.278835	2.09e-42	1.09644	0.458086	0.89704	0.320085	0.983551	0.911435	1.29933	0.00229699	8.01822	5.68e-138	10.4184	1.41e-176
jgi.p|Aspni_NRRL3_1|10116	NA	NA	NA	NA	4.08	7.41	10.89	6.24	9.21	2.73	2.83	2.23	4.96	5.08	4.23	3.21	4.47	3.45	3.73	5.12	5.71	5.18	0.05	0	21.38	64.7635	3.04e-08	67.8064	2.16e-08	85.707	3.02e-09	246.685	1.66e-13	67.8353	2.31e-08	106.325	4.88e-10	0.955123	0.882444	0.791142	0.272701	0.755638	0.21135	3.63652	7.87e-13	0.638	0.0178204	2.3201	2.59e-07
jgi.p|Aspni_NRRL3_1|10117	NA	NA	NA	NA	3.19	2.58	3.16	2.14	1.86	2.82	2.28	2.78	2.67	2.52	2.75	3.46	2.87	2.13	2.26	3.41	3.09	3.46	0.51	0.3	1.92	4.0375	2.2e-10	3.2107	1.33e-07	4.06919	1.57e-10	5.18895	5.23e-14	5.22393	6.38e-14	3.62882	3.97e-09	1.25751	0.262495	0.789026	0.199557	0.992212	0.987364	0.993304	0.997451	1.43957	0.0248793	1.42993	0.0241186
jgi.p|Aspni_NRRL3_1|10118	NA	NA	NA	NA	0	0	0	0	0	0	0	0	0	0	0	0	0	0	0	0	0	0	0	0	0	NA	NA	NA	NA	NA	NA	NA	NA	NA	NA	NA	NA	NA	NA	NA	NA	NA	NA	NA	NA	NA	NA	NA	NA
jgi.p|Aspni_NRRL3_1|10119	NA	NA	NA	NA	0	0	0	0	0	0.06	0	0	0.12	0	0	0	0.12	0	0.02	0.19	0	0	0	0	0.14	1	NA	4.59016	0.661568	5.82196	0.587813	1	NA	2.94707	NA	3.9658	0.698199	0.223431	NA	0.788422	0.95639	0.176158	0.646136	0.410857	0.825475	0.74312	0.960719	0.305316	NA
jgi.p|Aspni_NRRL3_1|1012	NA	NA	NA	NA	23.72	21.27	8.82	8.16	7.86	9.6	8.27	9.19	20.97	19.32	22.51	22.74	21.73	18.72	20.37	21.61	22.5	23.28	9	7.65	9.73	1.52125	5.31e-08	1.39084	2.08e-05	1.41344	8.24e-06	0.913965	0.307796	0.922718	0.365609	1.47585	3.94e-07	1.09376	0.317073	0.984011	0.87537	1.07627	0.413533	0.990514	0.948201	0.62521	3.56e-11	0.619279	5.54e-12
jgi.p|Aspni_NRRL3_1|10120	NA	NA	NA	NA	3.37	5.95	1.06	1.77	1.81	5.21	2.28	3.39	4.02	4.28	5.99	4.85	5.78	6.61	5.95	3.48	2.23	2.68	0.67	0.49	1.84	4.39712	1.06e-05	5.80703	9.62e-08	2.43239	0.0119196	2.32951	0.0208742	5.1404	1.42e-06	4.70833	3.19e-06	0.757207	0.363882	2.38738	0.000730037	1.80774	0.0407898	0.453176	0.00422598	1.09177	0.780762	0.494763	0.00664729
jgi.p|Aspni_NRRL3_1|10121	NA	NA	NA	NA	0	0	0	0.06	0	0	0	0	0	0	0	0	0	0	0	0.13	0	0	0	0	0	1	NA	1	1	1.92775	NA	2.35835	NA	1	NA	1	1	1	NA	0.409515	NA	0.532013	NA	1.55863	NA	1	1	3.04128	NA
jgi.p|Aspni_NRRL3_1|10122	NA	NA	NA	NA	0.1	0	0.05	0	0.09	0	0	0	0.11	0.14	0.23	0	0.08	0	0.07	0.09	0.34	0.15	0.09	0.06	0	0.760294	0.841924	0.372321	0.49225	1.27045	0.860009	0.461047	0.603815	0.153603	0.202071	0.657231	0.777426	2.04204	0.689639	0.293061	0.388131	0.598442	0.752265	3.00155	0.531394	0.233712	0.316684	0.701498	0.806192
jgi.p|Aspni_NRRL3_1|10123	NA	NA	NA	NA	8.02	4.08	1.51	1.39	0.95	2.11	2.09	2.23	4.82	4.38	7.43	7.2	6.28	5.08	6.58	7.54	10.54	11.54	0.86	0.47	1.34	5.84689	3.17e-17	4.84804	5.13e-14	7.29257	8.64e-22	1.70381	0.0270141	2.57102	3.65e-05	3.74358	4.82e-10	1.20603	0.324949	0.664791	0.00748292	0.80176	0.204977	0.6627	0.0467467	0.68678	0.031139	0.455129	5.27e-06
jgi.p|Aspni_NRRL3_1|10124	NA	NA	NA	NA	4.13	3.35	0.69	1.28	0.91	4.68	3.04	3.81	3.91	3.53	4.36	4.76	2.29	3.07	4.4	3.11	3.07	3.66	0.47	0.51	0.56	5.07295	2.82e-12	3.95819	4.06e-09	3.57827	6.77e-08	1.84775	0.0177933	6.80349	1.51e-16	4.48904	9.78e-11	1.28163	0.26791	1.10618	0.677424	1.41771	0.0928363	0.271588	1.22e-11	1.51558	0.0184983	0.411612	3.08e-06
jgi.p|Aspni_NRRL3_1|10125	NA	NA	NA	NA	0	0	0.18	0	0	0	0	0	0	0	0	0	0.1	0	0	0	0	0	0	0	0	1	NA	1.75138	0.926511	1	1	5.64485	NA	1	NA	1	1	0.585587	NA	1.76952	0.928885	1	1	3.7307	0.824045	1	1	7.27953	NA
jgi.p|Aspni_NRRL3_1|10126	NA	NA	NA	NA	0	0	0	0	0	0	0	0	0	0	0	0.06	0	0	0	0	0	0	0.05	0	0	0.507741	NA	0.200664	0.769911	0.251576	NA	0.30777	NA	0.384599	NA	0.197104	0.767086	2.53031	NA	1	NA	2.01824	NA	1	NA	1	1	1	NA
jgi.p|Aspni_NRRL3_1|10127	NA	NA	NA	NA	0.08	0.06	0.04	0	0	0.06	0	0	0.18	0	0	0	0.07	0.07	0	0	0	0	0	0	0	1.99756	NA	3.68148	0.639273	1	1	2.35836	NA	2.94708	NA	7.03351	0.456103	0.542598	NA	3.71961	0.649458	2.01826	0.838226	0.800235	0.961937	0.419006	0.74732	0.335304	NA
jgi.p|Aspni_NRRL3_1|10128	NA	NA	NA	NA	4.49	3.33	0.69	0.67	0.72	1.43	0.94	1.19	3.66	2.93	4.51	4.4	3.16	2.89	3.51	3.75	3.64	3.3	0.33	0.19	0.53	8.98009	5.97e-54	6.6657	1.87e-40	6.80817	3.8e-41	2.30717	5.4e-08	3.67839	2.6e-18	7.21135	5.69e-44	1.34721	0.0114014	0.979074	0.895113	1.31902	0.0181767	0.627222	0.000218257	0.510083	8.26e-10	0.319936	1.84e-24
jgi.p|Aspni_NRRL3_1|10129	NA	NA	NA	NA	0.57	0.25	0.4	0.36	0.31	0.18	0.36	0.27	0.06	0.27	0.45	0.16	0.19	0	0.22	0.31	0.2	0.52	0	0.07	0.18	8.35199	0.0645354	3.49112	0.319552	7.13045	0.0908133	12.9313	0.0254333	9.07323	0.0598759	4.58847	0.21028	2.39235	0.336999	0.489607	0.408273	1.17131	0.877413	1.42522	0.675158	1.9774	0.371715	2.81822	0.122162
jgi.p|Aspni_NRRL3_1|1013	NA	NA	NA	NA	28.15	29.03	23.66	27.01	23.28	6.51	4.17	7.86	34.27	37.71	31.66	35.91	35.66	43.92	34.46	32.36	34.36	41.14	13.89	9.33	19.28	1.50373	0.00729847	1.84405	3.76e-05	1.60679	0.00163573	1.93067	1.16e-05	0.448295	2.03e-06	1.72651	0.000250422	0.815447	0.220393	1.14766	0.391001	0.935859	0.736645	4.30669	4.14e-22	0.259653	1.07e-19	1.11824	0.43377
jgi.p|Aspni_NRRL3_1|10130	NA	NA	NA	NA	0	0.07	0	0	0.08	0	0	0	0.05	0.08	0.14	0.06	0	0	0.03	0	0	0	0	0	0	5.24542	NA	1.46318	0.906101	1	1	2.35837	NA	1	NA	5.47238	0.525172	3.58495	NA	1.47833	0.908848	5.29974	0.572532	1.55864	0.901612	0.276496	0.613547	0.430958	NA
jgi.p|Aspni_NRRL3_1|10131	NA	NA	NA	NA	2.25	1.3	0.45	0.7	0.26	1.13	0.94	1.25	1.28	1.67	2.58	3.06	2.09	1.82	1.64	4.17	4.71	3.41	17.59	16.44	12.25	0.0866466	2.22e-60	0.0615905	2.18e-76	0.126968	6.33e-47	0.0274843	3.72e-81	0.0558569	5.87e-65	0.0508384	1.49e-83	1.40682	0.0774241	0.485088	5.78e-06	0.682431	0.0284881	0.492049	0.00150714	1.09871	0.684426	0.540621	0.00276063
jgi.p|Aspni_NRRL3_1|10132	NA	NA	NA	NA	95.25	111.06	127.62	111.94	111.99	260.35	229.98	277.87	93.56	107.17	103.36	93.4	162.45	149.2	147.05	73.32	70.14	74.44	29.34	32.69	185.28	1.75219	4.43e-12	2.84813	1.29e-39	1.24212	0.00980643	3.51029	2.99e-56	7.11975	3.5e-137	2.03558	7.79e-19	0.615206	3.65e-11	2.29296	1.86e-31	1.41064	9.38e-06	0.493036	2.74e-24	3.49765	1.18e-74	1.72447	6.77e-15
jgi.p|Aspni_NRRL3_1|10134	NA	NA	NA	NA	0.1	0.07	0.09	0.13	0.09	0.3	0.07	0.15	0	0.04	0.15	0	0.08	0.08	0	0	0.24	0.22	0.03	0	0	2.18453	0.605941	1.20042	0.926511	4.06293	0.323298	4.7649	0.281051	7.41931	0.148236	1.09385	0.973415	1.81981	0.742639	0.295456	0.370915	0.537674	0.682845	0.64223	0.733352	6.78275	0.104262	4.35609	0.222353
jgi.p|Aspni_NRRL3_1|10135	NA	NA	NA	NA	1.4	0.72	0.83	0.68	1.14	2.2	2.41	2.97	0.61	1.12	3.16	0.9	10.17	4.83	5.96	7.84	5.73	7.73	0.18	0.09	0.33	7.0128	0.000596509	27.6006	1.03e-09	25.8879	2.19e-09	5.44695	0.00387385	14.992	1.12e-06	3.46326	0.0373604	0.254081	1.42e-05	1.06616	0.873683	0.270891	4.17e-05	0.363323	0.00356131	4.32887	1.04e-05	1.57278	0.241512
jgi.p|Aspni_NRRL3_1|10136	NA	NA	NA	NA	0	0	0	0	0	0	0	0	0	0	0	0	0	0	0	0.23	0	0	0	0	0	1	NA	1	1	1.92775	NA	1	NA	1	NA	1	1	1	NA	0.409511	NA	0.532013	NA	1	NA	1	1	1	NA
jgi.p|Aspni_NRRL3_1|10137	NA	NA	NA	NA	0	0.18	0	0	0	3.61	1.51	3.23	0	0	0.19	0.69	0	0.2	0	0.22	0.62	0.91	0	0	0	8.81264	0.108834	1.55463	0.811379	15.7433	0.0341931	1	1	120.469	0.0001036	1.51035	0.829858	5.66866	0.222486	0.0987482	0.0505723	0.55977	0.625137	0.010051	1.5e-05	79.7623	2.78e-05	0.801688	0.895768
jgi.p|Aspni_NRRL3_1|10138	NA	NA	NA	NA	0.17	0	0.08	0	0	0	0	0	0	0	0	0.24	0	0	0	0.46	0.57	0.51	0	0	0	5.47786	NA	1	1	19.6395	0.166075	2.35837	0.739431	1	1	1	1	6.93922	NA	0.0401948	0.124678	0.278921	0.59739	1.55864	0.889496	1	1	3.04132	0.62455
jgi.p|Aspni_NRRL3_1|10139	NA	NA	NA	NA	8.29	6.11	2.5	2.16	2.3	5.27	3.11	5.78	5.73	4.68	6.29	6.74	7.3	5.12	6.25	9.04	10.43	10.71	1.39	1.04	2.66	3.15253	3.84e-10	2.87249	8.57e-09	4.2603	9.69e-16	1.71816	0.00625464	3.24461	2.6e-10	2.6577	1.04e-07	1.09749	0.668493	0.674247	0.011753	0.739978	0.0774549	0.529543	0.000111053	1.22083	0.223705	0.646484	0.00620197
jgi.p|Aspni_NRRL3_1|1014	NA	NA	NA	NA	78.94	68	50.84	48.93	52.24	80.25	72.36	78	67.88	68.35	76.21	81.72	93.88	77.26	78.73	87.25	85.97	80.55	50.84	43.09	31.45	0.93198	0.377904	1.01692	0.861373	0.948793	0.522478	0.994151	0.954757	1.40202	6.21e-06	0.87414	0.0867932	0.916477	0.330297	1.0718	0.410838	0.98228	0.870101	0.709083	5.44e-07	1.60389	9.05e-13	1.13729	0.0687567
jgi.p|Aspni_NRRL3_1|10140	NA	NA	NA	NA	3.08	1.79	4.97	4.05	3.56	6.24	6.44	7.35	1.3	1.49	2.61	2.68	1.34	0.81	1.55	3.55	3.96	3.8	2.38	2.22	5.62	0.668358	0.0230801	0.324052	6.7e-10	0.862408	0.416644	1.69528	0.00143991	2.4843	1.26e-08	0.395049	1.84e-07	2.0625	0.000159633	0.375753	2.39e-08	0.77499	0.19552	0.682398	0.0095889	6.28857	7.24e-33	4.29131	1.25e-20
jgi.p|Aspni_NRRL3_1|10143	NA	NA	NA	NA	15.47	10.75	14.92	19.45	17.06	11.91	11.63	11.34	11.29	13.14	13.43	14.6	14.4	11.81	15.05	18.48	19.45	18.78	20.22	21.12	22.2	0.390054	1.67e-20	0.387044	2.21e-21	0.484125	4.35e-13	0.768571	0.0107473	0.484365	2.31e-12	0.345484	2.71e-26	1.00778	0.964948	0.799471	0.0358208	0.805688	0.0581818	1.58676	3.14e-06	1.40199	0.000808297	2.22462	7.72e-18
jgi.p|Aspni_NRRL3_1|10144	NA	NA	NA	NA	0.09	0	12.58	12.8	13.42	3.88	1.86	5.06	0.1	0.46	0.48	0.44	0.07	0	0	0.64	0.98	0.47	14.68	15.43	1.23	0.0131291	2.75e-37	0.00073076	1.24e-18	0.0241683	1.73e-38	0.795592	0.351814	0.205366	7.97e-12	0.00844046	6.72e-41	17.9664	0.00333821	0.0302363	9.88e-05	0.543237	0.203076	3.87403	3.26e-10	24.3311	2.1e-19	94.2593	9.25e-40
jgi.p|Aspni_NRRL3_1|10145	NA	NA	NA	NA	0	0.07	0	0	0.16	0	0	0	0.15	0	0.21	0.26	0	0	0.03	0	0.15	0.27	0	0	0	11.9725	NA	1.4705	0.88497	10.1947	0.255028	5.96516	0.416497	1	1	5.69605	0.425962	8.14184	NA	0.144241	0.351682	1.17439	0.95575	3.94236	0.536919	0.265639	0.513627	1.04724	0.987516
jgi.p|Aspni_NRRL3_1|10146	NA	NA	NA	NA	1162.76	137.39	8.22	7.3	7.12	29.54	22.26	42.07	245.59	218.17	852.22	1036.89	873.81	644.76	777.45	1723.35	1892.91	1878.05	2.03	2.72	7.41	242.913	1.97e-203	189.434	1.52e-185	415.87	4.7e-245	3.00557	9.06e-09	11.5489	1.62e-40	52.0406	1.25e-105	1.28231	0.173379	0.455511	1.15e-07	0.584107	0.000653513	0.260248	1.79e-18	0.221921	1.18e-25	0.0577544	8.17e-83
jgi.p|Aspni_NRRL3_1|10147	NA	NA	NA	NA	2204.42	379.65	11.22	12.13	9.08	48.81	34.31	68.36	576.77	546.24	1607.67	1933.16	1164.55	1119.98	965.93	2501.59	2666.31	2547.3	1.81	1.35	2.45	656.408	2.12e-267	384.827	3.15e-225	838.441	7.76e-288	6.20065	3.12e-21	26.7441	1.32e-68	186.798	4.88e-174	1.70572	0.000374101	0.45898	2.83e-08	0.782891	0.140633	0.231851	1.69e-24	0.143171	5.21e-47	0.0331945	2.97e-133
jgi.p|Aspni_NRRL3_1|10148	NA	NA	NA	NA	0.09	0.09	0.03	0.04	0.04	0.02	0.03	0.04	0.08	0.05	0.08	0.1	0.11	0.08	0.1	0.17	0.08	0.13	0.15	0.06	0.19	0.44254	0.0409611	0.496199	0.0738505	0.60519	0.203725	0.286906	0.00393853	0.242477	0.00244153	0.384489	0.0151104	0.89186	0.855414	0.819905	0.686984	0.731241	0.5401	1.18323	0.816986	0.630647	0.367982	0.746199	0.530503
jgi.p|Aspni_NRRL3_1|10149	NA	NA	NA	NA	440.2	237.61	222.78	184.46	203.53	84.5	90.66	94.06	336.07	293.4	514.31	339.53	220.87	195.89	240.52	376.12	283.44	310.35	1208.92	1710.32	539.32	0.164847	6.66e-44	0.0868284	4.23e-79	0.11743	2.97e-61	0.129463	1.09e-55	0.05301	7.73e-110	0.120057	3.68e-60	1.89854	4.86e-07	0.739403	0.0244462	1.40379	0.013118	2.44224	5.67e-13	0.441539	2.21e-11	1.07834	0.58511
jgi.p|Aspni_NRRL3_1|1015	NA	NA	NA	NA	14.2	12.6	4.2	4.37	3.48	6.04	3.43	5.82	7	11.1	12.17	14.93	16.7	12.92	14.51	43.58	39.27	44.55	20.22	33.18	7.97	0.290778	2.93e-11	0.321715	4.55e-10	0.852618	0.404959	0.143259	2.21e-21	0.166192	5.18e-18	0.234136	3.38e-15	0.903838	0.710163	0.377326	1.24e-08	0.341042	1.66e-09	0.862011	0.614163	0.709806	0.121583	0.611861	0.0194741
jgi.p|Aspni_NRRL3_1|10150	NA	NA	NA	NA	1.24	1.02	0.84	0.91	0.81	0.86	0.43	0.71	1.11	0.68	1.28	1.14	0.54	0.76	0.84	1.26	1.23	1.02	1.48	1.37	0.64	0.474617	0.00111908	0.296217	1.55e-07	0.431033	0.000245145	0.553515	0.0114814	0.399555	0.000211442	0.391623	3.23e-05	1.60226	0.0908727	0.687226	0.164071	1.10111	0.779612	1.38533	0.245884	1.02025	0.981973	1.41339	0.139406
jgi.p|Aspni_NRRL3_1|10151	NA	NA	NA	NA	0	0	0	0	0	0.14	0	0.07	0	0	0	0	0	0	0	0	0	0	0	0	0.04	1	NA	1	1	1	1	1	NA	8.18895	NA	1	1	1	NA	1	1	1	1	0.147861	0.72616	10.5603	0.627786	1	NA
jgi.p|Aspni_NRRL3_1|10152	NA	NA	NA	NA	9.85	24.05	2.17	2.19	1.74	4.76	4.51	4.1	14.19	21.86	9.63	8.86	15.36	19.19	14.63	6.7	7.03	10.8	2.92	2.8	4.27	1.82369	0.0180541	3.26108	7.37e-07	1.51183	0.115489	0.667118	0.183842	1.33218	0.318483	4.21175	9.76e-10	0.559229	0.00864774	2.15704	0.000223296	1.20628	0.513915	0.500773	0.013983	0.316301	5.15e-08	0.158395	1.54e-15
jgi.p|Aspni_NRRL3_1|10153	NA	NA	NA	NA	0	3.88	0	0.08	0.16	0.14	0.28	0	0.96	3.09	0	0	1.93	5.97	2.48	0.16	0.15	0.27	0.11	0.11	0	0.133371	0.0934999	17.6536	0.000387552	0.924379	0.944987	0.555901	0.633482	1.07022	0.961703	14.3114	0.00106775	0.00755491	2.17e-06	19.0978	6.66e-05	0.144282	0.147823	0.519429	0.631646	0.0747806	0.000848594	0.0388432	0.000177161
jgi.p|Aspni_NRRL3_1|10154	NA	NA	NA	NA	0	0.26	0	0	0	0	0	0	0.06	0.28	0	0	0.2	0.49	0.23	0	0	0	0	0	0	1	NA	18.2151	0.162634	1	1	1	1	1	1	12.5702	0.231496	0.0563039	NA	18.4039	0.145224	1	1	1	1	0.120371	0.269306	0.096325	0.205923
jgi.p|Aspni_NRRL3_1|10155	NA	NA	NA	NA	0	0.34	0	0	0	0	0	0	0.15	0.43	0.07	0	0.15	0.15	0.33	0	0	0.21	0.03	0	0.04	0.779972	0.89532	6.51814	0.231037	1.97863	0.694232	0.472781	0.6968	0.590803	0.782965	9.64849	0.138073	0.119662	0.202059	3.29427	0.416218	0.394198	0.646795	1	1	0.0612327	0.0380142	0.0490006	0.0236227
jgi.p|Aspni_NRRL3_1|10156	NA	NA	NA	NA	0.13	3.46	0.06	0	0	0	0	0	1.53	3.02	0.2	0	1.39	2.8	2.12	0.58	0.22	0.78	0.08	0	0	1.12641	0.921784	23.3509	0.000320256	5.36934	0.0714257	0.476876	0.593381	0.305956	0.366111	31.0829	7.82e-05	0.0482386	9.58e-05	4.34893	0.00433374	0.209787	0.0822087	1.55864	0.81209	0.00984323	7.15e-07	0.0153421	8.14e-06
jgi.p|Aspni_NRRL3_1|10157	NA	NA	NA	NA	0.2	8.33	0.05	0.09	0.18	0.08	0.24	0	2.86	6.52	0.79	0.65	2.02	3.83	2.17	0.91	0.78	0.92	1.39	1.87	0.44	0.195179	7.87e-05	0.947333	0.910275	0.285178	0.00148171	0.0547838	4.56e-07	0.0564998	3.68e-06	2.22098	0.0271654	0.20603	0.000137543	3.3219	0.0016929	0.684413	0.503868	0.969627	0.99848	0.0254391	5.66e-10	0.0246664	1.02e-11
jgi.p|Aspni_NRRL3_1|10158	NA	NA	NA	NA	27.63	104.24	36.66	40.41	36.77	28.8	33.1	24.47	62.97	95.05	32.89	21.48	38.19	62.67	44.22	23.27	25.08	33.73	92.27	129.31	67.11	0.137654	2.17e-31	0.25193	3.27e-16	0.130998	6.37e-33	0.318033	1.66e-11	0.224276	1.74e-18	0.479998	1.73e-05	0.546398	0.000542535	1.92316	8.96e-05	1.05081	0.84588	1.41804	0.0424393	0.467245	1.23e-06	0.662572	0.0099154
jgi.p|Aspni_NRRL3_1|10159	NA	NA	NA	NA	0	0.63	0	0	0	0	0	0	0.07	0.17	0	0.09	0.52	0.62	0.2	0.11	0	0.19	0.04	0	0	0.779375	0.894121	9.68992	0.131994	2.05087	0.674803	0.472419	0.694018	0.590351	0.780848	6.63162	0.220468	0.0804314	0.107546	4.72478	0.251506	0.380021	0.626815	1	1	0.0890206	0.0750051	0.0712374	0.048438
jgi.p|Aspni_NRRL3_1|1016	NA	NA	NA	NA	49.75	48.78	44.75	42.37	40.66	51.96	49.32	44.4	56.33	51.23	52.18	53.77	57.19	50.59	58.16	55.74	53.6	44.82	56.35	30.62	46.26	0.659871	0.00146241	0.72862	0.0172602	0.6208	0.000246631	0.900973	0.472759	0.953959	0.752224	0.72018	0.0133575	0.905646	0.553308	1.17368	0.254577	1.06294	0.729824	0.944457	0.723858	1.32461	0.0202276	1.25104	0.0666422
jgi.p|Aspni_NRRL3_1|10160	NA	NA	NA	NA	0.07	2.71	0.32	0.51	0.52	0.11	0	0	1.63	2.45	0.22	0.1	1.01	2.04	1.41	0.06	0.06	0.05	1.25	1.73	0.17	0.0512112	1.04e-09	0.581944	0.101797	0.0213786	6.12e-09	0.277099	0.000268484	0.0218429	1.22e-06	0.931439	0.85952	0.0880002	1.54e-06	27.2208	1.26e-06	2.39544	0.38085	12.686	0.00236291	0.0234507	1.52e-06	0.297496	0.000164206
jgi.p|Aspni_NRRL3_1|10161	NA	NA	NA	NA	0	0.11	0.04	0.03	0.07	0.06	0.06	0.06	0.12	0.35	0	0.05	0.06	0.19	0.1	0.07	0	0	0.16	0.28	0.06	0.0559495	0.0104425	0.298416	0.161237	0.0539944	0.00948159	0.180721	0.0808288	0.230399	0.134472	0.553347	0.497501	0.187488	0.242903	5.5268	0.190008	1.03621	0.99796	0.784381	0.884113	0.416374	0.384411	0.326596	0.240738
jgi.p|Aspni_NRRL3_1|10162	NA	NA	NA	NA	0	0.22	0	0	0	0.12	0	0	0.08	0.28	0.12	0.21	0	0	0.05	0.13	0.13	0.11	0	0	0	5.21323	NA	1.47742	0.868031	5.38597	0.367014	1	1	2.9471	0.59956	9.62145	0.210491	3.5286	NA	0.274309	0.512139	0.967928	0.99934	0.410855	0.690016	0.306305	0.493198	0.125847	0.188001
jgi.p|Aspni_NRRL3_1|10163	NA	NA	NA	NA	0	0	0.38	0.61	0.42	0.12	0.66	0.24	0.13	0.11	0	0.06	0.06	0.06	0.07	0.21	0.07	0.06	0.1	0	0.06	0.214082	0.203732	0.680373	0.733825	0.972768	0.981944	7.43556	0.0163714	5.00784	0.0607545	0.856645	0.899453	0.314654	0.448701	0.69942	0.766106	0.220075	0.272669	1.48478	0.607797	5.84587	0.0165415	8.67986	0.00214198
jgi.p|Aspni_NRRL3_1|10166	NA	NA	NA	NA	0.86	0.98	1.9	1.62	2.18	0.68	0.75	0.45	1.3	0.41	1.05	0.55	0.88	0.97	0.97	0.95	1.47	1.23	0.66	0.49	0.5	0.765966	0.507145	0.920317	0.8563	1.09356	0.828533	2.94011	0.00180576	0.913752	0.841836	0.900947	0.819382	0.832284	0.718635	0.841581	0.695746	0.700435	0.422614	3.21763	0.000576444	1.01421	1	3.26336	6.4e-05
jgi.p|Aspni_NRRL3_1|10167	NA	NA	NA	NA	4.57	4.36	2.05	0.92	1.31	1.04	1.92	1.43	3.96	3.79	4.5	4.23	4.25	4.23	4.13	4.09	6.92	5.75	1.83	2.32	2.6	1.20389	0.390296	1.181	0.462449	1.44222	0.0775774	0.645791	0.0510709	0.614843	0.0328889	1.18959	0.441794	1.01938	0.952089	0.818878	0.356243	0.834752	0.445786	1.05034	0.885822	0.51685	0.0010182	0.542867	0.00159757
jgi.p|Aspni_NRRL3_1|10168	NA	NA	NA	NA	0	0.19	0.04	0	0	0.07	0	0	0.05	0	0.13	0.12	0.65	0.22	0.56	0	0	0	0.43	0.66	0.24	0.0936815	0.00952043	0.512377	0.429494	0.01298	0.000101122	0.0309288	0.00222782	0.0386497	0.00413842	0.0789167	0.00479356	0.182837	0.102429	39.4743	0.00143841	7.21735	0.173685	0.800235	0.925406	0.489753	0.619358	0.391917	0.47415
jgi.p|Aspni_NRRL3_1|10169	NA	NA	NA	NA	0	0.22	0	0	0	0	0	0	0	0.14	0	0.22	1.02	0.26	0.5	0	0	0.46	0	0	0	1.99756	NA	13.5293	0.247666	3.32343	0.622496	1	1	1	1	2.90476	0.683031	0.147647	NA	4.07088	0.555005	0.601053	0.872747	1	1	0.520898	0.807673	0.416841	0.699716
jgi.p|Aspni_NRRL3_1|1017	NA	NA	NA	NA	29.09	44.26	5.38	5.66	3.42	12.07	18.81	16.29	56.16	51.12	30.28	17.83	47.83	51.17	110.46	21.75	25.23	38.23	74.72	65.38	47.36	0.203961	7.88e-13	0.576846	0.0162488	0.214086	3.58e-12	0.0645202	6.88e-33	0.193148	1.94e-13	0.435884	0.000215485	0.353579	1.33e-06	2.69446	2.44e-06	0.952704	0.884574	0.334045	7.38e-07	0.443119	8.46e-05	0.148022	9.26e-20
jgi.p|Aspni_NRRL3_1|10170	NA	NA	NA	NA	0	0	0	0	0	0	0	0	0	0	0	0	0	0	0.06	0	0	0	0.11	0	0	0.260685	NA	0.368935	0.860475	0.251575	NA	0.307769	NA	0.384598	NA	0.197103	0.767086	0.706588	NA	1.4665	NA	1	NA	1	NA	1	1	1	NA
jgi.p|Aspni_NRRL3_1|10171	NA	NA	NA	NA	0	0	0	0	0	0	0	0	0	0	0	0	0	0	0	0	0	0	0	0.14	0.09	0.135138	NA	0.104023	0.661841	0.130416	NA	0.159547	NA	0.199374	NA	0.102178	0.661488	1	NA	1	NA	1	NA	1	NA	1	1	1	NA
jgi.p|Aspni_NRRL3_1|10172	NA	NA	NA	NA	0.16	0	0.08	0.51	0.15	0	0	0	0	0.08	0.13	0.12	0.41	0.14	0.16	0.44	0	0.62	0.82	1.04	0.45	0.0807562	0.00891733	0.140503	0.0229829	0.204138	0.0611556	0.256162	0.117018	0.021975	0.000739463	0.0219352	0.000747655	0.574763	0.704765	0.688278	0.754934	0.395597	0.469557	11.657	0.0438625	1.00182	1	11.6781	0.0351792
jgi.p|Aspni_NRRL3_1|10173	NA	NA	NA	NA	0	0	0	0.07	0	0	0	0	0	0	0	0	0	0	0	0	0	0	0.09	0	0	0.260686	NA	0.200664	0.769911	0.251576	NA	0.599448	NA	0.384599	NA	0.197104	0.767086	1	NA	1	NA	1	NA	1.55863	NA	1	1	3.04128	NA
jgi.p|Aspni_NRRL3_1|10174	NA	NA	NA	NA	0	0	0	0	0	0	0	0	0	0	0	0	0	0	0	0	0	0	0.06	0	0	0.175009	NA	0.134714	0.704443	0.168894	NA	0.206619	NA	0.258197	NA	0.132324	0.702775	1	NA	1	NA	1	NA	1	NA	1	1	1	NA
jgi.p|Aspni_NRRL3_1|10176	NA	NA	NA	NA	37.49	0	0	0	0	0.08	0.31	0	0	0	39.6	53.49	0.08	0	0	99.84	87.29	86.43	0	0	0	3017.18	7.45e-15	1.51784	0.802268	5999.2	2.65e-17	1	1	13.7117	0.0262637	1	1	1987.82	2.68e-20	0.000253006	2e-24	0.502931	3.04e-07	0.0883067	0.0205135	17.6824	0.00412489	1	1
jgi.p|Aspni_NRRL3_1|10177	NA	NA	NA	NA	7.08	3.8	6.2	4.89	5.33	6.29	6.85	5.85	3.83	3.06	6.05	7.63	3.84	3.5	4.52	7.72	6.91	7.67	0.94	1.41	7.09	3.42101	2.37e-14	2.06012	1.35e-05	3.49181	7.22e-15	4.50264	5.8e-21	4.83618	1.04e-22	1.90511	0.000115948	1.66059	0.000221546	0.589985	6.01e-05	0.979723	0.9204	0.931032	0.660638	2.53853	7.95e-14	2.36346	3.92e-12
jgi.p|Aspni_NRRL3_1|10178	NA	NA	NA	NA	24.01	0.17	0.74	0.26	0.63	0.27	0.81	0.46	0.13	0	29.14	37.85	0.39	0	0.11	82.15	65.48	69.7	0.22	0.22	0.55	77.1722	1.17e-30	0.394108	0.10849	174.735	5.76e-43	2.19803	0.0888316	2.02123	0.146305	0.240923	0.0332145	195.815	2.25e-36	0.00225546	5.23e-49	0.441654	3.48e-07	1.08747	0.885792	8.38955	0.000433713	9.12339	0.000162228
jgi.p|Aspni_NRRL3_1|10179	NA	NA	NA	NA	1.39	0.91	2.41	2.59	4.67	0.66	0.44	0.88	0.53	1.11	1.52	2.59	0.7	1.64	0.9	5.66	4.75	5.68	5.96	11.18	8.15	0.122351	1.63e-12	0.0716632	1.04e-17	0.335322	8.01e-05	0.343594	0.000155645	0.0666473	1.71e-14	0.0614327	6.2e-19	1.70731	0.193099	0.213715	5.78e-07	0.364876	0.00142371	5.15542	4.06e-06	1.08488	0.891274	5.59302	2.06e-08
jgi.p|Aspni_NRRL3_1|1018	NA	NA	NA	NA	1	1.47	1.41	1.71	1.37	3.7	2.88	3.3	2.1	0.55	2.74	2.16	3.36	3.95	3.16	3.03	2	2.66	0.37	0.53	0.47	2.60151	0.0275592	4.63304	0.00018992	3.14573	0.00692497	3.24184	0.00661568	6.56874	4.69e-06	1.8879	0.161887	0.561511	0.114268	1.4728	0.264619	0.826996	0.676331	0.493525	0.0287385	3.4794	4.44e-05	1.71717	0.107869
jgi.p|Aspni_NRRL3_1|10180	NA	NA	NA	NA	0.09	0.14	1.62	2.28	1.87	1.03	1.39	0.52	0.1	0.09	0.15	0.47	0.31	0.08	0.03	0.17	0.48	0.78	0.15	0.48	0.15	0.483554	0.245345	0.231552	0.0277291	0.8955	0.862998	6.2463	0.000312341	2.95725	0.0431686	0.225468	0.0264116	2.08832	0.40396	0.258573	0.0455251	0.539982	0.394712	2.1122	0.101478	13.116	1.05e-05	27.7037	3.97e-09
jgi.p|Aspni_NRRL3_1|10181	NA	NA	NA	NA	0.81	0.51	0.09	0.1	0.26	0.46	0.27	0.18	0.67	0.49	0.86	1.17	0.63	1.03	0.3	0.95	1.09	1.06	0.13	0.07	0.12	4.93283	0.00129135	3.30956	0.0190235	5.07719	0.00101744	1.16212	0.823724	2.43586	0.106937	3.1299	0.025984	1.49048	0.394391	0.65185	0.306201	0.971568	0.966724	0.47709	0.165773	0.778255	0.601047	0.371298	0.0281522
jgi.p|Aspni_NRRL3_1|10182	NA	NA	NA	NA	0	0	0	0.03	0	0	0	0	0	0	0	0	0	0	0	0	0	0	0	0	0	1	NA	1	1	1	NA	2.35835	NA	1	NA	1	1	1	NA	1	NA	1	NA	1.55863	NA	1	1	3.04128	NA
jgi.p|Aspni_NRRL3_1|10183	NA	NA	NA	NA	19.08	14.44	25.55	47.79	46.89	6.03	8.97	6.53	14.23	10.82	12.92	8.69	4.8	4.3	8.09	8.07	4.35	11.58	13.37	34.15	49.57	0.32053	0.000330132	0.149932	7.13e-09	0.183395	2.39e-07	1.59222	0.143232	0.266154	7.22e-05	0.341259	0.000578026	2.13784	0.0457904	0.817534	0.66136	1.74776	0.151065	5.98232	4.91e-09	0.779917	0.501958	4.66571	2.53e-08
jgi.p|Aspni_NRRL3_1|10184	NA	NA	NA	NA	147.4	190.27	90.1	88.91	93.14	217.9	211.29	214.43	160.1	145.56	152.48	132.11	108.22	122.66	117.74	104.27	107.24	112.24	65.65	74.78	53.43	1.14376	0.103012	0.956571	0.635132	0.814722	0.0117803	1.19847	0.0286367	2.63444	4.25e-36	1.42682	6.92e-06	1.19569	0.0336157	1.17411	0.0460559	1.40386	9e-06	0.454924	1.4e-29	1.84637	5.05e-19	0.839956	0.017231
jgi.p|Aspni_NRRL3_1|10185	NA	NA	NA	NA	0.64	0	3.5	1.88	1.87	0.2	0.2	0.2	0	0.18	0.1	0.09	0.22	0.11	0.17	0.47	0.11	0.68	0.6	0.9	0.31	0.191903	0.0069656	0.128768	0.00101607	0.303943	0.0357366	3.05424	0.0233922	0.23582	0.0253218	0.0581121	0.000216749	1.49029	0.695866	0.42366	0.257779	0.631378	0.599286	12.9516	1.32e-05	4.05802	0.116114	52.5578	3.62e-08
jgi.p|Aspni_NRRL3_1|10186	NA	NA	NA	NA	0.12	0.96	2.9	2.5	2.07	0.57	0.56	0.57	0.26	0.23	0.93	0.86	1.1	0.71	0.78	0.76	1.84	0.73	0.11	0.31	0.33	1.97793	0.262246	2.63487	0.0990048	3.13065	0.0470544	12.4119	2.97e-06	2.60231	0.117716	1.4689	0.565168	0.750674	0.657493	0.841637	0.769395	0.631795	0.429525	4.76956	0.000295371	1.77161	0.271457	8.44978	1.88e-07
jgi.p|Aspni_NRRL3_1|10187	NA	NA	NA	NA	5.43	5.58	3.97	3.82	3.5	3.28	3.19	3.39	5.02	5.99	5.6	5.64	4.49	5.03	4.94	3.49	2.65	3.2	1.54	2.17	1.57	1.72853	0.000761229	1.55682	0.00678664	0.917922	0.65611	1.95501	3.99e-05	1.57833	0.00817324	1.87169	7.77e-05	1.1103	0.582841	1.69603	0.000535418	1.88309	5.17e-05	1.23866	0.190514	0.843266	0.267271	1.04452	0.776448
jgi.p|Aspni_NRRL3_1|10188	NA	NA	NA	NA	0.65	1.1	2.03	3.35	2.16	4.08	4.22	5.1	0.82	1.02	0.67	0.46	0.54	0.18	0.91	0.39	0.18	0.16	1.01	1.93	3.27	0.234009	0.00255902	0.258914	0.00241909	0.0908376	0.000120629	1.68028	0.192927	2.74374	0.00666873	0.421978	0.0408773	0.903811	0.907038	2.85029	0.163247	2.57613	0.260705	0.612404	0.168209	6.50209	1.14e-07	3.98191	0.000147395
jgi.p|Aspni_NRRL3_1|10189	NA	NA	NA	NA	0	0	0	0	0	0	0	0	0	0	0	0	0	0	0	0	0	0	0	0	0	NA	NA	NA	NA	NA	NA	NA	NA	NA	NA	NA	NA	NA	NA	NA	NA	NA	NA	NA	NA	NA	NA	NA	NA
jgi.p|Aspni_NRRL3_1|1019	NA	NA	NA	NA	16.3	15.84	11.2	9.62	10.57	15.02	15.05	18.19	14.92	14.79	12.01	15.56	28.25	29.27	35.03	26.75	22.2	27.36	11.55	14.37	5.05	0.631411	0.000150646	1.39144	0.00526112	1.04695	0.731093	0.752348	0.0233471	1.07665	0.58193	0.714351	0.0054279	0.453783	5.19e-13	1.32904	0.0118539	0.603097	1.41e-05	0.698783	0.00210955	1.50718	0.000183892	1.05319	0.685186
jgi.p|Aspni_NRRL3_1|10190	NA	NA	NA	NA	3.06	0.6	0.29	0.1	0.32	0.56	0.64	0.93	1.03	1.06	2.2	2.62	1.28	1.59	0.96	3.52	4.42	3.66	0.04	0	0	57.0017	4.32e-05	27.765	0.000946662	80.1275	8.49e-06	8.05117	0.0541127	23.9374	0.00183657	21.6895	0.00236656	2.05301	0.0323782	0.34651	0.000299705	0.711388	0.310763	0.336342	0.023893	1.10364	0.841041	0.371201	0.0246713
jgi.p|Aspni_NRRL3_1|10191	NA	NA	NA	NA	0.08	0	0	0	0	0	0	0	0.09	0.11	0	0.06	0	0.27	0.1	0.07	0.2	0	0.03	0	0.06	1.48944	NA	4.27592	0.461825	2.91469	0.588104	0.477575	0.741374	0.596793	0.816741	2.50169	0.665676	0.348331	NA	1.46702	0.857771	0.511011	0.777629	1	1	0.238556	0.437754	0.190901	0.344391
jgi.p|Aspni_NRRL3_1|10192	NA	NA	NA	NA	2.54	2.81	1.06	0.95	0.81	0.87	0.65	1.19	2.66	2.17	2.2	2.42	3.05	3.01	2.71	2.37	2.41	3.33	0.47	0.35	1.15	3.08715	1.91e-05	3.8972	1.17e-07	3.34368	3.9e-06	2.05196	0.0114011	1.80594	0.0472338	3.5703	7.93e-07	0.792145	0.340627	1.16554	0.51179	0.92328	0.783538	1.13623	0.689396	0.505824	0.00194871	0.574729	0.00686125
jgi.p|Aspni_NRRL3_1|10193	NA	NA	NA	NA	11.42	12.8	8.85	7.88	7.58	38.13	42.51	34.82	12.78	12.42	8.55	10.09	13.65	18.68	14.31	14.88	16.08	14.34	3.32	6.08	6.56	1.23479	0.201189	1.98312	6.31e-06	1.77562	0.000192823	1.67407	0.00115153	7.36864	3.38e-43	1.70488	0.000516615	0.62265	0.00118309	1.11685	0.501519	0.695409	0.0170343	0.227188	6.99e-33	4.32209	5.48e-35	0.981929	0.912034
jgi.p|Aspni_NRRL3_1|10194	NA	NA	NA	NA	7.44	63.13	1.78	2.33	1.5	1.31	3.24	1.74	39.07	53.11	9.47	8.52	70.85	65.84	53.34	16.98	15.56	19.64	0.69	0.35	3.19	8.24676	2.38e-08	63.212	2.15e-30	16.013	5.79e-14	3.10317	0.006499	3.13828	0.00696724	54.4784	2.59e-28	0.130462	4.92e-31	3.94755	2.96e-17	0.515005	0.00126863	0.988812	1	0.0576059	2.39e-33	0.0569614	1.21e-38
jgi.p|Aspni_NRRL3_1|10195	NA	NA	NA	NA	43.44	10	6.4	8.27	12.09	7.49	8.77	9.43	43.87	14.61	62.12	15.14	4.13	3.68	3.4	1.38	0.81	1.44	54.51	64.39	46.32	0.377369	0.0223535	0.036158	4.76e-15	0.0107804	6.8e-23	0.138535	2.82e-06	0.124126	7.44e-07	0.230947	0.00051638	10.4367	7.53e-09	3.35406	0.0132218	35.0052	7.01e-16	1.11608	0.854291	0.537468	0.132334	0.599857	0.212452
jgi.p|Aspni_NRRL3_1|10196	NA	NA	NA	NA	13.26	10.66	2.54	2.31	1.9	1.71	1.81	2.28	9.91	12.47	13.24	13.27	20.11	21.43	19.22	13.33	13.88	14.82	3.98	4.56	4.55	1.7446	2.7e-06	2.75267	5.72e-19	1.7527	2.11e-06	0.501194	5.47e-07	0.392599	5.12e-10	1.58208	0.00011099	0.633785	9.47e-06	1.57053	6.25e-06	0.995381	0.989188	1.2766	0.164389	0.248155	2.9e-25	0.316796	4.44e-22
jgi.p|Aspni_NRRL3_1|10197	NA	NA	NA	NA	10.67	13.53	6.9	5.93	7.46	6.77	7.17	10.22	14.86	19.45	12.51	7.12	27.61	25.91	45.71	13.82	7.83	14.45	48.83	73.81	21.17	0.0918055	4.04e-29	0.314952	2.18e-08	0.104267	1.04e-26	0.101805	1.83e-26	0.11346	6.36e-24	0.158831	6.02e-19	0.291491	3.04e-09	3.02063	5.65e-08	0.880486	0.677864	0.897275	0.712667	0.714346	0.12847	0.640965	0.0365172
jgi.p|Aspni_NRRL3_1|10198	NA	NA	NA	NA	4.66	14.6	2.35	3.4	2.27	1.46	1.45	1.08	9.47	12.76	6.91	5.72	5.12	8.89	7.68	3.06	3.85	3.23	38.84	43.99	26.96	0.0780054	8.76e-53	0.101155	4.15e-45	0.0432287	4.1e-72	0.0606033	3.79e-59	0.0276521	4.81e-72	0.17963	5.61e-27	0.771146	0.217187	2.34	1.96e-06	1.80448	0.00258362	2.19163	0.000271508	0.153939	2.16e-22	0.337378	4.08e-11
jgi.p|Aspni_NRRL3_1|10199	NA	NA	NA	NA	0.76	0.41	0.42	0.29	0.09	0.22	0.52	0.37	0.41	0.62	0.52	0.41	0.79	0.24	0.52	0.43	0.81	0.29	2.87	2.96	0.94	0.104644	3.96e-09	0.102745	7.31e-10	0.0912988	8.32e-10	0.0919862	3.9e-09	0.109826	7.31e-08	0.102113	6.07e-10	1.01848	0.981527	1.12537	0.849034	1.14617	0.839345	0.837561	0.792111	1.07554	0.922598	0.900831	0.840573
jgi.p|Aspni_NRRL3_1|102	NA	NA	NA	NA	0.03	0.01	0.05	0.01	0	0.06	0.09	0.04	0.03	0.03	0.06	0	0.01	0.03	0.04	0.01	0.07	0.04	0	0	0.01	13.1591	0.0541443	11.8265	0.0677486	16.01	0.0359305	15.8463	0.0413629	41.1544	0.00396853	10.7246	0.0817235	1.11268	0.941492	0.738692	0.793129	0.82193	0.881534	0.385045	0.292938	3.83738	0.100809	1.47757	0.681066
jgi.p|Aspni_NRRL3_1|1020	NA	NA	NA	NA	0	0.71	0	0	0	0	0	0.19	0.26	0	0	0.35	0	0	0.08	0	0	0	0	0	0	3.32553	NA	1.4578	0.925602	1	1	1	NA	2.94708	NA	9.73054	0.478429	2.28119	NA	1.4729	0.927189	3.35997	0.760021	0.410857	0.820655	0.302869	0.711916	0.124436	NA
jgi.p|Aspni_NRRL3_1|10200	NA	NA	NA	NA	0.39	1.03	0.93	1.15	0.5	0.62	0.74	0.12	0.47	0.56	0.37	0.34	0.46	0.33	0.36	0.07	0.13	0.12	2.63	3.25	1.78	0.0691703	6.83e-12	0.0745082	1.25e-12	0.0196663	6.7e-13	0.280689	0.000156404	0.14504	1.51e-07	0.138495	5.02e-09	0.928358	0.920854	3.78862	0.0388236	3.51719	0.0721899	1.93525	0.103345	1.04726	0.952872	2.02671	0.0430436
jgi.p|Aspni_NRRL3_1|10201	NA	NA	NA	NA	0.47	0.14	0.88	0.38	0.34	0.52	0.22	0.3	0.36	0.31	0.37	1.01	0.63	0.87	0.83	0.34	0.72	0.93	0.03	0	1.16	17.1717	0.00776681	22.1875	0.00353129	17.4328	0.00735491	24.9527	0.0026049	14.6191	0.0141474	8.25312	0.0575373	0.773937	0.70184	1.27275	0.693752	0.985026	0.996081	1.70685	0.356812	1.77135	0.327103	3.02342	0.0255909
jgi.p|Aspni_NRRL3_1|10203	NA	NA	NA	NA	1.92	1.59	1.68	1.14	1.28	0.96	0.35	0.71	2.09	2.51	1.5	2.25	5.47	4.54	5.53	1.57	1.26	1.02	0.34	0.41	1.99	2.86556	0.000318558	8.1422	2.42e-14	1.83085	0.0502951	3.44806	2.33e-05	1.57002	0.182617	3.43706	1.52e-05	0.35194	8.65e-07	4.44722	4.55e-12	1.56515	0.102749	2.19619	0.00312858	0.456791	0.00184361	1.0032	0.996148
jgi.p|Aspni_NRRL3_1|10204	NA	NA	NA	NA	0	0	0	0	0	0	0.12	0	0.25	0	0	0	0.63	0.25	0.34	5.05	2.96	1.14	0.09	0	0	0.216198	0.277885	3.95509	0.235677	27.4701	0.00159708	0.255248	0.35432	0.62126	0.757403	0.864239	0.935013	0.0546632	0.0225348	0.143978	0.0101693	0.00787032	1.77e-05	0.410855	0.613104	0.718852	0.849233	0.295344	0.359564
jgi.p|Aspni_NRRL3_1|10205	NA	NA	NA	NA	0.07	0	0	0	0.06	0	0	0	0	0.07	0	0.05	0.3	0.24	0.21	2.12	1.51	0.97	0.02	0	0.03	1.41904	0.813607	9.20705	0.0559541	53.2127	0.000281928	0.902923	0.957177	0.5793	0.72863	1.03459	0.999689	0.154125	0.0902273	0.173024	0.00247598	0.0266673	0.000127096	1.55864	0.817351	0.55993	0.711634	0.872731	0.931397
jgi.p|Aspni_NRRL3_1|10206	NA	NA	NA	NA	0.47	0.23	0.16	0	0.07	0.06	0.06	0.31	0.47	0.3	0.25	0.51	0.79	1.86	1.41	1.64	1.75	1.61	0.1	0.65	0.22	0.665958	0.482142	2.29567	0.11186	2.58786	0.0632194	0.201567	0.0207582	0.365102	0.122276	0.597124	0.382306	0.290093	0.0216718	0.887094	0.845531	0.257339	0.00902079	0.552085	0.508086	0.611433	0.473124	0.337563	0.108051
jgi.p|Aspni_NRRL3_1|10207	NA	NA	NA	NA	1.84	0.65	0.36	0.14	0.07	1.01	0.13	0.38	0.61	1.21	1.63	1.56	1.41	2.17	2.12	5.23	5.21	3.34	0.35	0.05	0.19	3.98871	0.00199267	4.72195	0.000452092	10.4205	4.87e-08	0.811938	0.729284	1.85923	0.222936	2.17425	0.101619	0.844715	0.737269	0.453141	0.0207128	0.382775	0.00691772	0.436706	0.101733	0.855116	0.757523	0.373434	0.0261334
jgi.p|Aspni_NRRL3_1|10208	NA	NA	NA	NA	0.09	0	0	0	0	0	0	0.07	0.05	0	0	0.13	0.81	1.64	1.18	0.96	1.36	0.4	0	0	0	5.5052	0.218982	95.9475	0.000127769	65.8298	0.000458738	1	1	2.94709	0.499876	1.51035	0.825054	0.0573772	0.00120798	1.45751	0.607201	0.0836278	0.00568419	0.410855	0.59757	1.95127	0.685979	0.801687	0.893269
jgi.p|Aspni_NRRL3_1|10209	NA	NA	NA	NA	0.51	0.29	0.08	0.04	0.02	0.03	0.03	0.03	0.3	0.3	0.42	0.71	0.41	0.38	0.55	0.69	0.81	0.5	0.1	0.1	0.06	3.03631	3.59e-05	2.60018	0.000419403	3.50826	2.39e-06	0.458027	0.0238265	0.268846	0.00135839	1.7866	0.0401955	1.16773	0.614207	0.741158	0.227792	0.865473	0.630459	1.70368	0.278063	0.150479	3.46e-07	0.256367	3.31e-06
jgi.p|Aspni_NRRL3_1|1021	NA	NA	NA	NA	6.65	4.87	2.53	3.2	2.57	2.88	3	3.67	3.58	4.87	6.12	6.49	4.27	4.62	4.87	8.43	7.25	7.4	1.8	2.91	1.6	1.57682	0.0119109	1.17708	0.414063	1.79468	0.000978045	1.14036	0.531464	1.20897	0.353227	1.18603	0.391153	1.3396	0.119554	0.655875	0.0098895	0.878607	0.530088	0.943244	0.819492	1.01934	0.957565	0.961487	0.840305
jgi.p|Aspni_NRRL3_1|10210	NA	NA	NA	NA	0	0	0.08	0.08	0	0	0	0	0	0	0	0	0.14	0.19	0.2	0.26	0.24	0	0	0	0.02	1	1	22.2044	0.0714209	18.815	0.0866307	11.1394	0.182545	1	1	1	1	0.0461884	0.0767564	1.18014	0.932051	0.0545088	0.0901321	7.36205	0.245418	1	1	14.3653	0.0877335
jgi.p|Aspni_NRRL3_1|10211	NA	NA	NA	NA	17.53	20.44	6.17	6.34	7.7	16.71	17.84	18.09	18.17	15.38	19.29	20.09	15.37	15.72	15.07	16.58	15.84	13.77	21.86	19.2	21.83	0.513756	2.78e-12	0.430681	6.68e-19	0.395467	2.2e-22	0.300746	3.85e-35	0.733549	0.00154158	0.527943	1.6e-11	1.19289	0.104523	1.08904	0.452431	1.29911	0.00916049	0.409988	6.12e-23	1.38945	0.000209735	0.569656	4.03e-10
jgi.p|Aspni_NRRL3_1|10212	NA	NA	NA	NA	0	0	0	0.04	0	0.07	0	0.14	0	0.04	0	0	0	0	0.06	0	0	0	0.61	0.74	1.67	0.0111328	0.000765055	0.0246776	0.0042585	0.0107438	0.000696642	0.0256003	0.00714828	0.0891975	0.0493346	0.016395	0.00233718	0.451132	0.722028	2.29691	0.681518	1	1	0.287007	0.463371	5.44053	0.269772	1.56147	0.80537
jgi.p|Aspni_NRRL3_1|10213	NA	NA	NA	NA	0.09	0	0	0	0.17	0.07	0.07	0	0.05	0	0.07	0	0	0	0.15	0.66	0.16	0.83	0.23	0.41	0.15	0.091011	0.0406002	0.121049	0.0510519	0.92811	0.945404	0.119806	0.0688511	0.131482	0.0900156	0.0362157	0.00795374	0.751855	0.889261	0.130425	0.0614527	0.0980605	0.0658075	0.911196	0.979317	3.63052	0.40538	3.30811	0.415427
jgi.p|Aspni_NRRL3_1|10214	NA	NA	NA	NA	1.95	1.79	4.11	3.69	4	2.7	3.82	0.38	2.93	1.84	4.19	1.75	4.9	4.94	4.93	5.31	4.17	4.44	18.36	24.95	27.1	0.0688129	4.48e-15	0.132295	5.29e-12	0.11395	1.87e-12	0.168772	3.66e-09	0.0923424	1.02e-11	0.0619174	2.52e-17	0.520147	0.139813	1.161	0.743034	0.603888	0.279401	1.82767	0.145718	1.49138	0.371022	2.72575	0.00482116
jgi.p|Aspni_NRRL3_1|10215	NA	NA	NA	NA	23.59	23.03	363.07	416.35	588.17	197.07	215.38	214.29	14.64	22.41	14.64	15.13	15.31	21.1	18.77	14.26	18.4	26.14	5217.92	5411.58	4028.36	0.00184568	0	0.00199828	0	0.00195679	0	0.0795268	5.14e-58	0.0338342	3.03e-102	0.0022821	2.09e-303	0.923631	0.762189	1.0212	0.937442	0.943217	0.825733	2.35049	6.89e-09	14.8259	1.41e-72	34.8481	1.8e-126
jgi.p|Aspni_NRRL3_1|10216	NA	NA	NA	NA	11.27	13.95	9.25	8.35	7.69	23.42	24.4	20.33	20.35	14.33	8.6	9.36	39.12	51.9	41.29	20.68	19.29	24.23	2.48	3	2.41	2.00037	7.11e-05	9.41732	2.42e-44	4.20368	3.28e-18	2.91317	3.99e-10	7.2551	8.12e-34	3.64262	4.81e-15	0.212414	6.71e-34	2.24026	2.9e-11	0.475863	1.02e-07	0.401534	1.69e-12	1.99173	1.63e-08	0.799747	0.102575
jgi.p|Aspni_NRRL3_1|10217	NA	NA	NA	NA	210.96	264.86	251.35	209.67	239.75	506.25	589.69	489.01	382.92	272.42	216.03	164.19	545.47	755.86	695.54	287.96	338.02	390.46	5.78	4.92	17.94	20.2652	4.58e-95	70.9322	6.71e-191	33.091	1.08e-128	39.9997	8.15e-143	84.0555	3.15e-206	34.2427	2.74e-131	0.285697	4.25e-27	2.14355	1e-10	0.612407	0.000100006	0.475872	1.89e-10	2.4547	3.71e-15	1.16812	0.213687
jgi.p|Aspni_NRRL3_1|10218	NA	NA	NA	NA	115.74	156.68	40.93	41.77	48.81	35.93	45.16	46.56	115.89	148.87	95.6	101.87	142.89	145.67	128.13	209.07	199.09	192.39	151.09	205.15	724.76	0.326772	2.57e-23	0.450284	1.25e-12	0.596316	5e-06	0.227747	9.03e-39	0.206265	3.48e-43	0.479485	6.19e-11	0.725702	0.00681413	0.755109	0.0126552	0.547984	2.9e-08	1.10415	0.464202	0.430181	1.02e-15	0.474983	9.37e-13
jgi.p|Aspni_NRRL3_1|10219	NA	NA	NA	NA	1.56	2.34	0.26	0.43	0.3	0.87	0.36	1.44	2.42	2.09	2.19	2.06	1.91	1.71	2.65	3.66	4.51	4.6	2.02	2.46	39.31	0.489221	0.00246499	0.556273	0.0119443	1.01424	0.958397	0.140175	8.27e-12	0.344185	3.14e-05	0.620461	0.0414461	0.879461	0.696137	0.548465	0.00697753	0.482353	0.00182773	0.407266	0.00471452	0.554725	0.01736	0.225921	6.35e-08
jgi.p|Aspni_NRRL3_1|1022	NA	NA	NA	NA	50.2	36.51	27.48	24.5	25.99	31.69	26.57	26.15	34.32	31.96	50.02	47.41	40.82	37.92	39.29	55.71	62.04	57.66	20.23	11.94	18.8	1.68442	4.12e-06	1.39511	0.00403381	1.90209	1.08e-08	1.48033	0.000708616	1.48809	0.000579734	1.27496	0.0397506	1.20737	0.133725	0.733462	0.0044495	0.885561	0.353351	0.994783	0.992501	1.16717	0.161013	1.16108	0.168762
jgi.p|Aspni_NRRL3_1|10220	NA	NA	NA	NA	85.56	77.46	26.67	33.49	27.94	16.33	18.77	20.27	97.74	83.23	81.5	92.35	112.89	136.6	122.7	93.16	110.27	99.25	3.82	3.9	1.57	12.4705	1.86e-67	18.5191	3.35e-91	13.8208	2.54e-73	7.06459	1.6e-39	4.11412	6.48e-20	13.5103	2.14e-72	0.673384	3.7e-05	1.33995	0.00206527	0.902301	0.385587	1.71716	8.38e-07	0.304518	3.33e-32	0.522904	3.23e-12
jgi.p|Aspni_NRRL3_1|10221	NA	NA	NA	NA	17.23	7.95	18.29	12.64	14.12	36.74	34.17	31.28	6.67	8.22	15.89	17.22	10.83	11.64	10.56	42.8	55.88	45.88	2.65	3.41	24.1	3.16366	1.4e-11	2.14121	1.24e-05	8.63655	4.88e-40	4.72102	2.35e-20	9.93002	1.07e-44	1.56346	0.0141346	1.47751	0.00911638	0.247924	1.48e-30	0.366311	2.6e-16	0.475428	6.26e-10	6.35131	2.55e-49	3.01959	2.4e-17
jgi.p|Aspni_NRRL3_1|10222	NA	NA	NA	NA	0.07	0	0.1	0.09	0	0	0.16	0.26	0.04	0	0	0	0	0	0.11	0.12	0.23	0.15	0.81	2.17	0.93	0.00743456	1.6e-06	0.0204221	5.55e-07	0.0598602	3.06e-05	0.0441654	2.12e-05	0.0817597	0.000288966	0.00562123	4.04e-07	0.364045	0.526837	0.341163	0.272985	0.124199	0.0967419	0.540186	0.527301	14.5448	0.0145643	7.8569	0.0711937
jgi.p|Aspni_NRRL3_1|10223	NA	NA	NA	NA	0.2	0.37	0.2	0.23	0.28	0.65	0.16	0.65	0.22	0.29	0.24	0.15	0.26	0.17	0.03	1.3	1.75	1.63	0.58	1.63	0.45	0.102363	7.65e-05	0.0677474	5.29e-06	0.775115	0.606311	0.200878	0.00242538	0.390112	0.0632504	0.165994	0.000368465	1.51095	0.683591	0.0874031	3.69e-05	0.132061	0.000731814	0.514926	0.281432	2.35015	0.116057	1.21015	0.76364
jgi.p|Aspni_NRRL3_1|10224	NA	NA	NA	NA	5.02	9.26	5.82	6.07	5.39	6.26	6.61	4.99	5.91	6.16	5.1	3.82	3.36	5.93	3.86	5.82	8.5	10.66	14.8	15.14	8.22	0.172117	1.49e-21	0.166996	6.13e-23	0.295053	7.13e-12	0.357389	1.05e-08	0.342296	3.75e-09	0.285602	1.19e-12	1.03067	0.9255	0.565987	0.00266811	0.583344	0.0073377	1.04409	0.877135	1.19851	0.353618	1.25135	0.21884
jgi.p|Aspni_NRRL3_1|10225	NA	NA	NA	NA	28.25	42.8	16.73	12.73	13.06	27.78	30.98	24.58	33.12	36.93	28.23	26.78	20.93	31.03	26.15	24.76	27.67	25.54	18.08	16.73	10.24	0.88532	0.342182	0.860667	0.248992	0.787943	0.0558778	0.753804	0.0252033	1.37062	0.0104655	1.30541	0.0309332	1.02864	0.878628	1.0923	0.534274	1.12358	0.421323	0.549971	7.49e-08	1.04996	0.725307	0.577447	4.04e-07
jgi.p|Aspni_NRRL3_1|10226	NA	NA	NA	NA	3.89	5.46	0.26	0	0.57	0.33	0.49	0.58	5.16	5.56	4.93	5.14	5.28	5.32	5.38	6.19	4.76	3.43	0.2	0.4	0.21	9.56402	3.54e-10	11.2934	1.1e-11	9.27733	6.02e-10	0.754835	0.603634	1.48231	0.406025	12.0022	2.91e-12	0.846866	0.566141	1.21732	0.441689	1.0309	0.930972	0.509227	0.172619	0.123504	1.07e-11	0.0628914	6.64e-15
jgi.p|Aspni_NRRL3_1|10227	NA	NA	NA	NA	8.3	10.94	2.82	2.11	2.81	6.18	3.53	5.62	5.43	8.86	11.31	9.55	9.74	5.81	6.26	9.25	13.8	13.32	2.16	3.34	3.6	2.04597	0.00940376	1.55995	0.122251	2.41741	0.00111291	0.887533	0.728547	1.65336	0.0875971	1.90877	0.019636	1.31157	0.376146	0.645297	0.0855448	0.846349	0.595819	0.536805	0.027853	0.866193	0.618616	0.464977	0.00249851
jgi.p|Aspni_NRRL3_1|10228	NA	NA	NA	NA	44.27	10.59	17.9	15.79	16.23	28.96	22.56	35.75	9.64	10.22	28.44	33.41	12.61	13.94	12.53	36.56	60.88	63.07	21.13	27.46	34.86	0.811544	0.220214	0.310021	1.04e-12	1.17042	0.363017	0.637651	0.0075947	1.03461	0.860776	0.254134	9.9e-17	2.61771	7.76e-10	0.264879	7.07e-19	0.693377	0.0283572	0.616318	0.00195936	4.07114	8.82e-21	2.50912	2.16e-09
jgi.p|Aspni_NRRL3_1|10229	NA	NA	NA	NA	166.12	142.19	168.47	138.74	173.16	129.48	110.26	144.93	114.96	134.5	154.76	168.52	149.68	143.22	130.18	197.2	219.63	208.52	130.04	172.65	251.63	0.601733	1.08e-06	0.538111	2.32e-09	0.730786	0.00297307	0.982754	0.894243	0.730826	0.00328374	0.524244	4.48e-10	1.11823	0.386495	0.736345	0.00258934	0.823404	0.0835517	1.34472	0.00286194	1.39406	0.000562936	1.87461	1.58e-11
jgi.p|Aspni_NRRL3_1|1023	NA	NA	NA	NA	42.58	48.31	4.9	8.61	6.24	5.42	3.8	5.1	51.74	55.97	38.32	45.12	40.74	46.01	37.96	43.17	43.34	42.71	8.42	12.64	9.11	2.27996	3.43e-09	2.32697	1.09e-09	2.22116	1.05e-08	0.600053	0.00140739	0.39988	1.19e-07	3.07575	1.79e-16	0.979796	0.920854	1.04764	0.781816	1.02647	0.892857	1.50058	0.0280413	0.130011	6.68e-42	0.195092	1.85e-35
jgi.p|Aspni_NRRL3_1|10230	NA	NA	NA	NA	0.86	0.31	2.12	1.62	2.92	1.01	0.34	0.84	0.47	0	0	0.15	0	0.36	0.21	0.97	0.73	0.81	7.59	7.39	7.53	0.0221373	1.07e-11	0.0150518	2.17e-13	0.058971	3.95e-11	0.267698	0.000346066	0.0837857	1.4e-08	0.0197756	1.44e-13	1.47074	0.730405	0.255241	0.0517045	0.375392	0.195025	3.19503	0.0119826	4.23682	0.018098	13.5368	1.03e-06
jgi.p|Aspni_NRRL3_1|10231	NA	NA	NA	NA	1.15	0.12	3.18	3.29	2.1	1.69	0.9	0.91	0.09	0.16	0.13	0	0.14	0.28	0	0.75	0	0.25	5.52	5.36	4.93	0.0385759	4.29e-10	0.0104074	4.61e-11	0.0314438	1.87e-10	0.490036	0.0927709	0.183986	0.000105832	0.01373	2.24e-11	3.70659	0.178678	0.330984	0.239007	1.22682	0.837799	2.66343	0.0259122	13.4003	8.26e-05	35.6908	1.33e-08
jgi.p|Aspni_NRRL3_1|10232	NA	NA	NA	NA	4.39	3.22	2.89	1.95	1.31	3.11	2.2	2.63	2.73	2.29	4.08	4.47	4.82	4.03	3.19	7.07	7.71	7.81	4.32	2.86	13.02	0.655935	0.0343224	0.621194	0.0161015	1.08875	0.68817	0.5336	0.00209651	0.621311	0.0217266	0.449895	4.83e-05	1.05593	0.858106	0.570558	0.00246565	0.602467	0.0100082	0.858829	0.536759	1.38101	0.112859	1.18605	0.415003
jgi.p|Aspni_NRRL3_1|10233	NA	NA	NA	NA	0	0	0	0.05	0	0	0	0	0.07	0	0	0	0	0.1	0	0.11	0.32	0.09	0	0.16	0	0.140928	NA	0.231026	0.562656	1.24411	0.929931	0.324069	0.660749	0.207917	0.522108	0.207541	0.536634	0.610011	NA	0.185696	0.511582	0.113276	0.409683	1.55864	0.89843	1.00182	1	1.56147	0.864294
jgi.p|Aspni_NRRL3_1|10234	NA	NA	NA	NA	17.52	11.56	3.13	1.61	3.02	5.24	4.08	6.23	7.41	10.59	13.94	18.27	14.15	10.26	8.85	32.34	27.96	25.39	0.45	1.11	3.79	13.287	1.01e-18	9.10453	6.9e-14	21.7688	2.29e-26	3.37238	0.00012995	6.42085	1.02e-09	8.58702	3.13e-13	1.45938	0.0863453	0.418238	2.16e-06	0.61037	0.0133083	0.525222	0.0054517	0.747739	0.172302	0.392729	6.87e-06
jgi.p|Aspni_NRRL3_1|10235	NA	NA	NA	NA	0.25	0.3	0.08	0.04	0.08	0.2	0.06	0.07	0.09	0.08	0.06	0.18	0.14	0.21	0.19	0.37	0.28	0.25	0.1	0.21	0.03	0.59712	0.521814	0.698649	0.671594	1.07099	0.934052	0.387971	0.290299	0.626413	0.595117	0.600885	0.538315	0.854678	0.894264	0.652339	0.61841	0.557539	0.531067	0.619354	0.669953	1.04248	0.999853	0.645666	0.626368
jgi.p|Aspni_NRRL3_1|10236	NA	NA	NA	NA	24.86	10.89	5.67	5.16	5.45	3.73	3.13	4.73	12.18	13.03	19.01	17.09	17.18	17.47	12.19	20.89	24.38	24.64	7.12	13.11	10.01	1.14163	0.494284	0.901135	0.621885	1.25131	0.237251	0.509032	0.000510766	0.336887	1.28e-07	0.742047	0.119955	1.26688	0.259154	0.720154	0.069987	0.912352	0.697927	1.51099	0.0620954	0.453997	4.29e-05	0.685984	0.0384204
jgi.p|Aspni_NRRL3_1|10237	NA	NA	NA	NA	42.55	56.86	82.65	70.85	62.29	85.22	102.6	76.74	46.07	50.99	37.43	32.34	34.56	45.09	39.77	44.73	52.6	62.22	17.92	22.55	96.93	1.03486	0.8234	1.14304	0.366661	1.40155	0.0130875	3.32317	2.13e-20	3.78176	8.67e-25	1.54654	0.00118158	0.905362	0.56357	0.815555	0.137905	0.738372	0.0271088	0.878735	0.341698	2.44531	2.75e-15	2.14878	1.74e-11
jgi.p|Aspni_NRRL3_1|10238	NA	NA	NA	NA	4.82	4.23	5.54	6.03	5.14	4.62	4.38	4.82	4.24	4.95	5.32	6.7	6.94	5.42	5.03	8.73	8.74	9.4	1.29	1.23	5.83	2.47756	2.94e-08	2.59628	3.21e-09	3.73276	9.67e-17	4.08185	1.15e-18	3.11846	4.71e-12	2.14242	3.16e-06	0.95427	0.819198	0.69554	0.00511888	0.663733	0.00263039	1.30893	0.0508999	1.45558	0.00436665	1.90525	1.3e-07
jgi.p|Aspni_NRRL3_1|10239	NA	NA	NA	NA	73.94	98.94	156.39	202.14	159.34	104.54	103.77	88.2	107.39	104.26	89.71	75.44	87.35	100.59	92.81	38.69	33.04	39.05	83.42	108.89	95.42	0.463474	2.75e-14	0.56303	1.33e-08	0.203873	4.13e-54	1.66794	3.91e-07	0.887577	0.277138	0.654279	3.07e-05	0.823178	0.0862008	2.76167	1.5e-26	2.27335	6.58e-17	1.87921	5.28e-12	1.35657	0.00111964	2.54928	6.65e-26
jgi.p|Aspni_NRRL3_1|1024	NA	NA	NA	NA	21.76	20.03	11.95	12.63	11.86	15.12	15.57	15.22	22.7	21.95	25.05	22.99	26.52	25.14	21.85	27.69	29.04	28.71	11.93	13.03	13.75	1.04348	0.64375	1.12774	0.172752	1.21149	0.0236717	0.905399	0.286901	1.05901	0.548289	1.05166	0.602216	0.92528	0.446342	0.930873	0.436454	0.861318	0.090584	0.854945	0.0730689	1.007	0.976297	0.860927	0.0589584
jgi.p|Aspni_NRRL3_1|10240	NA	NA	NA	NA	46.2	34.27	65.36	79.4	66.57	81.76	81.82	85.02	38.49	37.5	47.57	42.08	47.53	50.95	47.19	39.72	36.41	38.09	15.68	17.1	13.85	1.54222	8.55e-09	1.71184	4.63e-13	1.23246	0.00706274	3.99504	2.79e-81	4.36428	1.12e-91	1.36359	4.34e-05	0.900914	0.216805	1.38897	1.62e-06	1.25134	0.00247192	0.915394	0.225838	3.20058	2.83e-77	2.9298	1.58e-66
jgi.p|Aspni_NRRL3_1|10241	NA	NA	NA	NA	224.06	133.43	149.74	155.22	144.34	225.23	201.06	205.37	151.98	133.24	227.89	195.65	141.5	147.83	117.88	115.45	106.5	104.44	53.89	90.78	101.75	1.6726	4e-06	1.08751	0.512055	0.801293	0.0567841	1.93101	3.39e-09	2.52124	4.38e-17	1.1755	0.177802	1.53801	7.12e-05	1.35719	0.00526098	2.08738	9.91e-13	0.765895	0.0121329	2.14483	8.68e-15	1.64271	6.75e-07
jgi.p|Aspni_NRRL3_1|10242	NA	NA	NA	NA	580.18	633.66	1163.29	1268.82	1262.79	964	878.54	1063.81	555.9	569.9	582.9	558.03	585.38	698.61	574.07	271.39	273.58	268.47	1042.07	1387.22	1119.92	0.26331	1.4e-56	0.294287	7.98e-48	0.11827	1.66e-141	0.940572	0.53002	0.687083	1.34e-05	0.292872	3.47e-48	0.894738	0.277331	2.48828	5.39e-32	2.22635	3.23e-24	1.36893	8.22e-05	2.34602	2.74e-29	3.21155	5.25e-54
jgi.p|Aspni_NRRL3_1|10243	NA	NA	NA	NA	58.63	71.58	107.3	96.84	79.61	74.59	68.15	70.06	63.87	68.99	61.6	68.35	66.39	81.54	66.11	38.18	46.72	50.44	29.82	38.65	36.07	1.02784	0.822868	1.20562	0.0977627	0.70052	0.00114353	2.57327	2.32e-19	1.79084	4.8e-08	1.21146	0.0890375	0.85254	0.193389	1.72103	5.02e-08	1.46725	0.000307105	1.43691	0.00023021	1.47824	4.9e-05	2.1241	7.44e-16
jgi.p|Aspni_NRRL3_1|10244	NA	NA	NA	NA	0	0	0.17	0.1	0	0.09	0.18	0.09	0.19	0.21	0.18	0.24	0	0.1	0.41	0.31	0.29	0.09	0.18	0.07	0.18	0.62111	0.670315	0.840904	0.891442	0.902354	0.929147	0.69026	0.758928	0.773487	0.832521	0.641079	0.709467	0.738622	0.844422	0.9319	0.964152	0.688322	0.79416	0.8924	0.955087	1.20654	0.90281	1.07672	0.954206
jgi.p|Aspni_NRRL3_1|10245	NA	NA	NA	NA	0	0	0.14	0.29	0.27	1.44	1.6	0.98	0.2	0.03	0.23	0.1	0.18	0.31	0.24	0.2	0.25	0.11	0.37	1.4	2.13	0.0771142	2.89e-05	0.164812	0.000463516	0.114937	0.000111543	0.252824	0.00858256	1.36068	0.543984	0.0579749	3.42e-06	0.467893	0.369409	1.43393	0.644332	0.670927	0.683578	0.185807	0.000555547	23.4702	5.12e-08	4.36092	0.022891
jgi.p|Aspni_NRRL3_1|10246	NA	NA	NA	NA	5.33	5.37	7.11	5.5	5.5	13.57	12.46	12.1	5.56	3.8	4.54	5	4.78	5.31	5.59	4.83	4.19	4.15	2.57	1.83	4.41	1.22139	0.193026	1.34501	0.0477653	1.02981	0.865198	2.48928	1.1e-10	4.8517	1.17e-30	1.30977	0.0736492	0.908087	0.598724	1.30608	0.0649406	1.18603	0.307561	0.513073	1.49e-08	3.70424	9.09e-30	1.90055	9.95e-08
jgi.p|Aspni_NRRL3_1|10247	NA	NA	NA	NA	8.15	7.73	13.28	10.71	11.66	14.14	12.83	12.12	6.07	6.81	7.45	9.21	4.27	6.02	4.6	8.51	9.09	11.21	2.08	3.07	10.3	1.84726	6.37e-05	1.13794	0.462541	2.039	2.68e-06	4.41053	3.86e-24	4.4918	1.61e-24	1.66184	0.000976194	1.62334	0.00084955	0.558086	1.72e-05	0.905961	0.580883	0.981907	0.931102	2.7029	1.52e-16	2.654	3.41e-16
jgi.p|Aspni_NRRL3_1|10248	NA	NA	NA	NA	0	0.09	0.23	0	0.43	0.09	0.37	0.18	0.13	0	0	0	0	0.1	0.04	0.11	0	0.09	0.11	0.6	0.42	0.0291399	0.00566332	0.0749227	0.0349423	0.101398	0.0621336	0.563667	0.617898	0.546455	0.594001	0.12165	0.0693866	0.388933	0.643276	0.738898	0.880358	0.287382	0.510491	1.0315	1	4.49201	0.198475	4.6335	0.174297
jgi.p|Aspni_NRRL3_1|10249	NA	NA	NA	NA	1.82	1.55	4.33	2.78	4.04	2.24	1.03	1.9	1.15	1.07	2.16	1.67	1.1	0.98	1.23	1.78	3.61	2.04	0.23	0.28	1.16	4.23388	5.02e-05	2.61096	0.00928332	5.28449	2.08e-06	13.8322	1.36e-14	5.96099	4.95e-07	3.02639	0.00226948	1.62158	0.121532	0.49408	0.00885771	0.801191	0.501025	2.32045	0.00046364	1.96967	0.00805266	4.57052	3.94e-11
jgi.p|Aspni_NRRL3_1|1025	NA	NA	NA	NA	29.33	27.8	20.82	16.7	21.51	15.33	21.83	23.64	35.33	38.98	33.97	29.28	32.34	34.03	37.41	46.67	44.59	43.37	74.65	100.75	77.83	0.196894	1.08e-34	0.229427	1.27e-29	0.271736	1.64e-23	0.207278	4.41e-32	0.199832	1.4e-32	0.237099	1.46e-28	0.858199	0.374459	0.844302	0.259444	0.724579	0.0272372	1.03726	0.860769	0.84282	0.23235	0.874225	0.335723
jgi.p|Aspni_NRRL3_1|10250	NA	NA	NA	NA	8.06	7.3	25.85	18.95	21.95	3.97	4.04	5.16	9.95	6.84	7.75	3.47	7.36	3.24	6.01	8.09	9.55	11.28	18.36	24.16	23.63	0.167749	1.51e-17	0.151038	1.31e-19	0.240433	6.99e-12	0.972337	0.91572	0.178058	4.21e-16	0.228796	1.08e-12	1.11064	0.73318	0.628192	0.0333363	0.697697	0.130533	5.46078	2.49e-18	0.778242	0.254897	4.24981	9.36e-15
jgi.p|Aspni_NRRL3_1|10251	NA	NA	NA	NA	1.22	0.57	0.33	0.05	0.2	0.52	0.26	0.17	0.12	0.31	0.35	0.72	0.19	0.09	0.07	3.91	3.79	4.36	0.14	0.07	0.57	3.62415	0.0510512	0.532924	0.466408	18.681	1.6e-06	1.53179	0.595754	2.41249	0.226852	1.70947	0.475356	6.80051	0.00609061	0.0285276	2.5e-09	0.194002	0.000207026	0.634944	0.533698	1.41125	0.594383	0.896062	0.873087
jgi.p|Aspni_NRRL3_1|10252	NA	NA	NA	NA	1.49	0.73	0	0	0	0	2.73	0.39	0.27	1.64	1.94	0.36	2.5	1.68	4.7	2.25	4.25	2.64	3.59	8.26	3.97	0.118883	0.00177833	0.304482	0.0632059	0.276854	0.0447754	0.00851421	3.6e-06	0.154697	0.00776134	0.0946288	0.000502203	0.390443	0.263052	1.09979	0.919278	0.429406	0.311361	0.0550382	0.00959504	1.63477	0.564642	0.0899749	0.0262539
jgi.p|Aspni_NRRL3_1|10253	NA	NA	NA	NA	0.63	0.51	6.5	4.4	5.51	0.35	0.54	0.25	0.48	0.66	0.64	1.09	0.74	1.12	1.07	1.54	0.97	0.72	0.16	0.12	0.48	3.06204	0.00719824	3.92683	0.000698216	3.88615	0.00082918	34.8976	4.76e-21	2.25704	0.0743693	2.31073	0.0501683	0.779774	0.517076	1.01047	0.986895	0.787936	0.53594	15.4617	2.4e-21	0.976763	0.990358	15.1024	4.62e-29
jgi.p|Aspni_NRRL3_1|10254	NA	NA	NA	NA	5.19	3.71	6.8	3.52	2.92	25.96	32.06	23.41	2.43	3.97	3.09	4.26	1.97	1.77	1.93	9.07	8.14	6.37	0.39	0.32	1.48	6.37005	1.65e-07	3.02018	0.00281229	11.4529	1.7e-12	11.4704	2.4e-12	64.4676	4.83e-35	5.63483	9.96e-07	2.10917	0.00482664	0.263704	6.6e-09	0.556196	0.0146638	0.177925	6.04e-19	11.4409	9.81e-36	2.03562	0.000933784
jgi.p|Aspni_NRRL3_1|10255	NA	NA	NA	NA	11.94	10.77	11.47	9.22	9.38	14.99	16.16	12.3	9.19	8.79	9.34	11.93	10.74	11.04	11.72	11.4	11.08	11.45	3	2.97	4.22	2.05354	4.17e-06	2.16282	5.22e-07	1.99706	9.89e-06	3.10997	1.1e-13	4.16356	3.59e-21	1.92608	2.43e-05	0.94947	0.792358	1.083	0.632257	1.02828	0.893076	0.746949	0.022806	2.16167	7.29e-11	1.61466	7.96e-05
jgi.p|Aspni_NRRL3_1|10256	NA	NA	NA	NA	103.83	28.84	55.99	82.84	122.34	104.41	135.19	134.85	51.95	30.7	151.52	71.44	34.67	34.56	42.45	29.42	26.63	31.29	199.19	200.14	154.64	0.303996	1.18e-06	0.107577	3.73e-20	0.077109	3.69e-26	0.404362	0.000277835	0.538274	0.0140837	0.11228	1.9e-19	2.82584	1.26e-05	1.39513	0.209965	3.94242	3.14e-09	0.751219	0.268209	4.79405	8.19e-13	3.60138	6.45e-09
jgi.p|Aspni_NRRL3_1|10257	NA	NA	NA	NA	36.54	27.31	25.05	20.84	24.56	20.47	17.1	20.28	24.32	23.03	29.43	30.11	47.81	56.18	51.78	35.42	36.29	36.31	14.15	7.5	22.22	1.61852	0.000408152	2.72183	4.63e-14	1.73161	5.05e-05	1.97653	4.9e-07	1.50783	0.0031091	1.36882	0.0248748	0.594644	5.2e-05	1.57185	0.000321001	0.934691	0.70533	1.31084	0.0398021	1.10155	0.497262	1.44396	0.00267413
jgi.p|Aspni_NRRL3_1|10258	NA	NA	NA	NA	14.63	13.27	13.23	8.53	9.18	36.47	30.59	35.03	11.66	12.37	15	14.79	12.19	9.34	10.89	21.45	20.31	21.77	3.16	2.39	11.34	2.89389	8.51e-14	2.18901	5.3e-08	3.93172	1.41e-22	3.36598	1.58e-17	10.2709	1.64e-64	2.63997	7.78e-12	1.32201	0.0427059	0.556758	5.98e-07	0.736038	0.0172599	0.327719	2.71e-24	3.89054	5.85e-37	1.275	0.0413126
jgi.p|Aspni_NRRL3_1|10259	NA	NA	NA	NA	25.55	12.55	13.63	11.72	10.08	29.4	29.91	27.69	14.05	10.97	21.32	15.3	15.48	12.68	13.46	32.17	39.1	40.89	14.77	13.82	69.96	0.801813	0.0974919	0.557526	6.29e-06	1.38011	0.0127574	0.766821	0.0501367	1.74174	1.35e-05	0.528084	7.3e-07	1.43816	0.00653795	0.403973	5.54e-15	0.580978	9.05e-06	0.440262	1.69e-12	3.29823	6.29e-26	1.45208	0.00197405
jgi.p|Aspni_NRRL3_1|1026	NA	NA	NA	NA	6.35	6.72	4.92	4.05	4.92	3.79	4.82	4.21	7.7	6.16	6.28	6.26	6.9	5.64	7.06	7.65	6.76	5.33	28.1	23.26	17.35	0.135903	6.32e-57	0.147332	3.31e-55	0.134493	8.07e-58	0.165144	1.06e-46	0.142589	1.57e-50	0.160796	2.59e-51	0.922425	0.667455	1.09547	0.587906	1.01049	0.969327	1.15818	0.359271	0.886773	0.420193	1.02704	0.861733
jgi.p|Aspni_NRRL3_1|10260	NA	NA	NA	NA	3.65	2.03	0.82	1.08	0.55	0.41	0.48	1.03	2.13	2.05	2.51	3.18	3.93	2.57	3	3.54	2.97	4.67	1.5	2.11	0.45	0.976252	0.93017	1.02901	0.929346	1.12025	0.666986	0.446453	0.00269516	0.311027	7.71e-05	0.710911	0.182242	0.948726	0.884074	0.918556	0.774026	0.871457	0.653624	1.43542	0.304294	0.437504	0.00354836	0.628001	0.0687926
jgi.p|Aspni_NRRL3_1|10261	NA	NA	NA	NA	2.27	3.84	10.21	24.36	11.33	1.17	0.98	0.93	2.56	4.44	3	3.94	10.75	7.27	8.32	28.95	24.31	23.75	35.13	37.02	16.36	0.047806	1.98e-43	0.140107	6.06e-21	0.376555	3.15e-06	0.392947	1.01e-05	0.024501	1.62e-50	0.0608643	3.34e-39	0.341211	1.37e-06	0.372076	8.14e-07	0.126956	4.39e-23	16.038	4.37e-32	0.402551	0.000263429	6.45611	2.44e-21
jgi.p|Aspni_NRRL3_1|10262	NA	NA	NA	NA	0.29	1.42	2.31	5.73	3.53	0.23	0.08	0.31	0.63	1.01	0.98	1.18	7.3	1.96	3.57	9.04	5.8	4.92	18.32	20.3	9.13	0.0243929	7.57e-26	0.127009	5.89e-11	0.180574	5.28e-08	0.185085	1.1e-07	0.00906445	1.57e-23	0.031616	4.49e-25	0.192056	5.55e-06	0.703362	0.330925	0.135085	1.57e-08	20.4188	1.14e-10	0.286704	0.0121121	5.85415	2.76e-08
jgi.p|Aspni_NRRL3_1|10263	NA	NA	NA	NA	4.79	11.66	20.72	32	20.59	4.74	5.12	3.71	11.39	11.51	6.12	7.38	15.16	14.18	15.86	7.89	6.85	6.93	56.21	74.21	29.67	0.0526703	3.08e-93	0.133923	1.53e-50	0.058685	6.47e-89	0.348663	3.59e-15	0.0598463	4.99e-81	0.107256	2.53e-61	0.393288	9.17e-11	2.28206	4.76e-09	0.897508	0.606535	5.82597	1.49e-36	0.557979	6.52e-05	3.25077	5.62e-21
jgi.p|Aspni_NRRL3_1|10264	NA	NA	NA	NA	1.03	1.51	0.85	1.99	0.63	1.36	0.81	0.81	0	2.76	1.34	1.73	1.15	3.2	2.69	5.93	6.18	6	7.56	14.74	11.97	0.0702423	3.38e-08	0.124696	2.32e-06	0.289778	0.00384473	0.102309	1.26e-06	0.0775399	4.64e-07	0.0802114	3.14e-08	0.56331	0.380127	0.430314	0.076826	0.2424	0.00641204	1.31944	0.702176	0.966695	0.994673	1.27549	0.66389
jgi.p|Aspni_NRRL3_1|10265	NA	NA	NA	NA	6.42	15.95	20.79	20.24	14.78	5.3	5.26	7.37	15.76	15.9	7.75	8.81	23.38	33.27	38.56	7.14	5.58	5.61	5.89	5.41	2.64	0.755555	0.107878	3.23937	6.59e-14	0.567811	0.00103732	3.0477	2.03e-12	0.905416	0.603893	1.6924	0.0012361	0.233242	8.75e-24	5.70502	1.12e-32	1.33065	0.136463	3.36608	2.31e-16	0.534991	3.11e-05	1.80082	1.95e-05
jgi.p|Aspni_NRRL3_1|10266	NA	NA	NA	NA	1.44	2.46	4.13	4.13	4.23	3.04	4.02	4.8	2.27	2.73	1.5	3.92	0.94	2.84	2.4	3.49	3.56	1.82	1.16	0.41	1.54	1.52484	0.289284	1.42068	0.396924	1.82713	0.119444	4.52204	3.1e-05	3.99618	0.000155037	1.77257	0.142591	1.07332	0.89584	0.77755	0.533486	0.834557	0.697927	1.13159	0.759616	2.25445	0.00715836	2.55111	0.00141589
jgi.p|Aspni_NRRL3_1|10267	NA	NA	NA	NA	31.77	61.95	79.03	82	69.59	37.83	47.83	36.23	77.12	65.66	45.65	29.02	23.05	24.85	28.52	30.37	32.45	29.56	271.25	262.49	475.32	0.0740824	1.11e-107	0.0552514	1.85e-132	0.0610086	3.15e-123	0.266738	1.48e-29	0.131071	9.52e-67	0.154666	1.08e-57	1.34082	0.0275153	0.905633	0.500881	1.21429	0.16207	2.03507	1.24e-10	0.847443	0.165542	1.72461	4.91e-07
jgi.p|Aspni_NRRL3_1|10268	NA	NA	NA	NA	0.28	1.44	0.35	0.44	0.38	0.22	0.22	0.22	1.15	2.06	0.88	0.71	1.65	0.59	1.46	1.02	1.68	1.17	0.88	1.08	1.4	0.368824	0.0307686	0.752327	0.540595	0.705781	0.437273	0.373944	0.0407822	0.196753	0.00460229	0.978538	0.978335	0.490245	0.177977	1.06595	0.915197	0.522576	0.221423	1.90058	0.355862	0.201068	0.00318928	0.382146	0.027468
jgi.p|Aspni_NRRL3_1|10269	NA	NA	NA	NA	0	0.11	0.04	0	0	0.06	0	0.11	0.16	0	0.11	0	0	0	0.24	0.13	0	0.11	0.05	0	0.15	0.830434	0.925933	1.95946	0.734157	1.63431	0.793996	0.540506	0.770624	1.88275	0.741206	2.00255	0.724702	0.423808	0.700853	1.19896	0.935719	0.508126	0.767559	0.287083	0.531714	0.940179	1	0.269909	0.438445
jgi.p|Aspni_NRRL3_1|1027	NA	NA	NA	NA	0	0.29	1.59	0.53	0.36	0.63	0.94	1.26	0.22	0.95	0.31	1.15	0.67	0	0.13	0	0	0.61	0.63	0.26	1.44	0.614768	0.650986	0.294266	0.281214	0.243728	0.239463	1.68859	0.617306	1.73294	0.593415	0.652411	0.709054	2.08916	0.616976	1.20735	0.91918	2.52235	0.544527	0.974409	1	2.6562	0.297839	2.58823	0.289659
jgi.p|Aspni_NRRL3_1|10270	NA	NA	NA	NA	0.21	1.66	0.92	0.76	0.91	1.91	2.01	2.47	1.36	1.44	0.17	0.41	1.43	2.46	2.39	0.13	0.18	0.22	1.14	2.63	0.2	0.0822334	2.22e-11	0.668861	0.16274	0.0515443	2.81e-12	0.433738	0.00451299	1.00408	0.999664	0.492681	0.0118917	0.122945	2.86e-08	12.9764	1.66e-09	1.59539	0.487486	0.431975	0.00284405	2.03799	0.00629051	0.880363	0.684307
jgi.p|Aspni_NRRL3_1|10271	NA	NA	NA	NA	0	0	0	0	0.05	0.04	0	0	0	0	0	0	0.04	0.04	0	0	0	0	0.13	0.06	0	0.0441734	NA	0.157644	0.422473	0.0426298	0.156427	0.101578	0.326557	0.126935	0.370861	0.0333993	0.131751	0.28021	NA	3.69797	0.636235	1	1	0.800235	0.959639	3.80053	0.602074	3.04132	0.646484
jgi.p|Aspni_NRRL3_1|10272	NA	NA	NA	NA	0.24	0.46	0.28	0.04	0.07	0.06	0.12	0.13	0.3	0.04	0.19	0.29	0.2	0.07	0.26	0.14	0.41	0.18	0.25	0.05	0.1	0.810065	0.809322	0.655659	0.641177	0.791879	0.790739	0.747515	0.754644	0.550896	0.522975	0.96111	0.979498	1.2355	0.860222	0.827979	0.859649	1.02297	0.996439	1.35691	0.795032	0.573187	0.541049	0.777762	0.761623
jgi.p|Aspni_NRRL3_1|10273	NA	NA	NA	NA	0.06	0.12	0.14	0.06	0.1	0.09	0.09	0.02	0.15	0.04	0.15	0.06	0.28	0.05	0.13	0.25	0.19	0.19	0.15	0.11	0.39	0.38691	0.110965	0.658696	0.488168	0.854864	0.794932	0.709305	0.583018	0.434434	0.189959	0.474438	0.201995	0.587387	0.476116	0.770527	0.701026	0.452598	0.233066	1.63271	0.493163	0.91568	0.933787	1.49504	0.48717
jgi.p|Aspni_NRRL3_1|10274	NA	NA	NA	NA	11.42	10.02	7.63	6.01	5.23	4.67	4.7	5.05	12.06	11.25	9.56	9.67	13.3	13.54	12.86	12.92	14.97	17.02	6.05	6.83	15.51	0.884722	0.356864	1.18999	0.179062	1.23923	0.0898483	0.921507	0.570552	0.646086	0.00128414	1.05393	0.723086	0.743469	0.0203193	0.96027	0.792478	0.71393	0.00642492	1.42629	0.0073435	0.613026	5.39e-05	0.874354	0.265479
jgi.p|Aspni_NRRL3_1|10275	NA	NA	NA	NA	1.37	1.7	1.36	0.96	1.09	0.34	0.13	0.54	1.08	1.46	1.41	2.29	2.02	1.81	1.85	2.26	5.07	3.65	2.32	3.02	5.84	0.359796	0.000172137	0.412075	0.000864291	0.733366	0.255153	0.398702	0.000925511	0.11011	6.78e-10	0.321767	2.31e-05	0.873133	0.734122	0.561894	0.0324168	0.490609	0.0122176	3.62093	0.000559916	0.342206	0.00314058	1.2391	0.467341
jgi.p|Aspni_NRRL3_1|10276	NA	NA	NA	NA	0	0	0	0	0	0	0	0	0	0	0	0	0	0.29	0.2	4.81	3.13	2.18	0	0	0	1	1	13.2284	0.613605	249.484	0.231699	1	1	1	1	1	1	0.0775279	0.66033	0.0530229	0.561246	0.00411075	0.263885	1	1	1	1	1	1
jgi.p|Aspni_NRRL3_1|10277	NA	NA	NA	NA	23.53	18.91	9.05	7.62	10.24	11.11	7.82	8.07	16.18	16.44	25.79	24.21	16.85	20.37	17.9	24.89	31.37	31.11	28.91	33.3	15.64	0.440088	1.99e-13	0.341021	4.55e-22	0.496602	3.24e-10	0.264792	9.01e-31	0.249366	3.39e-32	0.334531	6.8e-23	1.2905	0.0420404	0.68671	0.000743338	0.886198	0.376849	1.06186	0.708274	0.74542	0.0116092	0.791531	0.0412419
jgi.p|Aspni_NRRL3_1|10278	NA	NA	NA	NA	0	0	0	0	0	0	0	0	0	0	0	0	0	0	0	0	0	0	0.18	0	0	0.260686	NA	0.200662	0.769911	0.251576	NA	0.30777	NA	0.384599	NA	0.197104	0.767086	1	NA	1	NA	1	NA	1	NA	1	1	1	NA
jgi.p|Aspni_NRRL3_1|10279	NA	NA	NA	NA	0	0	0	0	0	0	0	0	0	0	0	0	0	0	0	0	0	0	0	0	0	NA	NA	NA	NA	NA	NA	NA	NA	NA	NA	NA	NA	NA	NA	NA	NA	NA	NA	NA	NA	NA	NA	NA	NA
jgi.p|Aspni_NRRL3_1|1028	NA	NA	NA	NA	91.65	121.84	18.08	20.69	22.31	20	15.01	24.54	138.08	122.14	94.97	107.36	94.37	67.66	84.8	54.15	51.63	55.31	5.04	3.16	26.18	12.6696	2.56e-61	11.0178	6.09e-55	6.59099	1.05e-33	4.34668	3.83e-20	3.9606	2.04e-17	17.8828	1.35e-79	1.14993	0.333745	1.67164	7.75e-06	1.92227	1.41e-08	1.09748	0.559155	0.221476	7.76e-40	0.243065	3.25e-37
jgi.p|Aspni_NRRL3_1|10280	NA	NA	NA	NA	0	0.12	0	0	0	0	0	0	0.13	0.04	0.06	0.12	0	0.07	0.03	0.07	0	0	0	0	0	5.15347	NA	2.67601	0.694613	1.92776	0.786606	1	NA	1	NA	8.65026	0.326453	1.92581	NA	1.38814	0.911882	2.67329	0.718816	1	1	0.174918	0.384411	0.139976	NA
jgi.p|Aspni_NRRL3_1|10281	NA	NA	NA	NA	29.39	53.86	0.5	0.26	0.68	3.89	3.34	5.8	40.58	51.73	32.63	30.5	173.6	175.93	159.58	40.35	40.94	30.15	0.55	0.64	0.73	29.3873	2.16e-54	167.297	6.41e-125	33.6124	6.99e-59	0.697335	0.261799	6.38781	6.78e-16	50.5237	2.12e-73	0.17566	2.81e-51	4.97724	1.2e-44	0.8743	0.393116	0.109167	6.51e-21	0.126432	8.21e-55	0.0138021	6.3e-84
jgi.p|Aspni_NRRL3_1|10282	NA	NA	NA	NA	25.82	20.17	14.21	14.13	13.23	10.2	10.97	14.38	25.39	23.02	23.66	25.04	24.45	22.63	24.86	23.7	24.23	22.63	16.23	15.88	11.27	0.858222	0.141734	0.861829	0.156955	0.77258	0.0114998	0.799242	0.0340367	0.633489	1.71e-05	0.862301	0.157967	0.995814	0.980656	1.11552	0.323279	1.11085	0.380717	1.26165	0.0307915	0.73465	0.00166689	0.926872	0.455677
jgi.p|Aspni_NRRL3_1|10283	NA	NA	NA	NA	0.43	0.21	0.43	0.13	0.53	0	0.11	0.69	0.47	0	0.23	0.42	0	0.49	0.19	0.39	0.87	0.55	0.45	1.48	0.29	0.21133	0.0468018	0.135287	0.0121372	0.339756	0.157307	0.343502	0.177538	0.243774	0.0836301	0.143546	0.0141221	1.56209	0.706756	0.39819	0.314595	0.622006	0.653665	1.4091	0.7492	1.69823	0.580794	2.39298	0.283552
jgi.p|Aspni_NRRL3_1|10284	NA	NA	NA	NA	6.13	4.4	2.06	1.9	2.11	3.84	6.8	4.84	3.41	4.54	7.23	6.07	8.23	7.32	6.22	7.76	7.22	7.98	2.9	3.47	3.61	1.1463	0.499397	1.31219	0.164809	1.28576	0.198926	0.590624	0.0124565	1.4109	0.0830131	0.791302	0.254441	0.873579	0.559559	1.02055	0.937243	0.891534	0.625299	0.418614	5.59e-06	1.78302	0.000857317	0.746396	0.140728
jgi.p|Aspni_NRRL3_1|10285	NA	NA	NA	NA	0	0.07	0	0	0.17	0	0	0	0	0	0	0	0	0	0.03	0.08	0	0	0	0	0	1	NA	1.45361	0.944054	1.92775	0.87923	6.67391	NA	1	NA	1.51034	0.941889	0.705545	NA	0.754044	0.961697	0.532012	0.908322	4.4108	0.745217	1.00182	1	4.4188	NA
jgi.p|Aspni_NRRL3_1|10286	NA	NA	NA	NA	0	0	0.05	0	0	0	0	0	0	0	0	0.13	0	0	0	0	0	0	0	0	0	3.29061	NA	1	1	1	NA	2.35835	NA	1	NA	1	1	4.16823	NA	1	NA	3.32468	NA	1.55863	NA	1	1	3.04128	NA
jgi.p|Aspni_NRRL3_1|10287	NA	NA	NA	NA	1	0.76	0.84	0.41	0.59	0.45	0.27	0.34	0.97	0.78	0.54	0.59	0.84	0.84	0.96	0.28	0.37	0.63	0.19	0.5	0.5	1.21546	0.604837	1.59692	0.192722	0.708232	0.376619	1.76704	0.114636	0.947699	0.907271	1.58314	0.201418	0.761129	0.507716	2.25479	0.0177765	1.71619	0.173524	1.86456	0.0821038	0.598618	0.133474	1.11616	0.742583
jgi.p|Aspni_NRRL3_1|10288	NA	NA	NA	NA	0.48	0.28	3.56	2.34	2.7	0.76	0.38	1.96	0.16	0.45	0.52	0.14	0.24	0.48	0.34	1.39	2.29	1.31	0.66	0.8	0.38	0.286386	0.00826408	0.283276	0.00571878	1.21911	0.657239	3.69013	0.000842251	1.22974	0.655518	0.25441	0.00304252	1.01098	0.992246	0.232364	0.000725942	0.234915	0.00213194	3.00074	0.00259715	4.83369	0.000235041	14.5046	1.46e-11
jgi.p|Aspni_NRRL3_1|10289	NA	NA	NA	NA	0.36	0	1.85	2.05	2.43	0.42	0.28	0.14	0.1	0	0	0.13	0.15	0	0	0	0	0	20.35	18.07	0.21	0.00422254	3.94e-18	0.00115684	2.31e-16	0.00075265	7.84e-17	0.0999344	2.38e-18	0.012509	2.24e-20	0.00114854	5.08e-15	3.65007	0.348523	1.53702	0.8062	5.61023	0.187215	7.98902	3.56e-05	10.8912	0.0178548	87.01	4.24e-07
jgi.p|Aspni_NRRL3_1|1029	NA	NA	NA	NA	0.65	0.12	0.08	1.24	0.89	0.26	0.77	0.26	0.18	0.15	0.13	0	0.14	0.41	0.37	0.44	1.12	0.5	0.1	0.1	0.2	1.27878	0.825839	1.76263	0.604441	3.5027	0.193131	6.52742	0.046175	3.57158	0.200102	0.892499	0.940381	0.725499	0.80387	0.50322	0.446747	0.365085	0.305727	1.8276	0.479188	4.00178	0.106074	7.31365	0.0114975
jgi.p|Aspni_NRRL3_1|10290	NA	NA	NA	NA	35.74	26.98	139.15	125.74	138.32	66.84	75.23	59.51	27.78	30.57	38.12	35.95	31.99	27.19	31.08	53.65	51.11	41.37	125.03	113.7	82.87	0.170592	4.07e-80	0.145356	2.92e-95	0.215629	2e-61	1.04196	0.707858	0.484084	6.89e-15	0.144333	3.01e-96	1.17362	0.151477	0.674099	1.88e-05	0.791137	0.0200894	2.15244	1.14e-19	3.35393	5.92e-46	7.21913	1.28e-123
jgi.p|Aspni_NRRL3_1|10291	NA	NA	NA	NA	1.87	1.17	3.57	1.54	2.51	2.59	2.99	1.54	1.55	0.92	2.5	2.55	1.71	1.2	1.42	6.12	4.41	4.58	3.37	5.05	3.94	0.310695	4.67e-06	0.199622	4.68e-10	0.639282	0.076859	0.563579	0.026162	0.491674	0.00624115	0.175764	2.56e-11	1.55642	0.170008	0.312259	3.87e-06	0.486006	0.0066377	1.14625	0.670922	2.79736	6.55e-05	3.20646	3.16e-06
jgi.p|Aspni_NRRL3_1|10292	NA	NA	NA	NA	8.83	8.93	3.97	3.56	3.35	4.26	2.49	3.96	8.59	7.35	7.5	8.63	7.93	7.72	7.25	9.15	9.24	7.71	4.72	3.9	2.51	1.05907	0.699485	1.00413	0.991999	1.0527	0.735576	0.773132	0.0795107	0.70286	0.0171696	1.14563	0.352243	1.05471	0.777643	0.953862	0.782128	1.00605	0.987352	1.09998	0.587795	0.613514	0.000168853	0.674853	0.00170745
jgi.p|Aspni_NRRL3_1|10293	NA	NA	NA	NA	50.46	133.7	1.91	2.46	1.53	8.16	7.53	4.17	101.32	141.93	60.47	50.62	136.27	147.32	124.7	38.34	37.42	43.02	1.06	0.31	2.78	37.6234	2.24e-36	98.2223	5.45e-58	26.2672	1.29e-29	2.36558	0.0114953	7.14399	1.31e-10	95.5722	2.62e-57	0.383044	9.07e-15	3.73935	6.49e-27	1.43233	0.0128608	0.331128	6.01e-07	0.0747496	4.36e-67	0.0247517	5.07e-86
jgi.p|Aspni_NRRL3_1|10294	NA	NA	NA	NA	0.93	0	0.27	0.21	0.78	0	0.06	0	0.13	0.04	0.49	1.18	0.59	0.33	0.48	1.98	1.6	1.89	2.86	2.89	0.09	0.167835	1.94e-07	0.0941449	2.94e-11	0.335352	0.000827809	0.121078	8.23e-09	0.00657924	1.81e-08	0.0122705	1.45e-13	1.78273	0.219291	0.280734	0.000530516	0.500474	0.076841	18.4031	0.0023312	0.536183	0.623711	9.86744	0.00027029
jgi.p|Aspni_NRRL3_1|10295	NA	NA	NA	NA	0.84	0	0.21	0.15	0.15	0.07	0.07	0.33	0.46	0.24	0.79	1.15	1.55	0.92	0.96	4.49	5.24	6.04	1.11	1.66	0.27	0.381975	0.00379784	0.476368	0.0217655	2.05156	0.0163387	0.117061	4.4e-07	0.0978132	1.49e-06	0.110395	1.06e-08	0.801848	0.630409	0.232198	2.38e-07	0.186187	3.49e-08	1.19679	0.830352	0.886026	0.880043	1.06038	0.922669
jgi.p|Aspni_NRRL3_1|10296	NA	NA	NA	NA	0.17	0.13	0.74	0.77	0.79	0.05	0.09	0.18	0.31	0.03	0.18	0.17	0.14	0.1	0.13	0.16	0.25	0.35	8.49	8.73	0.35	0.0111693	5.22e-35	0.00848776	1.17e-40	0.0156889	3.39e-38	0.0820352	8.27e-27	0.0105803	5.74e-26	0.0107182	9.54e-42	1.31594	0.702863	0.541003	0.244694	0.711926	0.589834	7.75361	8.23e-06	0.98713	1	7.65382	7.12e-09
jgi.p|Aspni_NRRL3_1|10298	NA	NA	NA	NA	15.49	8.17	5.04	5.23	4.58	8.58	8.67	12.07	6.53	7.03	16.27	16.13	12.89	8.58	10.1	19.42	19.11	14.65	29.31	31.51	11.05	0.292765	3.18e-22	0.199136	1.02e-36	0.308219	1.04e-20	0.151757	2.02e-44	0.276741	7.05e-23	0.143799	1.7e-50	1.47018	0.00637061	0.646083	0.000908354	0.949858	0.7848	0.548372	1.57e-05	1.9245	5.28e-07	1.05534	0.735617
jgi.p|Aspni_NRRL3_1|10299	NA	NA	NA	NA	85.18	57.16	92.07	80.37	77.68	80.15	80.25	95.26	54	58.87	84.62	84.81	77.92	61.85	77.83	107.38	128.22	126.23	99.24	110.92	113.59	0.450063	9.06e-20	0.399078	8.37e-26	0.607682	1.57e-08	0.736145	0.000687732	0.698511	6.12e-05	0.327138	2.07e-37	1.12776	0.257561	0.656722	4.65e-07	0.740624	0.000701494	1.05388	0.619642	2.13522	1.94e-21	2.25026	1.67e-24
jgi.p|Aspni_NRRL3_1|103	NA	NA	NA	NA	0	0	0	0	0	0	0.07	0	0	0	0	0	0	0	0	0	0	0	0	0	0.03	1	NA	1	1	1	NA	1	NA	2.94706	NA	1	1	1	NA	1	NA	1	NA	0.41086	NA	3.80048	0.807673	1	NA
jgi.p|Aspni_NRRL3_1|1030	NA	NA	NA	NA	43.08	49.02	25.76	28.02	26.41	23.29	20.81	21.61	43.73	43.69	37.6	41.65	49.8	43.42	41.24	46.8	46.46	49.07	25.38	19.59	26.86	1.00121	0.991595	1.13828	0.15962	1.10802	0.265741	1.09276	0.357082	0.831757	0.0446733	1.21489	0.0290221	0.87958	0.1943	1.02731	0.811795	0.903597	0.309032	1.3138	0.00108532	0.684635	1.63e-06	0.899475	0.202468
jgi.p|Aspni_NRRL3_1|10301	NA	NA	NA	NA	3.11	2.48	2.54	2.4	3.28	6.83	5.26	7.54	2.68	3.2	2.6	3.43	2.84	1.93	3.45	5.08	4.56	4.99	1.17	1.33	2.35	1.3714	0.139741	1.31575	0.207383	2.08326	0.000242013	2.01288	0.000648912	4.54423	4.35e-15	1.37429	0.137289	1.04229	0.890009	0.631585	0.0115447	0.658297	0.0328972	0.442952	7.43e-07	3.30661	4.49e-14	1.46467	0.0290618
jgi.p|Aspni_NRRL3_1|10302	NA	NA	NA	NA	0.12	0.05	0.03	0.03	0.17	0	0.1	0.05	0.27	0.18	0.92	0.36	0.05	0.26	0.24	0.22	0.42	0.38	0.14	0.04	1.16	2.76345	0.189728	1.15399	0.885705	1.89528	0.431391	0.621869	0.624888	0.440125	0.418559	1.0629	0.961095	2.39469	0.294357	0.608876	0.559555	1.45807	0.675645	1.41294	0.797361	0.41408	0.359495	0.585069	0.526787
jgi.p|Aspni_NRRL3_1|10303	NA	NA	NA	NA	257.88	110.25	73.24	70.31	72.24	89.51	75.99	101.02	107.34	129.06	210.55	234.36	73.79	74.69	68.59	231.67	258.98	279.66	35.59	51.11	34.65	3.02728	2.98e-26	0.968092	0.812341	3.15458	3.45e-28	1.54764	5.6e-05	1.77501	8.19e-08	1.62816	5.14e-06	3.12706	1.48e-33	0.306884	1.93e-36	0.959644	0.77498	0.871903	0.215191	1.09019	0.432502	0.950543	0.645239
jgi.p|Aspni_NRRL3_1|10304	NA	NA	NA	NA	33.87	12.91	7.12	4.47	4.15	12.82	8.7	14.47	14.97	12.53	31.49	33.76	10.47	11.64	10.81	38.43	36.37	37.21	4.84	6.05	9.24	3.42562	1.22e-17	1.17778	0.323704	3.68008	1.04e-19	0.918873	0.643462	1.92106	1.8e-05	1.51882	0.00605916	2.90854	3.52e-17	0.320043	5.82e-20	0.930856	0.682473	0.478315	2e-07	1.26484	0.0879923	0.60499	0.000273084
jgi.p|Aspni_NRRL3_1|10306	NA	NA	NA	NA	4.18	4.9	1.01	1.64	1.12	0.73	1.06	0.87	4.62	5.02	3.55	4.28	4.01	3.27	3.46	3.06	3.63	4.1	1.19	0.79	0.93	2.15675	8.18e-05	1.99402	0.000405722	1.84679	0.00197992	1.14206	0.577997	0.739077	0.218296	2.84466	3.07e-08	1.08161	0.746472	1.07972	0.730193	1.16784	0.470989	1.54525	0.0621456	0.259812	2.29e-12	0.401474	5.11e-08
jgi.p|Aspni_NRRL3_1|10307	NA	NA	NA	NA	1.14	31.32	98.43	119.2	145.49	1.12	0.67	1.12	32.94	34.03	3.18	2.31	8.88	14.87	21.04	0.69	1.54	2.08	710.92	883.85	76.25	0.00156686	3.63e-116	0.0108753	5.44e-66	0.000962113	6.8e-124	0.140834	1.33e-13	0.00104604	2e-111	0.0249103	6.25e-45	0.144075	1.73e-12	11.3035	6.67e-18	1.62856	0.188053	134.636	3.87e-66	0.0419923	2.38e-28	5.65366	4.35e-13
jgi.p|Aspni_NRRL3_1|10308	NA	NA	NA	NA	3.15	3.45	66.89	77.09	105.21	9.63	12.94	5.59	3.86	3.34	3.07	2.54	24.7	10.63	24.61	25.66	28.93	30.42	119.64	247.08	27.81	0.00886001	2.08e-58	0.0639556	5.79e-33	0.0822222	1.24e-27	0.421125	0.00016662	0.0443362	2.61e-37	0.0117918	1.78e-63	0.138534	4.75e-11	0.777839	0.362142	0.107757	7.34e-14	9.49844	6.28e-23	3.75991	1.37e-06	35.7133	1.76e-47
jgi.p|Aspni_NRRL3_1|10309	NA	NA	NA	NA	0	0	0	0	0	0	0	0	0	0	0	0	0	0	0	0	0	0	0	0	0	NA	NA	NA	NA	NA	NA	NA	NA	NA	NA	NA	NA	NA	NA	NA	NA	NA	NA	NA	NA	NA	NA	NA	NA
jgi.p|Aspni_NRRL3_1|1031	NA	NA	NA	NA	1.5	2.63	1.43	1.24	1.54	1.65	1.8	1.73	3.26	3.06	2.65	2.01	7.35	6.74	5.82	4.88	3.84	3.93	1.16	1.08	3.43	1.02337	0.932942	3.34919	1.86e-08	1.96787	0.00287595	1.13283	0.655604	1.31439	0.299417	1.60653	0.0417975	0.305558	1.5e-09	1.70194	0.00371053	0.52004	0.00303225	0.861869	0.607427	0.818156	0.386632	0.705143	0.0979856
jgi.p|Aspni_NRRL3_1|10310	NA	NA	NA	NA	0.19	0.14	3.26	2.17	4.96	0.3	0	0	0.31	0.53	0.29	0.14	0.16	0.32	0.61	0.51	0	0.86	6.37	13.1	0.68	0.0118527	1.99e-12	0.0248353	1.2e-14	0.0255461	2.96e-13	0.327543	0.00497188	0.00880556	6.49e-09	0.0217079	7.82e-15	0.477253	0.439465	0.972176	0.981667	0.463974	0.413533	37.1973	1.39e-05	0.405638	0.361844	15.0886	1.52e-08
jgi.p|Aspni_NRRL3_1|10311	NA	NA	NA	NA	0	0	0.04	0	0	0	0	0	0	0	0	0	0	0	0	0	0.07	0	0.02	0.2	0.15	0.0598147	NA	0.0460415	0.381079	0.112431	0.530396	0.137545	NA	0.0882469	NA	0.0452257	0.380775	1	NA	0.409508	0.839498	0.532011	0.897807	1.55864	0.933937	1	1	3.04131	NA
jgi.p|Aspni_NRRL3_1|10312	NA	NA	NA	NA	6.72	5.82	7.14	6.18	6.63	6.28	6.27	5.39	5.33	5.96	6.43	8.11	7.22	8.31	8.82	8.51	8.08	10.66	9.34	10.12	5.75	0.407487	4.53e-15	0.485404	1.04e-10	0.495827	5.33e-10	0.633075	6.92e-05	0.529897	5.4e-08	0.35587	6.05e-20	0.83948	0.210223	0.978979	0.897942	0.821833	0.141983	1.19471	0.156833	1.48902	0.0004607	1.77895	9.43e-08
jgi.p|Aspni_NRRL3_1|10313	NA	NA	NA	NA	10.57	6.93	14.04	12.54	13.02	34.17	29.56	26.51	6.72	6.86	9.79	9.65	7.13	5.39	7	18.57	19.7	21.42	20.96	17.42	18.72	0.288614	1.05e-37	0.19599	9e-63	0.546485	2.44e-10	0.634739	2.72e-06	1.34311	0.00232994	0.214904	6.48e-57	1.4726	0.000181108	0.358638	2.23e-29	0.528129	8.92e-12	0.472588	5.27e-18	6.24984	7.77e-98	2.9536	6.9e-34
jgi.p|Aspni_NRRL3_1|10314	NA	NA	NA	NA	13.67	35.38	0.37	0.4	0.58	2.06	1.95	2.03	44.34	30.02	16.08	12.02	75.39	74.86	161.07	37.58	29.49	27.46	16.28	8.69	9.13	0.617705	0.063755	4.77584	3.04e-10	1.32914	0.287921	0.0325852	7.66e-35	0.137899	1.25e-14	1.76023	0.0294991	0.129339	2.34e-19	3.59318	2.89e-08	0.46474	0.00221252	0.236298	1.5e-07	0.0783411	2.21e-28	0.0185118	1.89e-55
jgi.p|Aspni_NRRL3_1|10315	NA	NA	NA	NA	5.99	10.76	1.17	1.65	1.55	2.29	1.61	2.02	9.51	9.09	6.73	6.51	8.48	6.9	6.96	6.17	5.18	4.28	1.78	1.33	0.72	2.25109	1.77e-08	2.69752	2.73e-12	1.73424	0.000178793	0.846881	0.330991	1.06763	0.71305	3.7284	5.41e-21	0.834505	0.246962	1.55544	0.00063506	1.29803	0.0741402	0.793236	0.15879	0.28635	1.96e-22	0.227143	6.65e-31
jgi.p|Aspni_NRRL3_1|10316	NA	NA	NA	NA	169.84	101.94	5.77	4.89	7.45	16.34	18.58	19.22	90.65	90.95	169.13	142.57	228.22	196.04	228.42	238.97	206.91	242.8	10.68	11.85	16.28	7.98307	9.38e-78	11.2278	2.53e-106	10.8584	4.39e-103	0.481074	2.64e-07	1.38901	0.0112021	5.11189	4.02e-48	0.711009	0.000216123	1.03402	0.78194	0.7352	0.000937925	0.346343	8.56e-16	0.271721	2.29e-39	0.0941089	2.35e-90
jgi.p|Aspni_NRRL3_1|10317	NA	NA	NA	NA	4.17	2.69	0.45	0.07	0.22	0.32	0.51	0.58	3.61	2.28	3.45	3.7	4.11	4.07	6.5	6.37	4.34	4.9	1.72	1.99	0.36	1.13929	0.618733	1.56337	0.0678531	1.49538	0.100792	0.123268	9.42e-10	0.221005	1.63e-06	0.939468	0.838205	0.728744	0.238209	1.04546	0.886229	0.761874	0.309032	0.55776	0.186289	0.235245	9.7e-07	0.13121	3.63e-10
jgi.p|Aspni_NRRL3_1|10318	NA	NA	NA	NA	36.04	36.25	44.38	34.49	33.61	53.25	54.26	42.33	34.74	34.15	36.57	40.05	42.02	40.07	42.21	42.71	43.6	39.9	20.18	18.78	37.77	1.07124	0.50358	1.22402	0.0401273	1.13992	0.1919	1.78125	8.99e-10	2.2016	2.63e-17	1.08643	0.439016	0.875184	0.224911	1.07378	0.519489	0.939753	0.608486	0.809069	0.0189237	2.02645	1.5e-17	1.63954	3.73e-09
jgi.p|Aspni_NRRL3_1|10319	NA	NA	NA	NA	27.97	24.33	16.1	15.9	15.17	11.09	10.92	12.29	26.09	27.26	24.35	29.73	24.9	26.03	23.67	24.76	24.12	26.62	15.55	14.93	9.91	0.99481	0.960712	0.932901	0.499787	0.870403	0.150366	0.953162	0.656369	0.642692	8.57e-06	1.0272	0.815007	1.06636	0.584548	1.0718	0.515727	1.14293	0.192164	1.48308	3.34e-05	0.625675	1.38e-07	0.927924	0.411147
jgi.p|Aspni_NRRL3_1|1032	NA	NA	NA	NA	1.58	2.49	8.44	7.3	9.08	0.67	0.57	0.29	1.99	1.55	3.04	2.89	4.38	1.95	3.77	2.54	3.64	2.86	65.57	18.97	0.49	0.0330782	1.53e-31	0.04587	9.39e-28	0.0373711	4.15e-30	0.179378	5.55e-10	0.0103052	1.7e-35	0.0282484	5.72e-35	0.72113	0.405259	1.22742	0.589824	0.885128	0.787783	17.4065	2e-15	0.364807	0.008972	6.35002	1.13e-11
jgi.p|Aspni_NRRL3_1|10320	NA	NA	NA	NA	8.12	11.2	2.89	5.45	5.51	1.77	1.98	3.4	9.41	9.4	6.61	8.58	7.74	6.01	6.23	4.37	5.66	5.14	2.46	1.83	3.54	1.98607	0.000529152	1.75942	0.00482495	1.22882	0.336833	1.94998	0.000911835	0.941965	0.805198	2.7792	1.28e-07	1.12882	0.62587	1.43179	0.0670836	1.61623	0.0145618	2.07012	0.000122569	0.338933	1.25e-09	0.701634	0.0434266
jgi.p|Aspni_NRRL3_1|10321	NA	NA	NA	NA	8.61	6.51	2.16	2.14	2.67	4.56	4.23	4.1	7.22	7.37	8.2	9.66	9.19	8.15	8.32	12	11	13.2	1.33	1.09	2	3.94568	2.93e-15	3.94406	1.58e-15	5.12345	1.21e-21	1.68574	0.00781127	2.96284	3.13e-09	3.42893	1.15e-12	1.00041	1	0.769806	0.0423325	0.770121	0.0592115	0.568962	0.000349007	0.86407	0.324054	0.491623	4.13e-07
jgi.p|Aspni_NRRL3_1|10322	NA	NA	NA	NA	0.12	0.52	0.93	1.2	1.39	0.09	0.09	0.19	0.96	0.83	0.55	0.59	0.98	1.59	0.42	0.96	0.6	0.62	4.71	8.85	0.05	0.0364175	2.57e-15	0.0792272	1.26e-12	0.0569618	7.13e-14	0.159521	1.69e-07	0.0157898	5.19e-12	0.0704169	1.73e-13	0.459659	0.152622	1.39088	0.522865	0.639332	0.467497	10.1028	0.000240565	0.224233	0.0196859	2.26539	0.030152
jgi.p|Aspni_NRRL3_1|10323	NA	NA	NA	NA	39.98	37.93	23.79	24.65	25.32	28.62	28.45	31.63	34.46	33.69	36.41	41.25	42.2	43.58	42.07	45.58	43.1	38.77	44.69	35.67	16.08	0.540764	5.12e-14	0.608686	1.14e-09	0.556799	6.97e-13	0.563542	3.27e-12	0.630379	2.51e-08	0.530052	5.26e-15	0.888412	0.223212	1.09319	0.334797	0.971201	0.803287	0.893972	0.202998	1.18928	0.0284654	1.06318	0.468664
jgi.p|Aspni_NRRL3_1|10324	NA	NA	NA	NA	104.28	75.6	505	629.62	492.38	415.85	489.11	389.49	82.95	80.84	112.38	102.57	93.14	105.18	99.43	117.63	144.05	132.18	295.04	331.49	53.12	0.189274	1.62e-78	0.182815	3.11e-82	0.221829	5.76e-65	1.60326	1.31e-07	1.18683	0.0669353	0.154398	7.8e-99	1.03533	0.795399	0.824125	0.0375432	0.853242	0.113701	1.35088	0.000311106	7.68679	4.2e-145	10.3839	5.74e-192
jgi.p|Aspni_NRRL3_1|10325	NA	NA	NA	NA	55.53	33.71	23.65	20.59	19.23	18.61	22.3	19.88	39.9	40.83	51.02	47.72	38.8	45.52	39.38	68.27	65.13	58.77	24.81	35.15	20.14	0.967869	0.812208	0.803258	0.0846532	1.14752	0.281225	0.667785	0.00160244	0.591158	5.46e-05	0.785866	0.0559713	1.20493	0.1774	0.699997	0.00202882	0.843447	0.20234	1.12962	0.417762	0.752237	0.0206426	0.849743	0.181405
jgi.p|Aspni_NRRL3_1|10326	NA	NA	NA	NA	19.67	19.6	17.93	13.72	16.24	16.54	18.13	22.85	18.13	20.09	20.57	22.72	16.25	17.76	15.55	20.06	26.33	21.96	8.88	8.67	15.21	1.32998	0.0231079	1.07876	0.595669	1.36985	0.0115858	1.67767	2.72e-05	1.87517	2.81e-07	1.32725	0.0242373	1.23288	0.11662	0.787505	0.0484105	0.970895	0.865545	0.894677	0.394612	1.41283	0.00150388	1.26402	0.0341379
jgi.p|Aspni_NRRL3_1|10327	NA	NA	NA	NA	76.37	87	61.7	62.26	58.4	64.36	62.6	57.79	85.73	84.15	84.29	91.75	75.81	77.03	82.08	78.87	77	70.11	139.53	97.96	59.16	0.393316	3.4e-24	0.379149	4.03e-26	0.334361	8.74e-33	0.472464	5.15e-16	0.444593	1.93e-18	0.434939	1.17e-19	1.03737	0.787962	1.13395	0.216178	1.17632	0.114456	1.06269	0.581522	1.0222	0.85991	1.08628	0.376308
jgi.p|Aspni_NRRL3_1|10328	NA	NA	NA	NA	114.6	118.69	142.02	159.83	154.71	115.54	119.89	115.02	117.52	112.86	116.91	111.38	114.57	106.58	119.15	113.47	117.74	113.26	98.95	64.17	116.99	0.775253	0.00936283	0.797534	0.022547	0.74012	0.00198283	1.717	1.42e-08	1.22499	0.0415226	0.858233	0.133764	0.972062	0.846664	1.07757	0.506149	1.04747	0.722521	1.40164	0.000144912	1.42734	4.26e-05	2.00063	2.34e-16
jgi.p|Aspni_NRRL3_1|10329	NA	NA	NA	NA	114.38	78.7	32.51	33.7	29.46	26.1	23.05	26.19	124.42	93.31	126.5	122.58	63.38	68.69	69.47	128.14	124.64	120.43	41.21	41.56	29.81	1.63004	1.68e-06	0.936701	0.585084	1.58956	5.75e-06	0.715222	0.00177715	0.521669	1.22e-09	1.44403	0.000370477	1.74019	5.54e-09	0.589282	1.66e-08	1.02547	0.863637	1.37103	0.00259657	0.361259	5.58e-27	0.495295	2.75e-14
jgi.p|Aspni_NRRL3_1|1033	NA	NA	NA	NA	7.84	8.1	13.43	13.35	13.32	6.66	6.27	5.06	7.38	8.52	5.91	10.28	7.57	9.02	8.41	9.04	9.42	6.78	77.33	53.84	7.42	0.0678674	1.82e-80	0.0731047	6.16e-78	0.0675669	4.88e-81	0.188092	1.73e-33	0.0784409	1.8e-70	0.0737235	7.95e-78	0.928359	0.725944	1.08196	0.680123	1.00445	0.996439	2.39788	2.05e-10	1.06399	0.731338	2.55132	9.37e-13
jgi.p|Aspni_NRRL3_1|10330	NA	NA	NA	NA	58.54	56.18	31.95	31.34	28.44	37.81	35.73	42.86	52.13	53.19	56.45	60.52	57.04	63.64	57.39	68.06	70.05	73.61	35.86	38.83	35.7	0.874223	0.0660736	0.917062	0.255237	1.00217	0.981638	0.762517	0.000200445	0.895796	0.149408	0.874274	0.0675627	0.953286	0.605481	0.915077	0.239007	0.87233	0.0691328	0.851217	0.0258059	1.02462	0.781239	0.872172	0.0428662
jgi.p|Aspni_NRRL3_1|10331	NA	NA	NA	NA	165.55	196.81	144.54	118.49	108.52	124.24	127.49	119.77	193.47	221.08	173.62	179.36	181.93	208.23	195.76	142.62	143.4	157.78	150.48	175.71	121.45	0.591109	6.07e-10	0.691554	1.66e-05	0.480527	4.48e-18	0.70547	5.49e-05	0.654424	7.96e-07	0.758608	0.00141734	0.854755	0.0978129	1.43916	6.65e-06	1.23013	0.0199982	1.078	0.432038	0.862664	0.0724954	0.929954	0.394864
jgi.p|Aspni_NRRL3_1|10332	NA	NA	NA	NA	117.67	108.22	68.87	53.82	65.27	135.45	119.28	127.4	88.87	90.07	112.81	121.66	132.23	122.68	120.6	152.43	165.98	171.46	91.47	83.24	121.39	0.746946	0.000694174	0.824661	0.028974	0.987281	0.89838	0.6634	1.76e-06	1.25249	0.00991783	0.662459	1.36e-06	0.905761	0.337217	0.835285	0.0354037	0.756569	0.000944053	0.529663	1.27e-16	1.89067	3.29e-17	1.00142	0.994203
jgi.p|Aspni_NRRL3_1|10333	NA	NA	NA	NA	146.76	154.1	146.03	176.74	184.04	139.58	143.7	140.56	171.23	143.11	158.91	148.22	146.82	151.23	147.39	124.19	114.59	110.43	137.77	112.33	99.15	0.672015	1.92e-06	0.682789	5.12e-06	0.491234	8.08e-18	1.2474	0.0101072	0.96981	0.751187	0.753337	0.00080926	0.984221	0.902795	1.38994	3.42e-05	1.36801	0.000140121	1.28623	0.00135781	1.28735	0.00098633	1.65583	1.12e-11
jgi.p|Aspni_NRRL3_1|10334	NA	NA	NA	NA	72.91	73	49.02	54.54	53.3	56.45	50.78	49.84	72.5	65.83	71.12	69.9	91.38	95.27	100.5	71.22	73.85	69.83	30.32	26.91	15.22	1.37685	5.83e-06	1.91901	1.5e-21	1.31463	0.00011568	1.6782	1.3e-13	1.56282	2.92e-10	1.47805	1.89e-08	0.717479	2.06e-07	1.45974	1.09e-09	1.04733	0.600446	1.07383	0.342624	1.05735	0.437503	1.13541	0.0468236
jgi.p|Aspni_NRRL3_1|10335	NA	NA	NA	NA	70.64	47.36	40.37	35.81	35.63	73.87	72.42	61.43	50.01	51	76.5	74.99	66.82	57.24	55.41	105.35	99.63	97.14	107.11	127.86	107.02	0.351712	6.34e-39	0.293463	3.86e-53	0.454301	5.21e-23	0.294631	1.09e-51	0.50805	4.44e-17	0.255573	2.61e-65	1.19849	0.0435244	0.645965	1.1e-08	0.774183	0.00193949	0.579924	8.11e-13	1.98788	1.49e-20	1.15282	0.0762241
jgi.p|Aspni_NRRL3_1|10336	NA	NA	NA	NA	185.51	161.44	106.66	100.17	106.83	172.77	164.19	149.56	140.98	155.96	178.38	178.45	183.49	183.08	167.71	226.45	225.45	229.26	102.95	145.81	111.48	0.812797	0.0189573	0.828708	0.035756	0.970364	0.75892	0.781994	0.00573252	1.12728	0.193336	0.747774	0.000882238	0.9808	0.884633	0.854017	0.07385	0.83762	0.0513671	0.693702	4.92e-06	1.50751	1.21e-07	1.04576	0.619719
jgi.p|Aspni_NRRL3_1|10337	NA	NA	NA	NA	42.75	38.81	26.46	22.22	20.37	42.93	38.12	37.59	31.95	41.83	42.22	50.7	52.87	52.44	46.3	72.01	74.59	88.73	22.38	34.53	22.73	0.896798	0.430322	1.03369	0.839144	1.47631	0.00242998	0.761785	0.0461953	1.21025	0.16281	0.809925	0.12092	0.867571	0.359783	0.700184	0.00348282	0.607459	5.08e-05	0.629447	0.000157756	1.49427	0.000652245	0.940562	0.652678
jgi.p|Aspni_NRRL3_1|10338	NA	NA	NA	NA	29.39	28.06	7	12.65	12.85	5.75	5.12	8.31	31.96	27.4	28	26.91	20.48	19.85	19.15	19.23	19.3	25.06	7.37	6.51	11.49	2.24426	9.29e-08	1.63956	0.00140504	1.60886	0.00209039	1.43402	0.0238977	0.789466	0.156158	2.53019	6.95e-10	1.36882	0.0507587	1.01908	0.931184	1.39494	0.0321118	1.81644	4.08e-05	0.312019	1.9e-17	0.566764	2.91e-05
jgi.p|Aspni_NRRL3_1|10339	NA	NA	NA	NA	41.74	43.39	47.6	40.62	47.71	57.36	57.41	56.48	43.92	40.84	45.33	46.06	48.63	44.38	45.85	40.34	37.75	35.45	29.24	24.45	34.32	0.916504	0.299688	0.988908	0.917387	0.741821	0.000189459	1.554	1.94e-08	1.82045	1.24e-14	0.957977	0.646759	0.926784	0.439169	1.33308	0.000134302	1.23548	0.00904962	0.853635	0.0378066	1.90031	1.3e-20	1.62217	3.42e-12
jgi.p|Aspni_NRRL3_1|1034	NA	NA	NA	NA	129.56	121.82	82.3	88.33	80.38	98.88	99.37	98.51	154.61	136.32	147.27	126.77	124.61	115	129.7	130.5	144.47	140.43	148.71	148.73	146.42	0.503629	4.58e-22	0.47756	1.77e-25	0.492334	1.71e-23	0.521026	6.4e-20	0.572169	6.08e-15	0.559782	3e-16	1.05459	0.574271	0.96999	0.74348	1.02294	0.826137	0.910616	0.219799	1.02213	0.808735	0.930767	0.315483
jgi.p|Aspni_NRRL3_1|10340	NA	NA	NA	NA	33.5	25.2	19.03	18.15	17.8	28.29	26.57	27.79	21.62	20.72	28.62	31.18	18.15	18	16.44	50.61	55.08	64.93	27.83	31.26	38.75	0.586387	9.97e-11	0.341622	1e-38	1.02014	0.834378	0.575944	3.46e-11	0.803813	0.0106571	0.461344	3.53e-21	1.71648	1.06e-11	0.334877	2.04e-48	0.574809	5.95e-13	0.716515	2.46e-05	1.74233	1.73e-13	1.2484	0.00483027
jgi.p|Aspni_NRRL3_1|10341	NA	NA	NA	NA	13.59	13.46	13.87	13.98	9.84	11.47	11.26	11.22	14.91	15.4	13.16	14.1	15.79	17.22	19.21	13.02	15.4	13.24	6.98	6.47	4.17	1.12125	0.353177	1.49388	0.000430244	1.08564	0.517956	1.7395	1.25e-06	1.43915	0.0021235	1.30952	0.0210072	0.750565	0.0126151	1.37604	0.00295719	1.03281	0.842991	1.2087	0.0946784	1.09899	0.416542	1.32835	0.0046918
jgi.p|Aspni_NRRL3_1|10342	NA	NA	NA	NA	30.65	30.62	67.91	67.6	68.2	69.35	64.19	60.55	28.41	27.6	29.08	28.46	31.75	30.68	29.38	33.6	32.65	35.11	8.34	7.05	17.1	2.09942	3.27e-26	2.26182	5.3e-32	2.29522	7.13e-33	8.07408	7.43e-210	7.14668	1.08e-184	2.24232	1.98e-31	0.928197	0.352964	0.985448	0.871071	0.91469	0.234958	1.12977	0.0466135	3.18718	1.25e-95	3.60078	2.77e-118
jgi.p|Aspni_NRRL3_1|10343	NA	NA	NA	NA	81.83	64.28	50.58	64.76	68.34	64.76	72.96	63.62	89.18	82.2	97.76	87.32	59.35	47.12	53.97	49.09	35.01	37.01	61.16	52.86	51.55	0.867546	0.281637	0.539774	7.82e-07	0.373807	2.39e-15	0.991514	0.961301	1.0113	0.948316	0.832564	0.168923	1.60724	0.000106452	1.44399	0.0028666	2.32084	5.18e-13	0.980436	0.919435	1.21468	0.105569	1.19092	0.143389
jgi.p|Aspni_NRRL3_1|10344	NA	NA	NA	NA	0	0.16	0.22	0	0	0	0	0	0	0.11	0.18	0.16	0.19	0.19	0.15	0	0	0.17	0	0	0	3.50779	NA	5.38618	0.44269	1.92776	0.779508	4.12607	NA	1	NA	2.89198	0.65745	0.651257	NA	2.79401	0.668007	1.81962	0.833852	2.72692	0.677204	0.523201	0.790328	1.42673	NA
jgi.p|Aspni_NRRL3_1|10345	NA	NA	NA	NA	123.36	85.51	11.07	12.76	10.42	11.67	9.77	9.87	84.04	88.19	124.64	137.75	107.5	98.08	94.05	94.47	88.59	88.74	7.07	5.59	5.25	11.1408	1.78e-178	8.95315	1.05e-147	7.4582	1.25e-123	1.6522	3.36e-08	1.39673	0.000380008	8.09834	1.6e-134	1.24435	0.00605972	1.20044	0.0183983	1.49377	4.9e-08	1.18291	0.0618171	0.172471	3.25e-121	0.204017	5.56e-106
jgi.p|Aspni_NRRL3_1|10346	NA	NA	NA	NA	17.49	17.4	8.2	9.68	7.53	11.33	12.07	10.88	17.47	16.4	17.09	18.11	17.36	16.46	17.41	18.27	24.32	18.24	15.86	13.43	10.52	0.662205	0.000154782	0.667855	0.000185143	0.725737	0.00329984	0.535942	2.28e-08	0.665852	0.000313821	0.699766	0.000942973	0.99154	0.962262	0.920244	0.516185	0.912458	0.503917	0.804897	0.0676965	0.951536	0.705002	0.765888	0.0114583
jgi.p|Aspni_NRRL3_1|10347	NA	NA	NA	NA	20.88	18.78	8.58	16.84	12.49	3.77	1.64	2.82	18.71	20.44	19.12	27.45	22.49	16.37	17.99	18.12	24.5	23.76	23.95	37.95	15.02	0.409725	4.44e-06	0.355662	9.09e-08	0.382474	7.64e-07	0.382667	1.23e-06	0.0769563	8.76e-25	0.382369	6.03e-07	1.15201	0.593476	0.929898	0.782733	1.07125	0.809132	4.97253	1.2e-10	0.201262	3.32e-11	1.00078	1
jgi.p|Aspni_NRRL3_1|10348	NA	NA	NA	NA	8.25	4.82	19.54	24.39	20.16	9.22	10.39	11.12	4.9	3.63	6.66	7.73	5.75	6.57	6.71	11.59	13.88	13.85	10.7	12.32	7	0.365821	4.29e-16	0.322165	1.48e-20	0.606362	2.8e-05	1.73155	1.63e-06	0.770161	0.0371431	0.233307	5.02e-31	1.13551	0.457329	0.531308	1.37e-07	0.603304	7.46e-05	2.24829	5.9e-14	3.30106	3.5e-23	7.42174	9.26e-71
jgi.p|Aspni_NRRL3_1|10349	NA	NA	NA	NA	33.4	27.89	21.63	24.3	18.34	5.67	7.14	10.02	32.08	37.7	32.36	39.3	34.69	41.27	36.72	51.56	55.04	51.31	4.76	6.53	10.26	3.57191	1.06e-14	3.9535	2.89e-17	5.08885	7.68e-24	3.66249	5.37e-15	1.19724	0.381977	3.62552	2.75e-15	0.90348	0.565372	0.776896	0.0623624	0.70191	0.010229	3.05911	5.11e-13	0.330226	1.35e-13	1.0102	0.951898
jgi.p|Aspni_NRRL3_1|1035	NA	NA	NA	NA	110	113.01	84.2	78.87	71.9	84.82	90.71	76.97	107.16	113.13	113.05	101.51	113.92	119.97	116.56	129.25	117.24	118.53	95.97	130.34	97.97	0.534942	8.46e-13	0.59843	3.99e-09	0.571833	1.58e-10	0.645791	8.03e-07	0.643672	7.11e-07	0.597895	3.51e-09	0.893909	0.291703	1.04651	0.68414	0.935487	0.554517	1.00329	0.998865	1.07656	0.428973	1.08011	0.384463
jgi.p|Aspni_NRRL3_1|10350	NA	NA	NA	NA	34.36	26.56	28.33	32.64	25.79	14.05	11.41	18.24	23.26	27.15	34.48	36.36	34.11	27.98	29.31	53.04	53.42	49.54	2.98	4.4	3.24	5.45177	4.26e-37	4.89762	8.4e-33	7.67939	9.49e-54	7.49269	5.43e-52	3.4964	7.49e-20	4.34054	4.01e-28	1.11315	0.465327	0.637761	3.81e-05	0.709922	0.0031344	2.14297	3.61e-12	0.805521	0.0623929	1.72621	1.88e-07
jgi.p|Aspni_NRRL3_1|10351	NA	NA	NA	NA	58.84	52.04	35.73	34.4	36.21	39.17	37.3	39.66	48.85	48.62	54.06	58.76	58.06	55.38	59.28	70.74	71.68	60.67	54.19	35.62	31.55	0.705758	0.000447287	0.735981	0.00221274	0.794013	0.022206	0.7276	0.00159496	0.738138	0.00255065	0.668835	4.87e-05	0.958935	0.764687	0.926914	0.510426	0.88885	0.299243	0.985723	0.927294	1.10362	0.326264	1.08786	0.391975
jgi.p|Aspni_NRRL3_1|10352	NA	NA	NA	NA	6.83	3.74	1.89	1.48	1.9	2.33	1.21	1.65	4.23	3.37	4.76	5.84	7.11	5.82	5.33	10.71	8.63	8.68	0.89	0.87	1.82	3.65387	3.47e-11	3.95316	1.22e-12	5.60563	2.13e-19	1.82612	0.00473528	1.68707	0.0175698	2.59292	1.51e-06	0.924291	0.726003	0.705212	0.0260024	0.651821	0.00836782	1.08242	0.759407	0.650643	0.0151147	0.704271	0.0388408
jgi.p|Aspni_NRRL3_1|10353	NA	NA	NA	NA	11.8	10.23	6.2	5.96	6.06	8.26	7.36	6.49	8.46	8.85	11.21	11.78	9.47	8.39	9.6	10.91	11.44	10.68	2.2	1.84	2.83	3.13756	6.38e-28	2.57481	1.68e-19	2.83067	3.03e-23	2.7318	3.05e-21	3.08349	3.2e-26	2.69556	1.84e-21	1.21856	0.0487056	0.909613	0.366013	1.10842	0.347302	0.885945	0.236563	1.14391	0.147011	1.01344	0.901667
jgi.p|Aspni_NRRL3_1|10354	NA	NA	NA	NA	52.47	40.89	23.19	24.71	24.94	27.28	25.86	26.96	45.91	47.93	42.84	47.91	45.59	48.48	49.03	54.87	47.67	48.97	23.59	30.89	23.41	0.983855	0.88037	1.02218	0.855736	0.990821	0.934667	0.832445	0.0699065	0.852326	0.118816	1.0114	0.93526	0.962509	0.774167	1.03165	0.799225	0.992969	0.968205	0.976674	0.868734	0.842716	0.0630184	0.823059	0.02885
jgi.p|Aspni_NRRL3_1|10355	NA	NA	NA	NA	113.67	95.94	107.61	95.51	97.07	126.67	117.11	127.11	79.61	86.21	110.77	101.6	113.76	109.58	110.39	139.35	129.4	140.52	81	115.03	107.47	0.619807	1.15e-07	0.65735	3.5e-06	0.739738	0.000946219	0.950342	0.625943	1.09015	0.380876	0.541471	7.59e-12	0.942887	0.625799	0.888626	0.226108	0.837873	0.0676345	0.871752	0.135103	2.01332	3.23e-18	1.75511	3.6e-12
jgi.p|Aspni_NRRL3_1|10356	NA	NA	NA	NA	100.66	77.79	57.6	55.98	57.55	67.15	65.87	65.7	84.87	75.1	90.31	91.48	76.8	76.77	81.59	96.4	98.94	102.91	65.7	61.8	59.11	0.819727	0.000269023	0.708652	1.49e-10	0.823434	0.00036968	0.826672	0.000593364	0.892356	0.0447703	0.750867	1.04e-07	1.15674	0.00970342	0.860607	0.00467672	0.995499	0.963102	0.926392	0.178815	1.18843	0.000574465	1.10096	0.0622133
jgi.p|Aspni_NRRL3_1|10357	NA	NA	NA	NA	21.49	16.36	24.71	28.01	26.99	22.82	21.2	21.03	19.22	14.89	23.39	24.08	17.72	17.93	18.03	23.53	25.48	23.45	16.48	10.58	11.23	0.939075	0.585246	0.75657	0.0101173	0.936931	0.577837	1.80366	1.78e-08	1.36792	0.00357452	0.745654	0.00664672	1.24123	0.0591722	0.807497	0.0452954	1.00229	0.998981	1.31854	0.00552474	1.83453	1.11e-10	2.4189	1.5e-21
jgi.p|Aspni_NRRL3_1|10358	NA	NA	NA	NA	122.55	105.43	128.88	117.99	127.58	161.8	159.78	159.51	111.98	97.08	107.28	114.27	113.66	102.6	117.49	118.29	122.02	100.84	77.72	42.61	190.01	1.05606	0.688584	1.06164	0.684403	0.996012	0.980574	1.91381	1.19e-07	2.28338	1.04e-11	1.0495	0.751068	0.994747	0.980359	1.06589	0.6777	1.06029	0.724858	0.838146	0.156928	2.17568	9.21e-13	1.82354	4.55e-08
jgi.p|Aspni_NRRL3_1|10359	NA	NA	NA	NA	3.67	3.94	1.35	0.98	0.52	1.6	1.29	1.35	2.83	3.65	3.16	2.86	3.55	4.43	3.46	2.35	3.41	3.5	1.13	1.13	0.91	1.57925	0.0365733	1.92745	0.00192163	1.44498	0.097452	0.814141	0.42154	1.0712	0.795537	1.85094	0.00371479	0.819349	0.406645	1.33389	0.163864	1.09292	0.748417	0.76003	0.280046	0.578729	0.00604908	0.439852	2.9e-05
jgi.p|Aspni_NRRL3_1|1036	NA	NA	NA	NA	312.87	285.18	284.41	297.55	335.64	293.73	307.21	283.25	274.7	308.33	289.77	293.75	301.66	287.26	273.26	315	299.69	291.65	628.03	804.1	622.4	0.232534	8.11e-80	0.231593	1.51e-80	0.223558	3.59e-84	0.396093	4.64e-33	0.354782	5.62e-41	0.245313	1.51e-74	1.00406	0.976395	1.03594	0.728682	1.04015	0.715686	1.11644	0.177389	1.44624	2.48e-07	1.61465	1.3e-11
jgi.p|Aspni_NRRL3_1|10360	NA	NA	NA	NA	2.01	2.13	1	0.52	0.94	0.49	0.76	0.33	3.06	1.86	1.14	1.84	2.03	2.51	2.39	1.19	1.36	1.73	0.85	1.5	1.11	0.808689	0.47936	1.17588	0.605336	0.66762	0.173498	0.655442	0.17186	0.399058	0.00478374	1.24899	0.462589	0.687732	0.240211	1.7613	0.0429611	1.2113	0.604048	1.64247	0.157242	0.319506	9.63e-05	0.524779	0.014255
jgi.p|Aspni_NRRL3_1|10361	NA	NA	NA	NA	1.32	0.21	0.06	0.18	0	0.18	0.36	0.5	0.41	0.32	1.3	0.74	0.38	0.14	0.32	0.83	1.32	2.69	0.11	0.04	0.14	7.66666	0.000352849	2.04858	0.265517	10.5981	2.78e-05	1.04194	0.965481	3.68395	0.0336224	2.37824	0.167212	3.74243	0.00520224	0.193297	0.000147598	0.723402	0.530799	0.282833	0.0298483	1.54902	0.38766	0.438115	0.143512
jgi.p|Aspni_NRRL3_1|10362	NA	NA	NA	NA	0.45	0.21	0	0.08	0.1	0.31	0.22	0.09	0.43	0.19	0.8	0.74	0.29	0.1	0.15	0.98	1.36	1.42	0.11	0.22	0.23	2.46276	0.0693516	0.651849	0.473022	4.38224	0.00180092	0.327611	0.103967	1.18501	0.782965	1.10637	0.878537	3.77811	0.00794131	0.148748	1.75e-05	0.561986	0.202957	0.276462	0.0595336	1.07108	0.937631	0.296114	0.0501551
jgi.p|Aspni_NRRL3_1|10363	NA	NA	NA	NA	21.77	8.84	1.18	1.31	0.64	2.55	2.09	2.99	5.97	8.49	18.55	20.09	25.41	21.94	22.29	36.03	30.88	31.42	1.54	1.35	0.9	7.59363	6.39e-26	9.06743	6.5e-31	11.7659	1.63e-38	0.698312	0.179374	1.4857	0.0974264	3.18699	5.93e-09	0.837462	0.268772	0.770655	0.0524404	0.645395	0.00108472	0.470023	0.00169587	0.466176	1.56e-05	0.219113	3.2e-14
jgi.p|Aspni_NRRL3_1|10364	NA	NA	NA	NA	63.67	15.94	12.9	8.27	12.39	21.14	15.53	32.82	13.78	13.72	52.36	55.13	50.67	42.4	47.87	158.21	172.22	177.01	6.02	5.22	38.86	5.58423	1.72e-24	4.77161	1.94e-20	15.7512	4.25e-62	1.81137	0.0010131	3.50551	3.41e-13	1.54025	0.0170247	1.1703	0.410528	0.302936	3.93e-18	0.354527	1.77e-13	0.516722	1.84e-05	2.27594	2.34e-08	1.17603	0.328624
jgi.p|Aspni_NRRL3_1|10365	NA	NA	NA	NA	0.07	0.1	0.02	0.01	0	0.16	0.09	0.05	0.05	0.08	0.16	0.06	0.24	0.19	0.14	0.06	0.15	0.15	0.01	0.03	0.01	3.62321	0.106074	7.18798	0.00943229	4.36223	0.0604213	0.761749	0.810172	5.74919	0.0265377	3.10594	0.164784	0.504065	0.2851	1.64778	0.399698	0.830587	0.815962	0.132497	0.0123604	1.85103	0.283142	0.245256	0.0774168
jgi.p|Aspni_NRRL3_1|10366	NA	NA	NA	NA	0.04	0	0	0.04	0	0.03	0.03	0.1	0.02	0.04	0	0	0.14	0.03	0.09	0	0.04	0	0	0	0	1.99757	0.709174	15.1675	0.0803028	1.92776	0.729625	3.95838	0.448563	13.7123	0.0991696	3.91123	0.442432	0.1317	0.22184	7.86796	0.172022	1.03621	0.998981	0.288673	0.417071	3.50589	0.352884	1.01205	1
jgi.p|Aspni_NRRL3_1|10367	NA	NA	NA	NA	0	0.08	0	0	0	0	0	0	0	0	0	0	0	0	0.04	0	0	0	0	0	0	1	NA	1.45145	0.954332	1	NA	1	NA	1	NA	1.51034	0.952408	0.706595	NA	1.46648	NA	1	NA	1	NA	1.00182	1	0.80169	NA
jgi.p|Aspni_NRRL3_1|10368	NA	NA	NA	NA	11.11	12.16	33.31	30.51	32.72	34.95	36.79	37.3	12.13	13.1	11.83	11.84	8.69	11.53	9.38	6.74	6.24	7.67	20.58	24.01	32.16	0.291297	6.74e-42	0.255032	4.28e-52	0.164378	8.89e-78	1.34137	0.000785134	1.4091	7.85e-05	0.340515	1.66e-34	1.1422	0.264602	1.5515	1.62e-05	1.77212	2.57e-08	0.951937	0.627297	4.13814	7.9e-72	3.93925	8.49e-68
jgi.p|Aspni_NRRL3_1|10369	NA	NA	NA	NA	11.2	10.83	35.87	32.83	29.1	47.58	31.03	58.62	7.24	11.26	8.76	11.03	5.92	6.61	6.1	8.97	8.93	9.41	1.81	3.68	9.69	2.19039	0.000116834	1.36508	0.155044	1.83798	0.00324104	11.5335	7.63e-37	14.9994	4.39e-45	2.26215	5.33e-05	1.60459	0.01891	0.742705	0.142841	1.19174	0.44546	0.768933	0.130942	6.63059	1e-33	5.09848	3.05e-25
jgi.p|Aspni_NRRL3_1|1037	NA	NA	NA	NA	56.3	66.85	33.13	28.26	27.46	36.17	31.08	38.3	79.59	70.18	54.96	61.88	66.6	57.09	59.7	63.94	66.13	74.01	17.69	19.22	22.78	1.74706	6.86e-10	1.91382	4.14e-13	1.95588	7.26e-14	1.49429	1.56e-05	1.64446	7.18e-08	2.37568	1.36e-22	0.912864	0.393592	0.978497	0.853746	0.893235	0.254923	0.908683	0.32592	0.692203	3.89e-06	0.628993	3.7e-09
jgi.p|Aspni_NRRL3_1|10370	NA	NA	NA	NA	0.09	0.27	0.92	0.99	0.34	0.58	0.36	0.58	0.15	0.48	0.14	0.2	0	0.08	0.06	0.08	0	0.07	0.12	0.12	0	0.711131	0.678979	0.246692	0.127938	0.232297	0.144309	6.07581	0.00532495	3.74202	0.0510675	1.58851	0.543134	2.88267	0.352964	1.06197	0.976201	3.06129	0.359149	1.62367	0.403128	2.35568	0.121103	3.82485	0.00757692
jgi.p|Aspni_NRRL3_1|10371	NA	NA	NA	NA	0	0	0.42	0.61	0.46	0.81	1.07	1.48	0.09	0.08	0.13	0	0	0	0	0	0	0	0	0	0	1.99757	0.672381	1	1	1	1	33.0006	0.00615205	68.5872	0.000687602	2.71017	0.543886	2.53051	0.636842	1	1	2.01826	0.726412	0.481149	0.357941	25.3073	0.000963673	12.1766	0.0132032
jgi.p|Aspni_NRRL3_1|10372	NA	NA	NA	NA	0.29	0.21	0	0	0.18	0.15	0.3	0.15	0.11	0.14	0.38	0.28	0.16	0.24	0.22	0.7	0.66	0.15	0	0	0	22.0827	0.0125025	15.2635	0.031227	33.1329	0.00409707	4.55425	0.312398	21.9539	0.0146916	11.2819	0.0606786	1.44677	0.720173	0.460675	0.330097	0.66649	0.662306	0.207446	0.135991	1.94595	0.424942	0.403678	0.380362
jgi.p|Aspni_NRRL3_1|10373	NA	NA	NA	NA	0	0	0.11	0.07	0.07	0.29	0.35	0.29	0	0	0	0	0	0	0	0	0	0	0.07	0.09	0.03	0.0775111	0.0545488	0.0596604	0.0353294	0.0748025	0.0515558	0.940749	0.969004	3.3169	0.269594	0.0586057	0.0343183	1	1	1	1	1	1	0.283623	0.237774	56.5969	0.000715582	16.0522	0.0292242
jgi.p|Aspni_NRRL3_1|10374	NA	NA	NA	NA	0.11	0	1.18	1.11	2.38	1.97	1.6	1.43	0	0.11	0.27	0.08	0.67	0.1	0	0.41	0.1	0.17	0	0	0	9.21051	0.0856239	13.1258	0.0402046	12.6619	0.0436736	152.098	1.81e-05	153.482	1.65e-05	2.70023	0.530076	0.70171	0.762189	1.03664	0.980358	0.72742	0.787928	0.990983	1	56.8402	6.17e-06	56.3277	6.24e-06
jgi.p|Aspni_NRRL3_1|10375	NA	NA	NA	NA	0.03	0.04	0.05	0.06	0	0.06	0.06	0.05	0.01	0	0	0.01	0.01	0.01	0.02	0	0	0.05	0.03	0.01	0.01	0.350602	0.341162	0.386945	0.384792	0.418137	0.421979	1.69883	0.609473	2.35127	0.379547	0.370538	0.365281	0.906078	0.957559	0.925401	0.964626	0.838485	0.919641	0.722517	0.769358	6.34554	0.0443547	4.58476	0.101933
jgi.p|Aspni_NRRL3_1|10376	NA	NA	NA	NA	99.69	83.84	183.62	175.49	166.84	126.27	121.25	140.68	74.5	76.55	98.12	104.97	88.59	86.47	82.92	83.51	103.17	100.47	33.62	36.92	68.72	1.59694	3.74e-10	1.40749	5.82e-06	1.43889	1.34e-06	4.61572	8.53e-99	3.16346	7.35e-56	1.34653	8.61e-05	1.13461	0.12481	0.978176	0.821231	1.10985	0.207065	1.45907	7.5e-09	2.34934	1.9e-40	3.42786	1.34e-84
jgi.p|Aspni_NRRL3_1|10377	NA	NA	NA	NA	13.24	13.76	77.42	71.93	71.67	56.46	47.94	73.04	10.83	10.67	9.71	10.2	9.56	8.63	8.55	9.95	12.03	11.38	7.38	7.66	14.31	0.814403	0.124409	0.682168	0.00340184	0.783214	0.0658593	9.08459	1.86e-76	6.76994	2.06e-57	0.943675	0.704747	1.19385	0.244082	0.870986	0.337961	1.03982	0.83279	1.3419	0.00737959	7.17402	1.45e-78	9.62682	1.18e-104
jgi.p|Aspni_NRRL3_1|10378	NA	NA	NA	NA	46.62	54.79	208.75	211.3	224.29	186.55	164.67	238.23	38.67	39.97	43.93	42.71	47.53	37	37.46	31.51	35.6	40.79	11.12	13.86	58.79	1.99085	7.68e-08	1.88545	7.84e-07	1.53258	0.00106888	16.0289	2.52e-111	13.6126	1.15e-98	2.16722	1.25e-09	1.0559	0.75946	1.23025	0.113995	1.29902	0.0489175	1.1775	0.191113	6.28112	1.95e-65	7.39603	1.04e-77
jgi.p|Aspni_NRRL3_1|10379	NA	NA	NA	NA	16.61	12.92	51.41	53.04	56.08	44.99	34.64	54.88	7.93	8.72	13.4	13.17	9.01	6.92	6.63	16.52	21.14	25.67	1.37	1.29	11.08	5.97071	1.37e-24	3.22269	4.32e-11	8.33506	1.89e-34	37.0088	6.4e-99	28.7807	1.21e-85	4.44438	1.74e-17	1.85271	7.16e-05	0.386643	4.92e-11	0.716337	0.0411282	1.28589	0.0973579	6.47575	5.64e-43	8.32709	2.37e-55
jgi.p|Aspni_NRRL3_1|10380	NA	NA	NA	NA	432.65	420.43	602.37	682.07	658.29	919.2	875.9	941.31	353.21	394.51	452.53	440.17	361.14	402.02	342.47	259.54	287.93	319.31	84.82	133.87	311.87	2.26209	1.44e-15	1.95311	7.43e-11	1.40506	0.00119576	5.51537	4.05e-64	7.21721	1.08e-85	2.17001	3.82e-14	1.1582	0.218814	1.39006	0.000879057	1.60996	1.23e-06	0.764196	0.00556949	3.3259	8e-41	2.54164	4.91e-25
jgi.p|Aspni_NRRL3_1|10381	NA	NA	NA	NA	58.84	64.41	66.93	59.04	59.18	179.68	125.93	193.5	45.85	50.98	54.04	58.39	71.97	58.14	49.55	58.33	65.96	70.68	3.94	4.08	23.68	7.93622	2.08e-45	8.59914	3.88e-49	8.58602	5.48e-49	14.2858	1.52e-74	35.7177	4.26e-135	8.12709	1.2e-46	0.922908	0.645402	1.00153	1	0.924318	0.644354	0.399964	2.04e-15	4.3949	4.9e-39	1.7578	1.41e-06
jgi.p|Aspni_NRRL3_1|10382	NA	NA	NA	NA	85.97	76.25	71	69.19	63.28	88.16	77.72	95.94	70.02	73.25	87.47	102.87	92.18	93.4	92.8	83.1	89.41	86.16	8.38	7.9	25.4	6.2687	1.03e-106	6.53615	2.69e-112	5.57146	2.1e-93	7.6806	2.09e-131	9.16933	4.07e-155	5.41244	8.78e-91	0.95908	0.680405	1.17315	0.0339524	1.12514	0.154926	0.837641	0.0141732	1.69412	2.1e-15	1.41906	2.02e-07
jgi.p|Aspni_NRRL3_1|10383	NA	NA	NA	NA	96.12	76.38	158.96	155.22	157.74	177.74	172.94	188.24	59.15	76.08	96.06	98.46	88.73	100.14	80.47	55.92	61.26	66.6	25	32.29	56.46	1.89758	4.1e-11	1.81663	7.79e-10	1.14036	0.210093	5.12588	1e-66	5.43772	1.54e-71	1.50425	3.37e-05	1.04456	0.744858	1.59303	2.02e-07	1.66402	2.25e-08	0.942653	0.583846	3.6149	1.36e-54	3.40759	5.59e-50
jgi.p|Aspni_NRRL3_1|10384	NA	NA	NA	NA	60.07	46.3	80.06	89.3	86.19	111.61	108.3	123.43	41.53	44.18	53.18	48.29	43.64	41.14	40.05	26.14	36.35	36.7	17.95	28.21	50.9	1.31274	0.0233811	1.05122	0.727721	0.76771	0.0303184	3.45968	1.02e-27	4.31931	3.6e-38	1.16873	0.217003	1.24878	0.0802402	1.36929	0.00651271	1.70994	1.89e-06	0.80098	0.0434273	3.69573	3.18e-39	2.9602	2.38e-27
jgi.p|Aspni_NRRL3_1|10385	NA	NA	NA	NA	21.62	28.6	25.58	30.06	30.04	65.63	67.33	59.47	23.58	19.09	22.01	20.8	21.98	22.99	23.4	26.81	24.14	23.6	6.62	6.16	12.43	1.86613	4.67e-10	2.05259	5.02e-13	2.05225	5.23e-13	4.12672	2.38e-47	8.61783	8.59e-109	2.24068	3.89e-16	0.909159	0.43644	1.00017	1	0.90931	0.419831	0.478858	1.26e-17	3.84608	3.76e-57	1.84173	1.56e-12
jgi.p|Aspni_NRRL3_1|10386	NA	NA	NA	NA	16.17	20.55	16.94	12.73	13.85	48.98	55.18	49.47	16.97	15.01	22.3	12.58	11.95	12.93	14.79	14.23	13.76	14.94	3.04	2.31	10.15	3.46012	1.04e-13	2.80171	8.39e-10	2.7631	1.67e-09	4.90945	7.57e-22	16.0926	2.48e-66	3.85657	3.11e-16	1.235	0.22969	1.01397	0.9515	1.25226	0.181405	0.305075	3.36e-20	4.17277	1.02e-29	1.27301	0.0838919
jgi.p|Aspni_NRRL3_1|10387	NA	NA	NA	NA	30.55	83.79	9.32	10.55	10.53	37.74	33.43	38.56	48.46	62.07	42.16	42.2	85	89.99	73.59	29.76	28.31	31.44	0.78	0.77	4.7	27.5634	1.15e-67	61.5577	1.12e-104	20.3582	6.76e-56	12.082	8.08e-38	40.5846	3.39e-84	50.637	5.36e-95	0.447765	1.62e-10	3.02373	1.47e-19	1.35392	0.034322	0.297698	4.48e-22	0.801482	0.0881082	0.2386	1.87e-31
jgi.p|Aspni_NRRL3_1|10388	NA	NA	NA	NA	10.99	40.76	1.16	0.81	0.74	2.41	2.39	2.65	18.82	31.83	15.27	16.68	32.48	26.04	21.6	16.61	18.98	14.36	0.22	0.65	0.16	20.8678	5.93e-22	40.044	4.02e-32	22.9798	2.32e-23	2.22537	0.0287249	5.57868	2.68e-07	48.2265	2.34e-35	0.521123	0.00168346	1.74257	0.00572895	0.908096	0.734898	0.398906	0.0005806	0.115677	6.72e-26	0.0461442	4.75e-41
jgi.p|Aspni_NRRL3_1|10389	NA	NA	NA	NA	31.7	18.42	12.24	13.51	12.94	6.58	7.43	7.74	19.17	20.62	30.65	32.43	35.59	23.46	19.55	52.44	44.04	47.35	4.51	8.67	3.72	2.76912	3.49e-09	2.35395	7.9e-07	3.99333	3.47e-16	1.87932	0.000449724	0.982393	0.944378	1.85289	0.000470054	1.17637	0.416049	0.58947	0.000536546	0.693437	0.0267182	1.913	0.000138813	0.530195	0.00010439	1.01426	0.942853
jgi.p|Aspni_NRRL3_1|1039	NA	NA	NA	NA	21.51	3.63	2.25	1.38	1.61	2.92	1.98	2.52	4.49	3.65	12.15	13.29	88.07	21.72	44.93	280.36	252.02	239.44	4.4	5.21	4.57	1.81164	0.06687	6.19381	4.1e-09	28.3998	6.37e-28	0.338178	0.00115076	0.44312	0.0151595	0.495352	0.0336687	0.292492	3.97e-05	0.218093	6.84e-08	0.0637905	4.92e-23	0.763175	0.480013	0.894554	0.781877	0.682701	0.237891
jgi.p|Aspni_NRRL3_1|10390	NA	NA	NA	NA	5.05	3.33	1.32	1.12	1.49	1.8	1.88	1.6	4.07	3.1	4.25	4.45	5.72	3.63	4.37	9.85	8.11	11.21	1.59	0.97	2.52	1.88845	0.00833873	1.94944	0.00500324	3.82656	2.79e-09	0.881895	0.679227	1.12418	0.695068	1.57328	0.0664187	0.968715	0.924159	0.509449	0.000300129	0.493511	0.000359219	0.784479	0.422233	0.714546	0.159679	0.560546	0.0108904
jgi.p|Aspni_NRRL3_1|10391	NA	NA	NA	NA	45.14	36.85	10.37	9.58	7.87	16.27	14.92	16.14	39.38	40.8	50.89	53.6	60.08	52.2	39.68	59.31	55.85	55.84	4.05	5.33	3.39	6.0859	1.11e-37	6.33469	1.13e-39	6.59512	3.16e-41	1.90209	2.87e-05	2.96861	2.2e-13	5.17441	1.57e-31	0.960727	0.815913	0.960512	0.790801	0.922789	0.590462	0.640734	0.000631716	0.573709	1.1e-06	0.367595	3.96e-18
jgi.p|Aspni_NRRL3_1|10392	NA	NA	NA	NA	30.95	26.04	37.36	33.49	34.02	44.4	42.4	46.28	28.66	24.83	31.36	30.82	31.67	30.07	31.53	36.18	37.6	38.76	30.14	26.73	26.43	0.605354	4.06e-15	0.628398	2.59e-13	0.69517	1.27e-08	1.13453	0.0594776	1.33691	5.56e-06	0.561809	8.56e-20	0.96333	0.672759	0.903948	0.138767	0.8708	0.0447689	0.848625	0.00709297	2.37965	5.4e-53	2.01943	2.88e-35
jgi.p|Aspni_NRRL3_1|10393	NA	NA	NA	NA	12.39	7.94	5.44	6.25	8.35	5.08	4.67	4.23	10.85	9.63	8.94	8.22	9.18	5.43	6.76	7.89	5.51	6.6	17.19	22.47	13.86	0.27583	2.27e-14	0.207404	1.22e-20	0.178401	1.99e-23	0.308586	4.91e-12	0.203228	3.75e-19	0.291574	1.14e-13	1.32992	0.170864	1.16257	0.492392	1.54612	0.0245805	1.51842	0.0268685	0.697002	0.0449793	1.05834	0.765538
jgi.p|Aspni_NRRL3_1|10394	NA	NA	NA	NA	48.08	54.24	46.78	45.92	49.84	51.63	54.43	50.36	60.09	51.44	54.91	56.01	57.39	46.82	60.27	49.43	43.3	40.49	65.49	35.65	82.68	0.580705	4.25e-05	0.622348	0.000395444	0.462246	4.75e-09	0.865629	0.321224	0.882686	0.387802	0.657479	0.00182894	0.933088	0.703322	1.34636	0.0250902	1.25627	0.114188	0.980675	0.925863	1.34253	0.0173994	1.31659	0.0262539
jgi.p|Aspni_NRRL3_1|10395	NA	NA	NA	NA	90.4	74.42	41.94	59.39	57.31	24.15	29.08	33.72	89.06	85.54	77.16	79.55	59.71	73.87	65.75	61.77	62.15	65.68	79.15	106.09	83.49	0.496566	3.45e-09	0.415464	9.51e-14	0.362663	1.2e-17	0.529642	1.1e-07	0.270635	1.52e-26	0.545654	2.89e-07	1.19521	0.204475	1.14559	0.317084	1.36922	0.0122691	1.95703	1.02e-08	0.495983	6.86e-10	0.970656	0.821238
jgi.p|Aspni_NRRL3_1|10396	NA	NA	NA	NA	187.79	163.44	74.56	70.47	72.38	108.34	113.73	113.49	165.4	169.97	177.56	185.85	195.38	192.94	192.51	182.23	169.24	181.39	106.67	118.52	135.13	0.910042	0.0822338	0.99346	0.926905	0.836257	0.000721717	0.596969	1.22e-22	0.856752	0.00433297	0.896515	0.0442024	0.916033	0.133238	1.18798	0.00056385	1.08823	0.142032	0.696782	2.47e-13	0.955647	0.407559	0.665877	1.06e-17
jgi.p|Aspni_NRRL3_1|10397	NA	NA	NA	NA	3.19	3.5	0.4	0.64	0.87	1.38	1.12	1.89	3.3	3.16	5.23	4.24	5.47	5.38	4.88	7.08	4.36	5.2	1.1	0.71	1.72	2.48899	0.00236704	3.15588	8.06e-05	3.07225	0.000131172	0.582436	0.162685	1.32235	0.436474	2.10509	0.0141252	0.788684	0.43569	1.02722	0.938142	0.810153	0.49084	0.440455	0.0251235	0.628169	0.103061	0.27668	3.35e-05
jgi.p|Aspni_NRRL3_1|10398	NA	NA	NA	NA	16.18	13.73	5.86	8.29	8.07	10.3	9.36	9.43	14.82	11.11	14.79	15.29	16.6	14.02	16.59	14.45	14.23	15.9	6.81	4.68	3.11	1.48533	0.0008804	1.57074	0.000143957	1.36002	0.0105355	1.18551	0.180942	1.44368	0.00226783	1.38323	0.0072282	0.945624	0.732189	1.15494	0.256919	1.09214	0.548916	0.821172	0.0954379	1.0437	0.761369	0.85706	0.173641
jgi.p|Aspni_NRRL3_1|10399	NA	NA	NA	NA	2.83	1.71	0.17	0.12	0.16	0.31	0.12	0.23	1.33	1.17	2.65	2	3.11	2.14	2.3	4.97	4.48	5.18	0.25	0.27	1.29	5.41175	5.12e-15	5.65524	6.44e-16	10.1093	6.97e-28	0.532806	0.0311987	0.739285	0.31258	3.30006	5.38e-08	0.956944	0.865236	0.559409	0.000197381	0.535323	0.000116031	0.720705	0.342929	0.224022	6.34e-11	0.161454	5.42e-15
jgi.p|Aspni_NRRL3_1|104	NA	NA	NA	NA	0.95	0.49	0.22	0.25	0.3	0.4	0.22	0.31	0.52	0.42	1.05	0.56	0.37	0.47	0.51	0.66	0.29	0.72	0.12	0.32	0.47	2.33474	0.0444763	1.31287	0.575223	1.4576	0.410072	1.15669	0.782146	1.3103	0.589274	1.42324	0.45333	1.77835	0.179448	0.900709	0.842591	1.60177	0.277185	0.882764	0.839002	0.920649	0.88745	0.812716	0.628346
jgi.p|Aspni_NRRL3_1|1040	NA	NA	NA	NA	1.54	0.19	0	0	0.08	0.07	0	0.07	0.05	0.16	1	1.72	17.67	2.02	5.29	77.67	54.3	42.64	0	0.05	0.07	41.7167	0.000315752	252.413	5.61e-08	1630.21	2.25e-13	0.877076	0.940928	2.03878	0.614436	4.14645	0.225815	0.165272	6.49e-06	0.154834	2.31e-07	0.0255897	1e-22	0.430196	0.576858	0.491693	0.499465	0.211524	0.139913
jgi.p|Aspni_NRRL3_1|10400	NA	NA	NA	NA	32.98	26.62	12.8	12.44	11.79	22.61	22.87	24.65	26.96	23.71	30.2	28.72	28.36	30.24	27.64	33.26	33.06	35.92	17.41	24.22	15.1	0.829098	0.0581708	0.805721	0.0281118	0.878746	0.199623	0.558297	4.83e-09	0.980147	0.863127	0.758489	0.00439424	1.02901	0.844422	0.916899	0.424834	0.943502	0.643718	0.569605	2.17e-09	1.29224	0.0044882	0.736064	0.000923098
jgi.p|Aspni_NRRL3_1|10401	NA	NA	NA	NA	35.01	22.44	25.54	26.88	29.66	12.82	12.06	13.67	30.14	29.54	32.19	35.02	29.23	33.35	28.63	36.35	38.46	34.92	78.59	91.62	46.73	0.223264	7.15e-59	0.205679	2.93e-66	0.22777	9.47e-58	0.296944	2.13e-39	0.130191	7.33e-92	0.19612	2.55e-70	1.0855	0.522897	0.903011	0.361337	0.980214	0.893687	2.28083	5.16e-17	0.663835	3.76e-05	1.51409	3.89e-06
jgi.p|Aspni_NRRL3_1|10402	NA	NA	NA	NA	100.39	87.95	160.46	144.29	154.11	174.91	177.16	153.86	81.91	76.93	100.16	96.29	94.01	81.59	84.91	109.59	116.1	110.14	142.87	118.39	220.96	0.42075	5.33e-31	0.382367	5.42e-38	0.452414	2.65e-26	1.08256	0.343187	1.10879	0.202071	0.380301	1.95e-38	1.10038	0.296148	0.845172	0.0285773	0.930013	0.432088	0.976345	0.81403	2.91555	1.07e-57	2.84659	2.24e-55
jgi.p|Aspni_NRRL3_1|10403	NA	NA	NA	NA	45.98	43.32	10.13	17.37	11.12	8.76	5.92	8.76	47.89	49.69	40.97	37.92	37.58	38.97	30.45	38.19	42.78	36.1	36.82	53.65	22.88	0.514404	4.83e-06	0.45501	5.41e-08	0.45903	8.09e-08	0.267172	6.47e-19	0.14936	1.39e-33	0.63311	0.00182528	1.13053	0.515909	0.991244	0.972122	1.12063	0.5401	1.78877	0.000290053	0.235915	3.5e-23	0.421999	2.58e-10
jgi.p|Aspni_NRRL3_1|10404	NA	NA	NA	NA	25.76	22.53	6.56	7.38	6.5	6.63	4.01	7.08	19.21	20.88	18.47	26.08	22.95	22.16	21.79	26.76	26.08	29.42	5.51	6.54	4.74	2.18337	3.76e-09	2.15354	6.09e-09	2.43216	1.34e-11	1.06045	0.721116	0.850749	0.304583	2.11721	1.26e-08	1.01386	0.945178	0.885443	0.380112	0.897711	0.477202	1.24649	0.144139	0.401826	2.1e-13	0.500873	5.59e-09
jgi.p|Aspni_NRRL3_1|10405	NA	NA	NA	NA	113.83	103.96	64.03	57.26	55.78	94.43	86.04	90.82	107.11	101.64	108.45	109.25	102.38	102.96	106.52	101.07	107.57	103.32	73.18	59.82	52.22	0.921589	0.244682	0.898602	0.129283	0.824343	0.00425232	0.819863	0.00370008	1.16573	0.0257721	0.945616	0.456876	1.02558	0.792438	1.09008	0.228041	1.11797	0.12387	0.703306	7.57e-09	1.23277	0.000569774	0.867015	0.0217735
jgi.p|Aspni_NRRL3_1|10406	NA	NA	NA	NA	32.54	26.55	17.64	15.6	15.19	19.25	18.23	19.84	23.63	23.12	28.86	33.99	33.95	30.53	28.41	36.9	39.08	42.77	11.58	12.97	12.58	1.44766	2.24e-05	1.45518	1.6e-05	1.71354	3.53e-10	1.22557	0.0270802	1.34481	0.00102086	1.20806	0.0365868	0.994836	0.971296	0.849221	0.0541352	0.844836	0.0586316	0.911337	0.328085	1.1132	0.211634	1.0145	0.882563
jgi.p|Aspni_NRRL3_1|10407	NA	NA	NA	NA	4.96	5.09	1.39	1.45	1.25	2.26	2.12	2.57	4.99	4.33	4.83	6.15	4.76	4.24	4.76	6.5	5.71	6.27	0.95	0.71	1.45	3.45038	2.97e-13	3.08841	2.69e-11	3.78661	2.6e-15	1.48319	0.0427894	2.31627	3.97e-06	3.36572	5.02e-13	1.1172	0.526095	0.815613	0.150284	0.911205	0.592775	0.640335	0.0069133	0.688193	0.00750305	0.440674	5.6e-09
jgi.p|Aspni_NRRL3_1|10408	NA	NA	NA	NA	226.66	179.59	168.97	146.55	165.47	272.06	284.71	247.34	148.79	153.35	227.17	239.38	229.28	215.36	198.54	235.41	261.86	237.27	59.14	46.95	130.64	2.41616	7.08e-24	2.32034	7.4e-22	2.43298	2.88e-24	2.79034	8.22e-32	4.3331	5.8e-64	1.82651	8.86e-12	1.0413	0.744071	0.953703	0.665665	0.993088	0.965797	0.643959	4.02e-08	2.37234	7.91e-29	1.52769	8.68e-08
jgi.p|Aspni_NRRL3_1|10409	NA	NA	NA	NA	8.34	9.83	2.77	3.14	3.32	2.73	2.33	3.41	10.09	8.65	7.91	9.42	8.07	7.2	6.73	9.28	10.47	10.53	1.91	1.17	0.76	2.9733	5.68e-16	2.62562	7.69e-13	3.33127	2.16e-19	1.76583	6.61e-05	1.51505	0.00500225	3.59105	5.21e-22	1.13242	0.406861	0.788174	0.052209	0.892543	0.436333	1.16553	0.30148	0.421896	1.63e-13	0.491731	3.18e-10
jgi.p|Aspni_NRRL3_1|1041	NA	NA	NA	NA	16.88	9.71	26.69	18.03	23.24	27.17	26.8	28.63	8.67	9.53	14.22	16.47	14.69	9.63	11.57	18.68	21	19.29	32.59	35.8	29.7	0.258104	6.01e-29	0.201536	7.5e-40	0.304506	3.71e-23	0.613539	5.13e-05	0.693867	0.00271592	0.164873	4.44e-49	1.28068	0.0900841	0.661845	0.00105166	0.847614	0.265844	0.884231	0.352148	4.20849	2.16e-36	3.72128	9.04e-31
jgi.p|Aspni_NRRL3_1|10410	NA	NA	NA	NA	47.87	36.29	29.97	25.49	25.29	40.23	42.22	39.82	39.01	39.57	45.32	43.5	47.76	47.74	45.7	56.61	49.13	51.67	20.22	17.29	18.39	1.33907	0.00042007	1.43271	1.08e-05	1.46671	2.76e-06	1.32028	0.0010022	1.85396	3.29e-14	1.22708	0.0150978	0.93464	0.504719	0.976816	0.82289	0.912971	0.327366	0.712141	6.12e-06	1.51088	8.34e-09	1.07596	0.35968
jgi.p|Aspni_NRRL3_1|10411	NA	NA	NA	NA	1.02	1.76	1.26	1.52	0.73	4.19	5.01	4.36	0.99	0.69	2.21	1.67	1.03	0.8	1.35	3.29	2.11	2.26	0.71	1.25	0.81	0.97454	0.939948	0.668176	0.214267	1.4264	0.249979	1.17755	0.634768	4.11412	5.59e-07	0.712689	0.302828	1.45851	0.295302	0.468434	0.00852557	0.683214	0.24433	0.286221	1.07e-06	5.77267	2.53e-12	1.65226	0.0765757
jgi.p|Aspni_NRRL3_1|10412	NA	NA	NA	NA	6.22	4.92	3.09	3.03	2.34	3.43	3.64	3.2	4.58	4.76	6.25	5.11	6.62	7.17	6.6	8.95	6.84	6.07	6.85	7.07	4.03	0.467429	2.78e-07	0.561926	6.08e-05	0.552033	4.65e-05	0.382089	5.15e-10	0.423444	5.41e-08	0.413252	1.18e-09	0.831834	0.321603	1.01792	0.935996	0.846741	0.371163	0.902337	0.629976	1.02466	0.930284	0.92459	0.652224
jgi.p|Aspni_NRRL3_1|10413	NA	NA	NA	NA	46.41	41.33	44.16	56.17	35.69	23.04	23.76	23.32	45.77	45.47	53.74	43.72	36.65	51.99	45.26	59.07	51.7	52.45	35.95	51.46	24.68	0.615737	0.00029318	0.593723	9.41e-05	0.663391	0.00224396	0.97253	0.864477	0.463666	1.77e-08	0.617461	0.000303494	1.03708	0.859893	0.894982	0.474702	0.928166	0.675734	2.09748	4.61e-09	0.750923	0.0285503	1.57505	0.000172249
jgi.p|Aspni_NRRL3_1|10414	NA	NA	NA	NA	20.71	21.05	9.16	11.86	11.26	2.9	3.39	4.76	23.08	20.33	22.47	20.5	18.44	19.19	19.21	17.43	14.58	14	15.02	7.72	6.88	1.02622	0.882889	0.948598	0.783977	0.704291	0.0275237	0.863654	0.395414	0.275057	2.64e-15	1.12854	0.488515	1.08183	0.708418	1.34688	0.058805	1.4571	0.0179438	3.13991	5.33e-14	0.243728	1.05e-21	0.765283	0.0663794
jgi.p|Aspni_NRRL3_1|10415	NA	NA	NA	NA	19.81	20.63	5.63	8.45	8.53	6.1	5.85	5.59	22.46	19.66	17.65	19.03	16.55	16.69	14.13	12.6	12.53	11.27	6.05	3.78	3.49	2.08652	2.89e-08	1.80701	9.42e-06	1.27821	0.0802748	1.38218	0.0217282	1.00169	1	2.52047	1.6e-12	1.15468	0.353701	1.41371	0.00657557	1.63238	0.000113181	1.37985	0.0163684	0.397421	1.15e-14	0.548382	2.66e-07
jgi.p|Aspni_NRRL3_1|10416	NA	NA	NA	NA	26.51	29.37	11.74	11.55	11.78	8.02	6.7	8.05	27.73	26.84	25	28.64	30.08	27.53	27.51	27.97	26.8	24.84	5.41	4.68	4.83	2.91049	7.36e-36	3.19602	6.58e-43	2.74455	3.89e-32	2.11516	1.67e-17	1.2775	0.0110257	3.31051	1.14e-45	0.910662	0.312995	1.1645	0.053025	1.06046	0.55139	1.6557	6.14e-10	0.385891	4.96e-36	0.63892	3.27e-10
jgi.p|Aspni_NRRL3_1|10417	NA	NA	NA	NA	47.88	54.1	38.5	46.12	35.87	17.43	13.67	17.77	63.44	56.4	51.47	50.54	47.12	48.67	50.44	44.08	43.37	44.21	46.16	28.69	12.5	0.739147	0.0101497	0.746959	0.0138604	0.616675	2.96e-05	0.988354	0.938966	0.371997	1.52e-17	0.932072	0.601607	0.989542	0.955505	1.21127	0.111048	1.1986	0.155987	2.65689	2.49e-20	0.399107	1.46e-18	1.06038	0.623686
jgi.p|Aspni_NRRL3_1|10418	NA	NA	NA	NA	154.72	94.39	59.13	51.15	50.66	122.81	106.11	122.87	94.27	96.37	137.46	169.29	115.21	109.78	102.69	149.45	147.21	136.65	13.94	10.48	26.76	6.95198	3.72e-106	5.11146	2.08e-75	6.20673	3.25e-94	4.03699	4.84e-55	8.19007	1.59e-124	4.67306	1.92e-67	1.36008	0.000387502	0.823534	0.0266732	1.12007	0.253836	0.492912	2.59e-19	1.75261	6.18e-13	0.863886	0.0800233
jgi.p|Aspni_NRRL3_1|10419	NA	NA	NA	NA	10.11	8.1	3.6	3.65	4.22	7.24	4.13	6.32	9.65	9.85	7.9	9.69	11.38	10.5	10.61	9.93	11.08	8.63	4.06	3.5	3.62	1.33794	0.0750619	1.62705	0.00195531	1.36167	0.058171	0.913033	0.634768	1.3214	0.103832	1.46011	0.0179456	0.82231	0.262823	1.19489	0.267049	0.98257	0.942683	0.690958	0.0236659	0.905003	0.551976	0.62532	0.00123357
jgi.p|Aspni_NRRL3_1|1042	NA	NA	NA	NA	63.03	71.41	28.99	25.52	25.8	50.75	48.44	44.88	75.68	80.36	56.42	61.9	101.47	106.6	90.28	56.66	56.79	68.24	15.91	19.92	25.33	1.90357	8.45e-11	3.23527	1.74e-34	1.81557	1.92e-09	1.40525	0.00114518	2.33934	1.22e-17	2.60352	3.65e-23	0.588381	4.11e-10	1.78196	3.68e-12	1.04847	0.709208	0.600703	1.32e-08	0.898532	0.24686	0.539751	3.28e-13
jgi.p|Aspni_NRRL3_1|10420	NA	NA	NA	NA	11.56	7.97	4.54	5.04	5.06	5.69	6.71	6.34	8.52	9.3	13.2	13.44	11.83	10.46	11.46	14.23	17.92	17.37	1.63	1.34	2.13	4.67181	3.57e-26	4.26744	1.56e-23	5.73889	7.63e-34	2.95476	9.84e-13	3.53147	8.4e-17	3.43205	3.88e-17	1.09476	0.532892	0.743599	0.00635771	0.814061	0.0872078	0.836693	0.18233	1.02897	0.859892	0.86093	0.205891
jgi.p|Aspni_NRRL3_1|10421	NA	NA	NA	NA	126.17	98.74	81.17	83.71	82.89	67.95	69.65	78.06	111.07	109.02	130.17	123.06	123.82	123.61	114.14	140.18	139.08	143.99	103.16	106.91	80.05	0.670478	3.46e-12	0.660586	4.14e-13	0.710728	2.83e-09	0.728054	4.91e-08	0.589086	1.05e-19	0.613381	9.7e-18	1.01497	0.86889	0.92945	0.24604	0.943368	0.404241	1.2359	0.000165107	0.960391	0.527876	1.18695	0.00146173
jgi.p|Aspni_NRRL3_1|10422	NA	NA	NA	NA	71.87	74.68	61.84	44.61	62.58	167.72	167.54	165.74	49.54	51.48	75.35	77.88	65.49	61.65	52.93	93.31	97.2	85.54	34.53	42.76	47.22	1.08461	0.553202	0.896263	0.440849	1.26373	0.0729475	1.35386	0.0205382	3.73007	8.42e-27	0.91933	0.564943	1.21015	0.186221	0.70922	0.00503582	0.858264	0.286927	0.362958	7.72e-20	4.05738	1.47e-37	1.47266	0.000744836
jgi.p|Aspni_NRRL3_1|10423	NA	NA	NA	NA	7.76	6.93	3.81	6.66	7.81	1	0.82	2.41	8.18	7.26	8.16	7.18	6.12	6.68	5.96	7.77	5.61	7.41	4.63	4.19	4.56	0.966846	0.881928	0.811358	0.339421	0.827472	0.378725	1.26044	0.284965	0.273634	8.87e-09	1.01881	0.952408	1.19164	0.484817	0.980527	0.946846	1.16843	0.532511	4.60631	2.95e-13	0.268583	1.81e-10	1.23717	0.264629
jgi.p|Aspni_NRRL3_1|10424	NA	NA	NA	NA	56.73	48.21	22.78	34.33	29.16	21.7	18.03	19.19	60.77	54.49	52.49	54.45	41.04	41.93	43.94	39.52	37.86	40.77	40.91	37.51	34.1	0.772193	0.0116656	0.62148	2.29e-06	0.530047	2.79e-10	0.677011	0.000145036	0.429736	2.49e-16	0.839732	0.0975615	1.24251	0.0464161	1.1725	0.139084	1.45684	0.000170363	1.57541	4e-06	0.511754	8.32e-13	0.806223	0.0230319
jgi.p|Aspni_NRRL3_1|10425	NA	NA	NA	NA	16.92	20.21	5.9	7.35	6.6	7.32	7.9	9.86	23.08	23.04	28.34	18.69	21.6	17.02	16.29	24.84	19.65	24.3	8.22	14.17	7.57	1.08945	0.668514	0.9586	0.855736	1.10883	0.607303	0.559916	0.00292112	0.6574	0.0342385	1.22572	0.299613	1.1365	0.583109	0.864514	0.481335	0.982522	0.953661	0.851713	0.483161	0.536337	0.000326902	0.456805	4.31e-06
jgi.p|Aspni_NRRL3_1|10426	NA	NA	NA	NA	292.22	197.28	118.93	119.88	128.98	187.14	189.4	177.49	239.74	197.23	304.95	283.51	195.14	183.85	210.39	243.61	263.92	228.8	138.19	98.63	183.43	1.37559	0.000721223	0.953935	0.673457	1.09312	0.378028	0.955722	0.678519	1.33769	0.00226136	1.07622	0.490882	1.44202	5.66e-05	0.872674	0.168676	1.25841	0.0163348	0.714459	0.000112166	1.24295	0.0124903	0.888035	0.188708
jgi.p|Aspni_NRRL3_1|10427	NA	NA	NA	NA	0.14	0	0	0.02	0	0.04	0.07	0.07	0.15	0.04	0.11	0.2	0.08	0.08	0.04	0.12	0.16	0.14	0	0.03	0	7.92744	0.0870566	3.48589	0.34492	7.1222	0.107886	0.854875	0.931968	4.97275	0.2185	3.86919	0.301149	2.27415	0.429678	0.48944	0.461673	1.11306	0.929498	0.171912	0.165614	1.28522	0.827619	0.220944	0.194656
jgi.p|Aspni_NRRL3_1|10428	NA	NA	NA	NA	30.24	22.75	71.03	80.02	70.32	36	35.92	34.95	21.04	24.24	24.93	23.28	24.03	28.55	25.81	34.21	40.23	32.87	21.36	31.5	24.12	0.554568	2.18e-07	0.576068	1.03e-06	0.723668	0.00470176	2.61513	6.46e-19	1.17278	0.182394	0.526028	1.12e-08	0.962678	0.827125	0.79604	0.0494398	0.76633	0.0267301	2.22986	4.65e-16	2.22949	2.53e-15	4.97145	3.63e-61
jgi.p|Aspni_NRRL3_1|10429	NA	NA	NA	NA	172.52	168.18	70.15	69.47	70.6	83.07	79.45	85.3	153.71	146.47	156.21	163.88	162.57	146.21	140	144.13	156.43	163.02	62.52	59.95	50.41	1.48983	2.18e-10	1.40496	6.93e-08	1.33288	5.76e-06	1.05805	0.429935	1.159	0.025577	1.54071	4.81e-12	1.06041	0.453548	1.05408	0.466417	1.11776	0.0995507	0.912895	0.165345	0.752252	5.69e-07	0.686727	2.53e-11
jgi.p|Aspni_NRRL3_1|1043	NA	NA	NA	NA	34.8	45.15	49.21	44.79	49.74	163.46	158.67	147.94	43.97	47.03	37.46	38.19	60.87	71.16	58.02	38.19	37.62	39.83	10.34	18.54	22.57	1.49407	0.00262548	2.64197	8.28e-15	1.48315	0.00311198	3.21689	1.5e-20	9.80331	4.1e-79	2.00015	5.12e-08	0.565516	3.91e-07	1.78132	1.34e-07	1.00736	0.97901	0.328143	1.39e-30	4.90129	1.05e-61	1.60832	3.92e-06
jgi.p|Aspni_NRRL3_1|10430	NA	NA	NA	NA	50.04	52.81	23.57	22.53	23.82	19.31	16.87	19.52	54.85	49.19	44.67	49.06	47.83	41.68	37.56	47.5	43.65	42.36	45.15	40.39	29.33	0.621669	2.81e-09	0.567268	1.03e-12	0.548835	5.39e-14	0.502596	1.38e-17	0.372333	1.9e-33	0.737573	0.000156273	1.0959	0.354289	1.03359	0.753398	1.13271	0.169171	1.34985	0.000204032	0.504809	6.32e-20	0.681419	2.01e-07
jgi.p|Aspni_NRRL3_1|10431	NA	NA	NA	NA	539.62	641.56	266.03	356.91	268.17	150.49	130.84	159.77	706.13	820.63	488.56	521.78	521.09	557.75	555.49	438.95	412.89	359.51	204.91	198.67	38.3	1.42399	0.000384166	1.55585	8.18e-06	1.05856	0.605993	1.36139	0.00227492	0.626312	2.6e-06	2.16971	1.97e-15	0.915251	0.47585	1.46977	3.57e-05	1.34521	0.00261905	2.17366	2.64e-18	0.288661	3.81e-46	0.627452	1.4e-07
jgi.p|Aspni_NRRL3_1|10432	NA	NA	NA	NA	55.52	54.9	25.01	23.56	26.56	45.87	45.49	50.37	50.56	49.2	56.72	54.42	58.19	51.05	55.53	55	47.27	51.84	33.13	29.73	57.52	0.980502	0.817157	1.00447	0.971686	0.861518	0.054409	0.733211	5.17e-05	1.28894	0.00083245	0.988903	0.915201	0.97614	0.828078	1.16593	0.041266	1.13811	0.110823	0.56885	1.75e-16	1.3034	8.93e-05	0.741439	1.22e-05
jgi.p|Aspni_NRRL3_1|10433	NA	NA	NA	NA	36.76	34.64	15.97	14.6	17.62	30.49	32.74	32.45	34.17	31.97	50.83	33.7	37.63	32.15	33.89	43.38	33.78	37.87	34.36	47.28	43.73	0.555	1.87e-06	0.490365	6.77e-09	0.499443	1.76e-08	0.364589	6.76e-16	0.675914	0.00194963	0.500494	1.71e-08	1.13181	0.427072	0.981823	0.919323	1.11124	0.497073	0.539402	1.9e-07	1.35049	0.010294	0.728459	0.0076686
jgi.p|Aspni_NRRL3_1|10434	NA	NA	NA	NA	19.52	18.59	7.84	7.94	9.44	12.09	10.56	11.6	19.24	16.32	18.29	18.06	16.54	14.75	14.59	17.24	12.62	16.49	7.55	5.67	5.43	1.5436	0.000124565	1.31123	0.0197534	1.21815	0.0949896	1.15127	0.260903	1.46336	0.00106743	1.62626	1.42e-05	1.17722	0.194025	1.07641	0.578972	1.26717	0.0404793	0.786729	0.0322962	0.899832	0.34949	0.707924	0.000666223
jgi.p|Aspni_NRRL3_1|10435	NA	NA	NA	NA	37.2	32.98	14.65	13.92	11.97	21.86	16.08	18.98	29.77	33.07	36.82	38.32	36.01	34.07	34.2	51.07	49.13	51.97	15.46	20.83	16.32	1.16339	0.139505	1.11752	0.29818	1.4971	3.35e-05	0.703236	0.000677	0.910032	0.394758	1.07945	0.490936	1.04105	0.769164	0.746457	0.00143006	0.777098	0.00948244	0.77276	0.0110034	0.843052	0.0751124	0.651477	2.49e-06
jgi.p|Aspni_NRRL3_1|10436	NA	NA	NA	NA	23.03	27.34	12.04	11.07	10.76	11.79	8.54	12.52	32.08	32.2	22.13	29.75	33.36	37.31	35.91	43.44	31.15	29.74	6.44	6.17	8.08	2.20029	8.09e-06	3.23189	5.99e-12	2.89248	7.55e-10	1.65218	0.00750021	1.48404	0.0436444	2.92395	3.6e-10	0.680807	0.0151846	1.11734	0.522218	0.760696	0.0998892	1.1133	0.615516	0.507546	8.71e-06	0.56505	8.79e-05
jgi.p|Aspni_NRRL3_1|10437	NA	NA	NA	NA	1.8	0.96	336.47	154.97	249.68	237.44	265.27	220.51	0.57	1.09	1.54	2.04	1.47	1.43	1.91	3.72	3.79	3.11	8.27	11.53	118.73	0.101624	8.98e-31	0.0958507	2e-33	0.189841	1.06e-18	23.2778	8.95e-73	21.0696	2.13e-68	0.0537016	2.38e-45	1.06024	0.865712	0.5049	0.000873375	0.535314	0.00424853	1.1048	0.629664	392.346	4.32e-222	433.465	4.52e-230
jgi.p|Aspni_NRRL3_1|10438	NA	NA	NA	NA	428.71	116.43	9.17	5.48	10.94	20.93	25.37	28.94	113.99	119.71	387.33	329.95	369.97	261.32	273.27	1184.67	1212.23	1320.47	3.09	6.9	42.13	46.167	1.14e-99	37.7268	1.47e-89	142.373	5.79e-167	1.65526	0.0175563	4.69069	6.66e-16	15.361	9.33e-51	1.22372	0.203679	0.264987	1.52e-27	0.324269	1.47e-19	0.352883	1.49e-10	0.305362	1.57e-18	0.107757	7.52e-51
jgi.p|Aspni_NRRL3_1|10439	NA	NA	NA	NA	503.01	209.67	362.69	313.61	336.09	408.77	397.13	388.78	293.96	223.4	462.4	426.37	331.31	329.47	388.62	605.94	723.76	655.52	328.29	237.09	605.61	0.910694	0.421947	0.71206	0.00211345	1.23478	0.0600829	1.10308	0.417675	1.20878	0.0956166	0.516804	9.61e-10	1.27896	0.0333059	0.576668	3.98e-08	0.737534	0.00525445	0.912556	0.446155	2.33896	9.58e-19	2.13443	3.87e-15
jgi.p|Aspni_NRRL3_1|1044	NA	NA	NA	NA	144.98	132.27	119.87	101.23	110.75	233.05	207.27	206.84	126.67	100.56	137.85	137.45	142.39	144.26	152.98	96.58	104.31	101.3	49.07	30.81	58.07	1.94382	1.23e-09	2.1068	8.79e-12	1.32834	0.0116526	2.55551	6.22e-18	4.62584	6.22e-46	1.80671	7.25e-08	0.922644	0.572129	1.58604	7.68e-06	1.46335	0.000425399	0.552443	2.38e-09	2.56037	2.6e-22	1.41446	0.00053688
jgi.p|Aspni_NRRL3_1|10440	NA	NA	NA	NA	11.8	26.79	12.17	10.07	12.46	25.53	32.62	26.26	25.78	22.1	22.13	16.43	24.19	27.62	35.77	16.05	12.25	10.9	53.09	46.63	33.42	0.187913	2.57e-26	0.338321	5.19e-12	0.13839	6.76e-36	0.214249	1.96e-22	0.485364	5.5e-06	0.301486	2.02e-14	0.555429	0.000229948	2.44469	2.82e-09	1.35785	0.0849609	0.44142	3.46e-08	1.6099	0.00120567	0.710643	0.0244265
jgi.p|Aspni_NRRL3_1|10441	NA	NA	NA	NA	107.19	84.38	55.16	61.99	55.38	54.41	66.02	56.29	95.18	81.5	93.54	87.5	89.79	73.17	75.66	125.67	103.43	110.96	56	92.48	72.96	0.728489	0.0159059	0.624785	0.000288396	0.818598	0.135243	0.728121	0.0181039	0.692566	0.00613696	0.71893	0.0119189	1.16598	0.326425	0.763238	0.0381554	0.889922	0.4585	1.05134	0.773659	0.963328	0.822363	1.01278	0.933749
jgi.p|Aspni_NRRL3_1|10442	NA	NA	NA	NA	2.56	3.35	1.46	1.03	1.98	1.29	1.7	0.67	1.99	1.98	2.91	2.34	2.73	2.36	2	3.3	4.45	2.94	0.73	0.94	0.9	1.76785	0.0467401	1.63914	0.0890548	2.29703	0.00272986	1.63524	0.100229	1.28258	0.439975	1.78007	0.0436635	1.07853	0.847001	0.713589	0.210701	0.769625	0.3842	1.27496	0.442735	0.720524	0.231352	0.918638	0.759121
jgi.p|Aspni_NRRL3_1|10443	NA	NA	NA	NA	15.13	10.9	7.71	10.24	8.74	2.51	3.06	3.34	15.62	11.61	15.07	15.44	11.99	14.36	12.81	13.2	13.99	11.11	3.83	4.47	3.74	2.06084	1.53e-07	1.82917	1.27e-05	1.64085	0.000426374	2.00528	6.57e-07	0.621507	0.00329399	1.87313	5.17e-06	1.12665	0.458521	1.11477	0.470074	1.25596	0.106395	3.22648	9.29e-17	0.331801	9.29e-16	1.07055	0.612051
jgi.p|Aspni_NRRL3_1|10444	NA	NA	NA	NA	46.64	37.18	84.59	85.8	83.12	96.72	101.11	88.11	40.63	39.88	45.51	47.04	42.33	52.97	50.79	44.5	46.57	50.4	50.39	52.21	48.37	0.503604	3.59e-21	0.548806	7.31e-17	0.486607	3.04e-23	1.52608	3.12e-09	1.59945	4.08e-11	0.463673	1.15e-26	0.917636	0.346014	1.12782	0.126224	1.03493	0.741873	0.954127	0.568415	3.44953	2.13e-83	3.29129	6.05e-78
jgi.p|Aspni_NRRL3_1|10445	NA	NA	NA	NA	27.09	25.8	35.22	32.72	31.3	64.21	55.34	47.85	29.44	27.88	26.71	27	29.13	28.37	31.27	29.8	30.25	26.6	11.57	8.28	32.56	1.49336	9.38e-05	1.70161	1.61e-07	1.52184	4.15e-05	3.05342	3.63e-29	4.78042	1.33e-56	1.67125	4.16e-07	0.877618	0.267496	1.11812	0.309322	0.981285	0.899519	0.638733	5.3e-07	2.86038	3.52e-34	1.82702	6.43e-12
jgi.p|Aspni_NRRL3_1|10446	NA	NA	NA	NA	14.37	15.01	16.03	13.24	15.12	29.43	34.72	32.83	16.49	14.5	18.6	12.37	14.04	15.04	19.17	14.38	12.29	18.05	12.16	14.54	31.34	0.634794	0.00219273	0.709467	0.0209135	0.596	0.000468991	1.03126	0.862722	2.09908	1.29e-07	0.699761	0.0158466	0.894749	0.563441	1.19038	0.284168	1.06509	0.763441	0.491294	3.57e-08	2.9997	1.3e-18	1.47374	0.00364793
jgi.p|Aspni_NRRL3_1|10447	NA	NA	NA	NA	18.79	15.3	6.59	6.19	6.78	8.31	8.76	7.93	17.5	13.63	18.48	17.82	20.63	16.96	17.85	27.76	24.95	29.61	5.74	6.83	8.61	1.64845	0.00020422	1.71439	4.68e-05	2.34405	4.71e-11	0.967639	0.851335	1.15762	0.35027	1.50832	0.00228227	0.961536	0.830116	0.731379	0.00645412	0.703248	0.00354482	0.835889	0.25235	0.767488	0.0397298	0.641534	0.000307919
jgi.p|Aspni_NRRL3_1|10448	NA	NA	NA	NA	1.01	1.26	0.96	0.77	1.48	1.6	1.19	1.12	0.61	1.34	1.9	1.02	0.76	1.29	0.83	1.47	1.3	1.77	0.06	0.39	0.49	3.96339	0.00507221	2.92795	0.03295	4.32548	0.00266032	5.1453	0.000836432	6.04769	0.000219707	3.49812	0.0113071	1.35364	0.531581	0.676907	0.347581	0.91629	0.87188	0.850788	0.72616	1.72884	0.124163	1.47087	0.280731
jgi.p|Aspni_NRRL3_1|1045	NA	NA	NA	NA	26.15	26.16	24.26	23.54	26.28	23.4	20.41	22.96	34.59	35.11	28.01	29.06	33.31	35.79	35.73	28.35	29.74	28.02	32.57	38.51	19.55	0.437227	3.35e-18	0.570168	2.02e-09	0.428886	4.72e-19	0.643645	4.3e-06	0.540941	2.2e-10	0.54912	1.39e-10	0.766839	0.00917721	1.32942	0.00292188	1.01945	0.898444	1.18986	0.0852572	0.985104	0.924161	1.17214	0.0851084
jgi.p|Aspni_NRRL3_1|10450	NA	NA	NA	NA	17.78	24.22	12.16	15.46	18.07	25.31	28.58	25.4	28.38	25.81	25.35	10.91	18.7	18.3	22.8	17.41	12.55	13.39	41.8	46.62	37.18	0.226969	2.09e-18	0.261583	1.49e-15	0.1729	7.52e-25	0.317546	1.45e-11	0.515146	0.000103578	0.358398	9.39e-10	0.867677	0.531758	1.51292	0.0197135	1.31272	0.174011	0.61642	0.00353862	1.43736	0.024739	0.886017	0.491493
jgi.p|Aspni_NRRL3_1|10451	NA	NA	NA	NA	0	0.07	0	0.04	0	0.24	0.16	0.16	0.38	0.09	0.31	0.14	0.17	0.42	0.1	0.27	0.09	0.3	0.25	0.19	0.08	0.393403	0.291676	0.54692	0.50023	0.519839	0.454744	0.0863187	0.0336203	0.702138	0.705199	0.49702	0.432679	0.719308	0.793877	1.05209	0.971649	0.75678	0.826137	0.122937	0.083841	1.41269	0.72977	0.173672	0.126045
jgi.p|Aspni_NRRL3_1|10452	NA	NA	NA	NA	0	0.14	0	0	0	0	0	0.15	0.05	0.05	0.15	0.07	0.08	0.41	0.25	0.53	0.91	0.29	0.33	0.68	0.73	0.0873958	0.00719824	0.288436	0.101887	0.613949	0.522517	0.0194782	0.000279481	0.0882315	0.0161945	0.0920302	0.00504779	0.302999	0.304446	0.469804	0.36483	0.14235	0.0508556	0.220763	0.306685	0.958724	1	0.21165	0.203983
jgi.p|Aspni_NRRL3_1|10453	NA	NA	NA	NA	17.8	19.49	10.51	11.14	11.55	8.28	9.23	10.69	23.03	22.56	18.95	15.93	21.67	20.57	24.38	19.26	16.47	15.54	28.05	18.39	8.57	0.417874	7.77e-13	0.549009	8.32e-07	0.386424	5.5e-15	0.437453	1.67e-11	0.346002	1.19e-17	0.56213	2.19e-06	0.761142	0.0408777	1.42074	0.00382921	1.08139	0.633214	1.26431	0.0692254	0.615519	2.73e-05	0.778205	0.0321475
jgi.p|Aspni_NRRL3_1|10454	NA	NA	NA	NA	10.36	9.23	0.42	0.5	0.15	2.15	1.34	1.69	7.02	8.23	8.81	11.75	9.48	8.39	7.08	9.1	8.36	8.22	0.12	0.34	0.68	29.1529	4.89e-33	24.1987	1.3e-29	23.0034	1.24e-28	1.83399	0.0812761	7.53475	9.65e-12	25.0731	2.76e-30	1.20473	0.296974	1.05196	0.799212	1.26733	0.154926	0.243405	7.15e-10	0.300511	1.7e-14	0.0731458	6.62e-37
jgi.p|Aspni_NRRL3_1|10455	NA	NA	NA	NA	90.31	73.36	57.1	59.47	62.7	94.41	95.65	96.55	102.97	90.9	103.66	76.56	72.63	78.7	83.15	57.88	60.53	55.85	54.95	49.44	104.83	0.959492	0.710142	0.86265	0.167801	0.587246	1.24e-07	1.05675	0.634604	1.57128	6.43e-06	1.03102	0.8108	1.11226	0.386495	1.46898	6.01e-05	1.63388	3.31e-07	0.672541	1.75e-05	1.52402	2.55e-06	1.02496	0.820634
jgi.p|Aspni_NRRL3_1|10456	NA	NA	NA	NA	60.46	46.07	36.41	31.17	39.12	57.81	64.8	63.78	52.27	46.84	64.93	44.95	44.1	50.71	40.02	53.13	43.11	47.11	30.12	57.31	165.19	0.730847	0.0447483	0.597641	0.000818296	0.584988	0.000477707	0.760391	0.088583	1.23788	0.184553	0.67805	0.0124452	1.22289	0.264555	1.02163	0.923478	1.24934	0.193021	0.614268	0.000664993	1.82565	1.11e-05	1.12144	0.455801
jgi.p|Aspni_NRRL3_1|10457	NA	NA	NA	NA	21.97	21.94	21.75	23.84	19.69	21.2	22.83	20.69	27.8	25.91	20.72	24.15	20.84	21.97	24.31	22.4	22.33	18.04	18.26	17.19	14.3	0.698591	0.000183988	0.728528	0.000997918	0.622787	6.82e-07	1.13659	0.210875	1.04558	0.682229	0.860523	0.134685	0.958907	0.757541	1.16979	0.117716	1.12172	0.30375	1.08704	0.427191	1.21505	0.0294732	1.32081	0.00128976
jgi.p|Aspni_NRRL3_1|10458	NA	NA	NA	NA	9.24	9.67	9.14	9.01	8.09	5.57	4.55	5.38	11.18	9.63	9.59	8.39	9.58	9.46	9.52	8.49	8.31	6.74	7.84	5.42	2.06	0.747107	0.0182615	0.812836	0.098189	0.61324	6.62e-05	1.20305	0.144989	0.657676	0.00103577	0.910858	0.48671	0.919137	0.595034	1.32548	0.0211553	1.2183	0.151999	1.82924	2.23e-07	0.722041	0.00539481	1.32079	0.0106416
jgi.p|Aspni_NRRL3_1|10459	NA	NA	NA	NA	0.35	0.51	0.17	0.16	0	0.28	0.76	0.42	0.48	0.29	0.21	0.32	0.29	0.52	0.4	0.56	0.75	0.67	0.44	0.17	0.49	0.49043	0.207071	0.712363	0.553989	1.06512	0.912877	0.356526	0.0951085	1.27447	0.670002	0.778454	0.671257	0.688455	0.607989	0.668809	0.482007	0.460445	0.201283	0.279744	0.0326455	1.63718	0.332207	0.457992	0.180284
jgi.p|Aspni_NRRL3_1|1046	NA	NA	NA	NA	14.92	11.69	11.78	10.27	10.09	15.22	16.66	13.54	11.38	17.53	16.61	15.09	18.02	16.72	18.89	26.68	18.07	20.73	12.34	18.14	8.23	0.574435	0.000480682	0.685994	0.01856	0.765609	0.0988906	0.659778	0.0107354	0.864658	0.397477	0.547794	0.000131067	0.837377	0.359494	0.89601	0.556128	0.750298	0.0943438	0.763051	0.0963184	1.57844	0.00194401	1.20443	0.234345
jgi.p|Aspni_NRRL3_1|10460	NA	NA	NA	NA	23.63	39.87	46.41	50.35	51.43	27.12	31.06	25.19	54.77	46.57	29.77	25.49	36.15	36.88	36.63	23.69	20.97	19.26	125.4	105.7	98.76	0.126687	1.35e-91	0.182064	1.09e-64	0.0972843	4.14e-114	0.394893	2.34e-20	0.206697	2.52e-54	0.246189	8.75e-45	0.695837	0.000686613	1.87147	3.06e-10	1.30224	0.0202162	1.91049	1.28e-11	0.839587	0.0849365	1.60403	3.87e-07
jgi.p|Aspni_NRRL3_1|10461	NA	NA	NA	NA	0.98	1.2	0.4	0.34	0.25	0.72	1.01	0.75	1.09	0.98	0.93	1.36	0.59	0.98	0.68	0.82	0.63	0.53	0.11	0.11	0.31	5.50508	5.83e-07	3.85176	0.000101147	3.13674	0.00130217	2.84626	0.00449764	6.42121	6.75e-08	5.9193	1.38e-07	1.42924	0.205391	1.22795	0.498581	1.75503	0.0361569	0.44326	0.00169923	1.08479	0.780363	0.480844	0.00249851
jgi.p|Aspni_NRRL3_1|10462	NA	NA	NA	NA	5.35	10.82	4.84	4.55	5.15	1.74	1.97	2.11	14.5	11.59	10.69	6.9	3.56	3.85	4.56	5.85	6.19	9.43	3.7	6.03	3.52	0.903872	0.679421	0.492914	0.00220375	0.799944	0.350895	0.939525	0.816609	0.351691	4.87e-05	1.56956	0.0425541	1.83373	0.0110792	0.616185	0.0381554	1.12992	0.681018	2.67145	7.47e-05	0.22407	7.16e-11	0.598593	0.010325
jgi.p|Aspni_NRRL3_1|10463	NA	NA	NA	NA	957.51	1054.07	1171.39	1482.19	1385.4	1009.23	1023.18	1045	1150.37	1224.63	908.77	912.53	1712.88	1887.04	1983.73	887.62	977.58	821.1	514.28	577.42	203.91	0.945077	0.516254	1.96795	1.15e-17	0.868645	0.0925104	2.28522	1.12e-25	1.6183	1.61e-09	1.26944	0.00362178	0.480233	3.56e-24	2.26555	2.33e-30	1.08799	0.373638	1.41211	2.65e-06	1.27482	0.000942889	1.80019	1.18e-16
jgi.p|Aspni_NRRL3_1|10464	NA	NA	NA	NA	152.03	156.09	138.84	132.08	138.79	188.91	183.14	167.52	147.36	145.38	137.49	154.11	132.35	129.1	131.13	116.59	142.59	142.62	125.49	82.41	93.96	0.788056	0.0204074	0.722566	0.00143749	0.678262	0.000119459	1.21152	0.0687317	1.48203	9.54e-05	0.867472	0.186787	1.09064	0.495991	1.06532	0.603374	1.16188	0.178603	0.817472	0.0394088	1.70845	2.06e-09	1.39661	0.000246445
jgi.p|Aspni_NRRL3_1|10465	NA	NA	NA	NA	14.99	14.79	16.4	18.34	16.38	12.88	13.45	12.7	16.11	14.94	15.31	14.78	16.52	15.31	17.52	14.91	12.63	13.92	12.74	9.24	7.53	0.751585	0.00321026	0.855198	0.117625	0.656692	1.21e-05	1.41909	0.000236996	1.00599	0.966161	0.831326	0.0613131	0.878844	0.249763	1.30228	0.00490029	1.1445	0.218502	1.41064	0.000107206	1.2101	0.0348922	1.70702	1.43e-10
jgi.p|Aspni_NRRL3_1|10466	NA	NA	NA	NA	140.59	99.32	72.41	75.31	71.49	52.88	53.27	50.91	109.86	129.37	121.61	114.71	130.35	137.65	122.64	166.73	163.47	154.46	113.53	169.04	123.89	0.497024	4.86e-11	0.533672	3.24e-09	0.60845	3.15e-06	0.48193	9.64e-12	0.320746	1.26e-25	0.487821	1.14e-11	0.931329	0.619541	0.877102	0.262771	0.81687	0.0816182	1.50253	0.00012282	0.657509	4.05e-05	0.987924	0.923012
jgi.p|Aspni_NRRL3_1|10467	NA	NA	NA	NA	24.22	20.41	30.68	31.3	34.5	28.5	26.46	26.48	25.15	19.11	24.53	22.95	19.05	17	19.95	20.95	17.68	18.54	39.43	21.9	32.16	0.431706	3.51e-11	0.349541	8.91e-17	0.32719	9.31e-19	0.966607	0.826176	0.757833	0.0361708	0.422908	1.08e-11	1.23506	0.146913	1.06831	0.68414	1.31944	0.0402116	1.27549	0.0532799	1.79196	4.25e-07	2.28562	3.87e-13
jgi.p|Aspni_NRRL3_1|10468	NA	NA	NA	NA	14.11	13.44	17.52	14.09	13.92	31.77	30.95	30.12	13.08	13.05	14.97	15.91	13.29	12.55	14.06	15.29	15.78	11.2	21.83	14.87	10.42	0.452275	2.9e-11	0.415832	1.48e-13	0.403247	2.54e-14	0.761771	0.0285372	1.44101	0.00243189	0.432076	1.44e-12	1.08764	0.60234	1.03121	0.854662	1.12158	0.44167	0.528635	4.25e-09	3.33509	3.83e-30	1.76305	1.89e-07
jgi.p|Aspni_NRRL3_1|10469	NA	NA	NA	NA	86.35	103.23	46.3	36.99	35.17	78.6	70.21	69.11	118.23	105.89	90.66	89.08	97.76	98.07	112.83	74.32	76.58	69.46	52.14	41.19	34.56	1.05402	0.608608	1.26767	0.0137904	0.829292	0.054409	0.782003	0.0117986	1.3335	0.00263113	1.40932	0.000277029	0.831463	0.0693028	1.52862	1.16e-06	1.27099	0.0123875	0.586428	5.02e-10	0.946199	0.588087	0.554878	2e-12
jgi.p|Aspni_NRRL3_1|1047	NA	NA	NA	NA	0	0.09	0	0	0	0	0	0	0.07	0.17	0.28	0	0.1	0.31	0.08	0.33	0	0.18	0	0.08	0.05	1.7876	NA	2.99736	0.559165	2.98476	0.546287	0.399496	0.658297	0.499224	0.734574	2.2139	0.688468	0.596391	NA	1.00422	1	0.598908	0.810979	1	1	0.225495	0.384852	0.180449	0.294805
jgi.p|Aspni_NRRL3_1|10470	NA	NA	NA	NA	49.41	31.14	60.22	37.35	46.18	45.1	46.85	38.35	34.39	30.45	52.23	46.28	42.24	32.99	33.04	53.72	50.22	50.46	5.72	4.52	31.2	5.29441	1.04e-37	4.00618	1.83e-26	5.25141	2.09e-37	8.56848	4.13e-62	7.20989	1.83e-52	3.73398	5.74e-24	1.32156	0.0336157	0.762878	0.0280449	1.00819	0.973766	1.18843	0.169011	1.93089	2.33e-09	2.29473	2.57e-14
jgi.p|Aspni_NRRL3_1|10471	NA	NA	NA	NA	863.79	1010.62	450.59	509.86	387.85	249.7	214.26	257.64	1106.32	1240.37	889.18	956.85	902.26	1046.44	973.21	823.82	820.9	776.84	266.77	357.64	76.91	1.61396	6.5e-07	1.8023	7.9e-10	1.37076	0.0012232	1.33506	0.00347347	0.663908	2.58e-05	2.17638	3.09e-16	0.895498	0.343161	1.31481	0.00346759	1.17741	0.118026	2.01091	9.21e-16	0.305051	2.16e-44	0.613431	1.49e-08
jgi.p|Aspni_NRRL3_1|10472	NA	NA	NA	NA	40.34	38.53	46	51.7	47.45	28.78	31.35	33.2	43.21	38.64	49.32	44.37	45.42	45.38	48.84	49.85	49.12	55.24	273.57	293.75	166.45	0.0878874	9.46e-257	0.0948599	5.46e-246	0.0959161	4.77e-241	0.158049	2.39e-152	0.0944211	1.12e-234	0.0856694	3.58e-267	0.926497	0.419902	0.988988	0.919323	0.916295	0.327302	1.67388	1.32e-13	1.10216	0.204504	1.84488	3.5e-20
jgi.p|Aspni_NRRL3_1|10473	NA	NA	NA	NA	1.93	2.23	3.52	2.79	2.31	2	1.11	1.44	3.21	2.35	2.22	2.33	3.48	3.6	2.68	3.12	2.78	3.54	22	23.98	8.87	0.0527319	3.29e-61	0.0795096	1.27e-56	0.0726372	1.58e-55	0.117899	1.95e-40	0.0568189	1.06e-50	0.0686492	3.49e-61	0.663214	0.0743017	1.09461	0.719701	0.725963	0.186339	2.075	0.000542199	0.82767	0.422727	1.71742	0.00236885
jgi.p|Aspni_NRRL3_1|10474	NA	NA	NA	NA	2.08	1.8	4.5	3.3	4.53	4.11	3.26	3.52	1.38	1.09	2.56	1.55	1.74	1.51	2.25	3.84	3.18	3.55	5.43	5.75	6.18	0.204876	4.26e-17	0.196132	6.26e-19	0.333644	7.29e-10	0.676367	0.0296631	0.55911	0.00129104	0.150955	1.37e-23	1.04458	0.895951	0.587849	0.0077048	0.614055	0.0239861	1.20972	0.339815	3.70382	1.6e-12	4.48059	7.31e-17
jgi.p|Aspni_NRRL3_1|10475	NA	NA	NA	NA	207	174.19	170.04	152.96	161.78	210.93	182.55	195.72	206.14	188.42	246.44	253.53	192.24	189.05	206.63	224.76	221.14	231.32	784.37	539.89	347.43	0.197793	2.36e-63	0.170317	2.25e-75	0.179909	7.78e-71	0.225563	1.31e-53	0.254497	1.58e-45	0.172878	3.75e-74	1.16133	0.18966	0.946682	0.656862	1.09941	0.426598	0.886311	0.245884	1.47212	1.68e-05	1.30476	0.00361749
jgi.p|Aspni_NRRL3_1|10476	NA	NA	NA	NA	6.22	5.44	2.55	2.28	3.08	0.85	1.48	1.49	6.19	5.68	4.96	5.15	6.79	8.45	6.17	4.04	6.13	6.46	6.06	7.08	1.84	0.461446	2.77e-05	0.622042	0.00854336	0.451279	1.56e-05	0.365618	2.02e-07	0.168435	2.94e-14	0.536367	0.000516612	0.741824	0.167855	1.3784	0.10252	1.02253	0.945402	2.17067	0.0022087	0.314029	3.94e-07	0.681655	0.0441814
jgi.p|Aspni_NRRL3_1|10477	NA	NA	NA	NA	4.48	2.73	2.31	1.79	1.54	2.07	2.51	2.07	2.79	2.72	4.14	5.4	3.66	3.24	3.89	6.86	8.67	7.64	1.1	0.67	1.44	2.80325	2.77e-08	2.24915	1.49e-05	4.38985	2.23e-16	1.89706	0.00117773	2.04914	0.000292412	1.78839	0.0024684	1.24636	0.238209	0.512354	3.4e-06	0.638575	0.00364883	0.925784	0.737362	1.1458	0.461146	1.06076	0.746256
jgi.p|Aspni_NRRL3_1|10478	NA	NA	NA	NA	51.17	46	22.17	21.79	25.74	27.62	26.4	30.16	37.21	47.74	53.15	54.95	54.44	46.68	30.9	63.02	61.7	65.02	19.84	40.58	31.15	0.993655	0.975112	0.845115	0.373925	1.12428	0.531854	0.720227	0.0711382	0.81121	0.261557	0.889474	0.551211	1.17576	0.446153	0.751694	0.104338	0.883814	0.563578	0.887843	0.558191	0.912011	0.632908	0.809722	0.206237
jgi.p|Aspni_NRRL3_1|10479	NA	NA	NA	NA	8.99	8.01	3.19	2.86	2.83	2.85	2.8	2.71	9.38	7.58	9.31	9.56	8.93	8.37	8.22	10.5	10.82	9.95	4.03	2.87	3.35	1.46296	0.000911595	1.38298	0.00489434	1.55778	9.44e-05	0.777083	0.0469214	0.677493	0.00257692	1.42247	0.00205438	1.05783	0.704019	0.887788	0.314595	0.939131	0.65866	1.147	0.342466	0.476279	2.34e-11	0.54629	8.86e-09
jgi.p|Aspni_NRRL3_1|1048	NA	NA	NA	NA	20.13	14.39	0	0	0.29	0.25	0.12	0.25	8.49	11.45	20.9	24.54	20.68	23.24	15.64	44.06	42.79	39.73	0	0	0.06	940.768	4.08e-11	874.934	6.86e-11	1722.58	5.82e-13	4.22735	0.297912	13.7089	0.0266133	532.509	1.63e-09	1.07524	0.76507	0.507922	1.67e-05	0.54614	0.000237582	0.308366	0.241244	0.0257439	3.11e-14	0.00793854	2.46e-11
jgi.p|Aspni_NRRL3_1|10480	NA	NA	NA	NA	44.77	35.86	153.27	188.74	163.84	82.69	99.85	74.28	38.98	40.67	46.28	49.67	40.72	45.68	44.8	60.47	66.92	55.73	84.1	114.96	27.61	0.26392	1.29e-34	0.254926	7.01e-37	0.325844	2.07e-25	1.57601	2.27e-05	0.744144	0.00761275	0.235818	5.27e-41	1.03528	0.842829	0.782356	0.0317681	0.809957	0.0872419	2.11789	1.03e-14	3.15558	3.06e-31	6.68317	1.36e-86
jgi.p|Aspni_NRRL3_1|10481	NA	NA	NA	NA	16.12	11.8	13.53	11.96	12.04	10.85	11.18	11.29	13.05	12.5	14.05	16.16	15.32	14.4	18.24	19.48	22.8	23.67	30.69	28.83	20.87	0.288061	7.97e-45	0.311893	1.29e-40	0.39027	4.51e-27	0.388992	1.3e-26	0.320558	2.35e-36	0.253094	3.36e-55	0.92359	0.509054	0.799171	0.0143454	0.738106	0.00115109	1.21349	0.0425227	1.26656	0.00890452	1.53695	4.34e-07
jgi.p|Aspni_NRRL3_1|10482	NA	NA	NA	NA	96.56	99.66	70.83	70.74	77.01	92.79	106.07	72.93	116.82	100.67	111.69	87.91	68.93	80.69	78.59	80.29	72.57	86.76	187.64	200.7	127.95	0.283202	1.78e-35	0.226122	1.03e-48	0.217653	6.16e-51	0.347408	3.03e-25	0.401875	3.99e-19	0.329541	5.67e-28	1.25243	0.0466691	1.03891	0.781085	1.30116	0.0147811	0.864468	0.176719	1.2195	0.0447195	1.05422	0.626914
jgi.p|Aspni_NRRL3_1|10483	NA	NA	NA	NA	13.15	10.71	11.58	9.35	8.63	11.03	7.39	9.12	10.82	10.75	13.79	14.93	10.42	9.3	10.5	12.22	14.67	11.97	7.41	6.23	5.21	1.13117	0.334551	0.846876	0.199184	0.995844	0.97929	1.33261	0.0211031	1.14717	0.29818	0.947115	0.708338	1.3357	0.0213148	0.85041	0.207128	1.13589	0.364294	1.16165	0.238204	1.21123	0.0995114	1.40702	0.00167258
jgi.p|Aspni_NRRL3_1|10484	NA	NA	NA	NA	50.6	47.26	28.78	23.21	22.76	35.45	32.3	25.86	48.99	43.51	54.12	55.52	61.27	62.69	70.09	42.51	48.25	40.96	34.55	18.04	12.15	1.12391	0.440267	1.41007	0.0178495	0.877797	0.392452	0.872739	0.385724	1.0144	0.940107	1.06519	0.712405	0.797059	0.153155	1.60638	0.000418333	1.28038	0.103576	0.86035	0.318528	0.952317	0.773733	0.819326	0.140262
jgi.p|Aspni_NRRL3_1|10485	NA	NA	NA	NA	28.81	20.22	11.94	13.45	10.99	16.01	17.88	17.93	23.96	22.55	24.96	27.03	19.88	26.61	23.79	24.2	24.29	24.41	16.46	14.69	11.07	0.95536	0.673092	0.863303	0.157272	0.820432	0.0513817	0.721239	0.00143071	0.949018	0.644555	0.861326	0.149687	1.10663	0.397824	1.05225	0.678762	1.16446	0.16254	0.759984	0.00552474	1.10181	0.339591	0.837359	0.0614574
jgi.p|Aspni_NRRL3_1|10486	NA	NA	NA	NA	159.79	148.29	221.47	168.39	183.25	285.59	281.66	259.71	144.09	139.36	169.32	156.64	154.81	143.1	151.69	159.84	159.57	147.24	105.66	90.94	186.97	0.915266	0.308211	0.87739	0.131994	0.83562	0.0328173	1.79758	3.97e-13	2.40827	4.32e-28	0.884588	0.160815	1.04317	0.706199	1.04999	0.624458	1.09531	0.341438	0.746421	0.000103669	2.72248	1.01e-44	2.03212	5.95e-23
jgi.p|Aspni_NRRL3_1|10487	NA	NA	NA	NA	52.51	25.31	17.76	15.62	20.68	33.43	37.63	38.49	32.16	25.27	57.88	53.89	43.29	32.53	38.84	71.85	62.59	55.39	35.73	31.35	76.94	0.90698	0.420676	0.655602	0.000220986	0.995752	0.97701	0.493995	6.99e-10	0.93474	0.596821	0.496148	5.19e-10	1.38343	0.00508474	0.658399	9.76e-05	0.91085	0.502356	0.528484	1.48e-09	1.88399	6.15e-10	0.99566	0.978099
jgi.p|Aspni_NRRL3_1|10488	NA	NA	NA	NA	101.14	116.19	204.45	180.6	152.01	167.36	184.64	168.3	141.74	148.25	115.19	98.79	129.32	146.95	152.38	154.43	132.37	118.37	404.73	630.6	237.35	0.113389	5.84e-69	0.159929	2.03e-50	0.138446	7.64e-58	0.321788	3.33e-20	0.28933	8.24e-24	0.159136	8.8e-51	0.708997	0.0106266	1.15517	0.310915	0.819014	0.167537	1.11218	0.450957	1.81813	1.89e-07	2.02209	5.89e-10
jgi.p|Aspni_NRRL3_1|10489	NA	NA	NA	NA	29.39	27.93	21.75	22.54	16.45	19.38	20.65	18.47	35.13	32.59	31.52	32.56	32.43	28.36	35.44	41.57	40.86	37.81	28.74	36.06	23.19	0.538737	3.52e-09	0.576458	1.25e-07	0.657481	6.41e-05	0.586042	4.73e-07	0.520626	1.01e-09	0.599656	8.98e-07	0.934564	0.634431	0.876766	0.252362	0.819395	0.0825554	1.12565	0.318813	0.868208	0.188073	0.977297	0.845932
jgi.p|Aspni_NRRL3_1|1049	NA	NA	NA	NA	7.22	7.23	1	1.54	2.16	0.79	1.15	1.23	7.18	7.17	7.08	6.9	5.36	5.33	4.5	3.65	4.22	3.61	1	1.4	1.17	3.38513	1.09e-09	2.48497	7.25e-06	1.74131	0.00942926	1.19079	0.486095	0.782713	0.362504	3.75116	1.88e-11	1.36224	0.0948118	1.42707	0.0513131	1.94401	0.00013653	1.52136	0.09799	0.208659	8.57e-15	0.317445	2.6e-11
jgi.p|Aspni_NRRL3_1|10490	NA	NA	NA	NA	13.34	14.39	17.49	20.21	18.87	11.67	11.67	10.58	17.09	15.79	14.85	14.31	13.62	14.34	12.22	10.37	8.51	10.62	7.25	8.23	6.21	1.02778	0.805056	0.997223	0.993505	0.676901	0.000114485	2.27018	2.03e-18	1.26538	0.0211368	1.24314	0.0279261	1.03064	0.835065	1.47322	4.03e-05	1.51836	1.86e-05	1.79406	1.17e-11	1.01789	0.897341	1.82616	8.99e-14
jgi.p|Aspni_NRRL3_1|10491	NA	NA	NA	NA	54.16	58.95	28.55	29.11	26.78	40.03	44.23	43.7	60.99	67.92	57.69	56.85	68.67	68.96	70.92	56.21	63.29	46.79	34.54	23.36	37.87	1.07235	0.554459	1.37289	0.00409435	1.00407	0.977282	0.893402	0.352943	1.25716	0.0434757	1.29988	0.0188434	0.781092	0.0308817	1.36732	0.00275437	1.06801	0.641066	0.710653	0.000940566	0.967132	0.802991	0.687295	0.000148134
jgi.p|Aspni_NRRL3_1|10492	NA	NA	NA	NA	12.17	9.06	16.94	16.46	14.61	15.02	16.51	20.09	12.38	11.64	14.78	11.1	8.39	11.74	12.93	12.88	14.35	15.05	100.71	131.12	46.05	0.0610769	1.03e-102	0.0556765	2.73e-111	0.0644913	5.2e-100	0.128469	3.86e-59	0.12802	1.92e-58	0.0579889	2.06e-109	1.097	0.62785	0.863317	0.358768	0.947056	0.785982	1.00351	1	2.20766	2.31e-10	2.21541	1.37e-10
jgi.p|Aspni_NRRL3_1|10493	NA	NA	NA	NA	63.06	70.21	58.57	64.44	58.85	59.5	56.48	54.01	69.75	65.2	62.14	61.06	65.71	61.14	63.74	61.99	66.99	60.6	85.08	60.25	44.76	0.473526	6.54e-19	0.501961	2.42e-16	0.458113	1.58e-20	0.769355	0.00258024	0.668041	2.37e-06	0.567141	1.65e-11	0.943351	0.606786	1.09571	0.339707	1.03364	0.782836	1.15166	0.101401	1.17791	0.0438369	1.35655	8.45e-05
jgi.p|Aspni_NRRL3_1|10494	NA	NA	NA	NA	44.98	38.46	6.96	12.72	8.99	5.13	5.1	8.41	30.64	37.97	37.39	37.95	28.75	27.89	28.23	42.67	39.82	46.75	8.08	13.63	15.38	2.11332	1.45e-05	1.54776	0.0143139	2.16275	7.43e-06	0.845493	0.411017	0.507186	0.000752177	2.05139	3.02e-05	1.36541	0.0829409	0.715643	0.0426354	0.977147	0.925397	1.66703	0.0105253	0.24724	7.97e-16	0.412156	1.73e-08
jgi.p|Aspni_NRRL3_1|10495	NA	NA	NA	NA	3009.74	4415.3	4288.63	5039.38	4792.84	3503.59	3513.02	4212.86	4023.37	4592.12	2915.74	3037.91	2958.45	3194.85	3180.05	1989.03	2052.5	1934.43	1072	1004.31	771.92	1.60074	1.13e-10	1.72672	6.11e-14	1.01444	0.868055	4.19553	5.82e-89	3.10012	7.05e-56	2.53391	4.56e-38	0.927042	0.402271	1.70214	1.22e-15	1.57795	2.26e-11	1.35334	7.26e-06	1.22345	0.00283986	1.65575	9.72e-15
jgi.p|Aspni_NRRL3_1|10496	NA	NA	NA	NA	128.5	50.67	38.85	36.91	30.47	26.62	19.94	24.26	55.33	52.69	115.62	136.54	112.61	80.72	92.4	205.27	201.94	224.79	5.26	7.03	5.33	11.6815	4.13e-103	9.07936	3.29e-83	18.4308	2.98e-145	5.4378	1.66e-48	3.35698	1.02e-24	5.29821	1.24e-47	1.2866	0.0214529	0.492619	4.82e-14	0.633804	4.25e-06	1.61985	1.71e-06	0.633606	3.46e-06	1.02634	0.822523
jgi.p|Aspni_NRRL3_1|10497	NA	NA	NA	NA	1243.07	944.34	390.27	545.71	629.68	61.74	62.68	77.72	1040.59	965.98	1123.23	1160.81	607.92	621.91	707.15	935.19	934.27	1008.72	2838.69	3152.02	892.55	0.218497	1.17e-46	0.124385	1.96e-86	0.169457	4.18e-63	0.161457	2.35e-66	0.0193619	5.22e-294	0.198822	1.93e-52	1.75662	3.57e-08	0.734018	0.00345842	1.28939	0.0232804	8.33892	1.38e-104	0.0973831	1.42e-126	0.812071	0.0413749
jgi.p|Aspni_NRRL3_1|10498	NA	NA	NA	NA	509.17	426.13	17.41	13.72	15.51	29.67	19.36	35.18	419.62	424.68	490.04	521.43	542.35	391.48	444.81	998.86	937.38	776.87	28.5	34.91	51.59	8.92503	5.95e-65	8.3793	2.52e-61	15.1474	1.15e-99	0.455299	7.28e-09	0.763056	0.0542645	8.11303	1.66e-59	1.06513	0.725425	0.553183	8.36e-07	0.589211	2.12e-05	0.596679	6.09e-05	0.0940531	1.33e-91	0.0561195	2.39e-132
jgi.p|Aspni_NRRL3_1|10499	NA	NA	NA	NA	21.09	17.72	8.03	7.73	8.3	11	9.24	10.73	18.07	15.27	16.97	19.37	15.68	13.33	13.24	17.54	15.98	12.62	14.02	11.06	16.35	0.843577	0.139657	0.642395	6.98e-05	0.644685	8.08e-05	0.587689	2.34e-06	0.703931	0.00208807	0.815695	0.0779523	1.31317	0.0195691	0.996449	0.988853	1.30851	0.019003	0.834867	0.120906	0.862983	0.181631	0.720476	0.00147567
jgi.p|Aspni_NRRL3_1|105	NA	NA	NA	NA	0	0.05	0.2	0	0	0.11	0.1	0.21	0.07	0.09	0.1	0.14	0.17	0.06	0.2	0.42	0.29	0.2	0.02	0.04	0.03	1.6721	0.666341	2.89305	0.346022	5.47578	0.103645	2.28243	0.491738	4.12769	0.19941	1.53218	0.744989	0.577973	0.648555	0.528335	0.482007	0.305364	0.228045	0.552956	0.569068	2.69399	0.269035	1.48966	0.684307
jgi.p|Aspni_NRRL3_1|1050	NA	NA	NA	NA	111.28	107.88	78.61	67.24	67.89	76.69	69.14	62.57	122.06	127.67	120.26	130.72	130.76	127.33	132.99	128.24	124.3	130.97	87.92	80.96	83.23	0.795401	0.00503653	0.888922	0.169343	0.79949	0.00612574	0.780697	0.00267444	0.706494	1.96e-05	0.854096	0.059982	0.894793	0.236479	1.11186	0.218198	0.994886	0.975454	1.10503	0.244158	0.827184	0.0120896	0.914062	0.252174
jgi.p|Aspni_NRRL3_1|10500	NA	NA	NA	NA	8.97	9.57	4.32	3.42	4.43	5.26	4.02	4.65	9.51	8.36	6.21	8.67	9.24	11.48	11.12	15.58	15.36	16.53	13.35	27.05	6.97	0.222704	2.53e-13	0.310499	2.65e-09	0.422915	1.14e-05	0.187334	5.21e-15	0.201837	2.71e-13	0.278945	8.81e-11	0.717245	0.191933	0.734188	0.158896	0.526593	0.00355962	0.928147	0.831527	0.723571	0.164645	0.67158	0.0706051
jgi.p|Aspni_NRRL3_1|10501	NA	NA	NA	NA	0	0	0	0	0	0	0	0	0	0	0.06	0	0	0	0	0.07	0.07	0	0.05	0	0.03	0.505331	NA	0.199711	0.742848	0.955176	0.995641	0.306309	NA	0.382772	NA	0.196167	0.740431	2.53031	NA	0.209083	0.76091	0.529044	0.915763	1	1	1	1	1	NA
jgi.p|Aspni_NRRL3_1|10502	NA	NA	NA	NA	2.02	0.96	13.51	8.05	9.2	20.26	13.01	27.11	0.34	0.71	2.27	1.26	1.18	1.26	1.06	5.26	7.89	8.93	0.36	0.73	18.92	2.02035	0.0343161	1.31108	0.465254	7.6921	1.8e-11	18.7793	1.06e-22	34.143	1.18e-32	0.782465	0.53529	1.54098	0.20732	0.170446	1.19e-12	0.262653	1.18e-07	0.55002	0.00643305	43.6352	2.39e-49	24.0002	5.57e-35
jgi.p|Aspni_NRRL3_1|10503	NA	NA	NA	NA	22.81	19.07	29.67	19.84	20.01	25.42	27.7	25.08	14.98	18.03	22.56	26.66	24.88	23.96	25.83	34.9	37.2	36.44	17.83	16.55	29.18	0.776567	0.0396838	0.833967	0.150846	1.11031	0.413416	1.24952	0.0741946	1.30174	0.0320054	0.609749	3.77e-05	0.931172	0.656352	0.751113	0.0139334	0.699416	0.00261981	0.959882	0.79295	2.13488	1.13e-12	2.04923	1.55e-11
jgi.p|Aspni_NRRL3_1|10504	NA	NA	NA	NA	69.46	41.42	102.03	53.14	67.69	53.64	57.41	45.85	33.14	39.79	61.6	71.47	51.23	42.96	43.94	48.7	63.75	62.61	5.81	7.3	554.22	5.76867	1.56e-30	4.07378	5.3e-20	4.73796	2.69e-24	10.5806	1.73e-54	6.91342	7.59e-37	3.54755	1.79e-16	1.41605	0.0273116	0.859817	0.365851	1.21754	0.241792	1.53045	0.00236435	1.94879	6.51e-07	2.98252	1.05e-16
jgi.p|Aspni_NRRL3_1|10505	NA	NA	NA	NA	10.9	10.92	5.12	6.4	6.84	9.2	8.19	8.92	14.27	10.68	11.17	9.37	10.24	10.37	13.9	8.74	7.61	10.1	31.25	35.8	17.71	0.174023	7.2e-47	0.200253	4.87e-41	0.139447	5.25e-58	0.168182	1.92e-47	0.225316	5.7e-34	0.216121	1.07e-37	0.869017	0.37668	1.43605	0.004767	1.24795	0.128154	0.746427	0.025338	1.04254	0.794939	0.778182	0.0414708
jgi.p|Aspni_NRRL3_1|10506	NA	NA	NA	NA	559.17	629.71	239.8	326	243.48	128.13	119.63	132.72	773.89	913.06	532.9	553.32	596.74	624.83	619.96	515.44	519.24	467.05	208.17	326.22	59.65	1.14577	0.289236	1.32845	0.0233093	0.994283	0.970168	0.936866	0.642139	0.409513	1.23e-13	1.75678	3.3e-06	0.862492	0.306271	1.33608	0.0155148	1.15236	0.310126	2.28776	4.49e-14	0.233104	3.19e-42	0.533285	6.58e-09
jgi.p|Aspni_NRRL3_1|10507	NA	NA	NA	NA	3.42	2.09	3.68	1.78	3.81	2.4	2.98	4.05	1.56	1.08	1.93	3.01	3.51	1.12	1.74	9.49	7.33	9.53	7.28	7.54	17.18	0.207827	4.12e-08	0.160991	1.67e-10	0.626985	0.0877503	0.377531	0.000503801	0.365601	0.000416134	0.12546	1.57e-12	1.29092	0.544384	0.25677	1.13e-06	0.33147	0.000156371	1.03263	0.954033	2.91409	0.000388027	3.00918	0.000179002
jgi.p|Aspni_NRRL3_1|10508	NA	NA	NA	NA	2.77	2.23	4.5	3.3	5.05	5.69	5.05	5.14	1.13	2.1	2.6	2.24	5.52	2.4	3.05	7.16	7.59	8.73	1.37	1.28	9.89	1.05432	0.845127	1.56118	0.0640565	3.10228	4.84e-07	2.94705	2.24e-06	3.41181	6.47e-08	0.823432	0.470922	0.675333	0.119908	0.503236	0.000689492	0.339852	2.7e-07	0.863777	0.54406	4.14341	8.73e-13	3.57898	1.6e-10
jgi.p|Aspni_NRRL3_1|10509	NA	NA	NA	NA	39.41	39.52	58.3	47.65	42.96	60.73	51.78	55.08	41.7	45.78	43.07	45.71	40.87	41.96	45.28	49.14	51.98	54.57	100.53	107.71	102.14	0.22907	8.99e-62	0.237382	4.8e-60	0.263885	1.59e-51	0.44335	2.59e-20	0.461731	2.39e-18	0.246897	2.77e-57	0.964987	0.794052	0.899564	0.305956	0.868067	0.178555	0.96019	0.724411	1.87014	2.95e-14	1.79569	1.06e-12
jgi.p|Aspni_NRRL3_1|1051	NA	NA	NA	NA	2.37	2.57	0.87	0.69	0.66	0.49	0.97	0.41	1.86	2.19	1.94	2.23	3.03	2.79	2.62	3.18	2.56	2.51	0.16	0.66	0.5	3.47258	0.0005367	4.63084	1.21e-05	4.16729	5.56e-05	1.98391	0.0849672	1.54084	0.318193	3.81953	0.000153232	0.749883	0.382571	1.11123	0.754934	0.833295	0.604608	1.28755	0.553174	0.40341	0.0036079	0.519411	0.0204543
jgi.p|Aspni_NRRL3_1|10510	NA	NA	NA	NA	13.21	26.6	13.49	11.96	13.74	23.72	24.78	25.94	23.42	22	22.25	17.3	28.98	34.4	38.61	17.54	12.25	11.69	30.88	30.26	19.36	0.322095	8.92e-16	0.644052	0.00162438	0.238184	1.1e-23	0.39367	4.71e-11	0.697699	0.0120864	0.473686	5.97e-08	0.500107	5.08e-07	2.70402	1.7e-13	1.3523	0.066684	0.56424	2.79e-05	1.47292	0.00326048	0.831078	0.189915
jgi.p|Aspni_NRRL3_1|10511	NA	NA	NA	NA	1307.83	1128.98	726.35	1089.88	1050.86	333.88	370.4	443.87	1309.09	1256.04	1235.62	1286.72	1064.88	1289.62	1127.11	1040.29	1053.14	1037.94	3503.15	4010.67	3218.31	0.18923	2.8e-56	0.178175	2.59e-60	0.147053	3.21e-74	0.235658	1.11e-42	0.0877211	1.44e-118	0.198497	3.97e-53	1.06204	0.680572	1.21164	0.0839827	1.28681	0.0234987	2.68645	8.39e-25	0.441926	1.37e-17	1.18721	0.0941455
jgi.p|Aspni_NRRL3_1|10512	NA	NA	NA	NA	16.12	16.18	5	9.18	7.68	3.31	2.9	4.44	21.48	19.88	15.61	16.08	14.48	15.07	13.11	10.26	9.98	10.98	3.29	2.28	4.85	3.1078	1.6e-12	2.86421	5.5e-11	1.92944	6.75e-05	2.35933	1.82e-07	1.06965	0.737147	4.07226	7.17e-19	1.08505	0.6869	1.48447	0.00799936	1.61073	0.00164544	2.2057	2.85e-07	0.262667	2.71e-20	0.579365	6.34e-05
jgi.p|Aspni_NRRL3_1|10513	NA	NA	NA	NA	37.89	33.01	16.45	15.78	17.81	40.02	35.93	36.57	29.58	24.43	35.31	35.24	34.43	32.05	38.72	31.82	32	34.07	30.8	22.31	24.22	0.754186	0.00626501	0.759289	0.00801934	0.647156	1.89e-05	0.578784	8.5e-08	1.20984	0.0720209	0.657425	3.88e-05	0.99328	0.968541	1.17327	0.133822	1.16539	0.175413	0.478399	1.05e-15	1.84026	1.5e-11	0.880381	0.198386
jgi.p|Aspni_NRRL3_1|10514	NA	NA	NA	NA	9.25	7.66	4.99	6.62	7.69	3.02	2.68	2.38	7.68	6.18	7.55	5.93	9.1	7.81	5.77	8.94	8.09	7.63	1.96	1.16	0.72	2.5319	0.000323405	2.58014	0.000211596	2.63156	0.000166042	3.55651	6.35e-07	1.40493	0.260793	2.61984	0.000157975	0.981301	0.957559	0.98046	0.951365	0.962126	0.906457	2.53145	7.17e-05	0.536266	0.00721652	1.35753	0.131403
jgi.p|Aspni_NRRL3_1|10515	NA	NA	NA	NA	7	8.92	64.16	108.81	101.34	26.88	28.87	28.15	9.68	9.11	8.62	8.27	6.51	7.13	7.57	8.09	6.89	8.07	11.01	10.61	0.38	0.411176	5.69e-10	0.378924	7.15e-12	0.375283	9.04e-12	7.80788	1.26e-56	2.22212	2.85e-09	0.516435	2.27e-06	1.08511	0.695159	1.0097	0.970417	1.09564	0.653372	3.51372	4.55e-28	4.30279	2.48e-33	15.1188	1.24e-118
jgi.p|Aspni_NRRL3_1|10516	NA	NA	NA	NA	66.83	71.69	27.33	26.48	26.43	27.78	31.52	28.65	61.64	63.6	75.95	71.34	61.6	55.5	54.98	91.3	73.11	84.31	28.03	38.68	50.22	1.20756	0.0797217	1.00182	1	1.33098	0.00658263	0.751754	0.00989012	0.765987	0.0170795	1.20498	0.0863923	1.20536	0.0995	0.752692	0.00427959	0.907268	0.427082	0.981419	0.913392	0.635684	3.02e-06	0.623873	7.35e-07
jgi.p|Aspni_NRRL3_1|10517	NA	NA	NA	NA	7.36	9.72	1.98	2.06	1.16	3.16	1.88	2.02	8.29	9	6.13	7.48	9.92	16.75	15.18	8.7	7.94	8.01	2.21	1.84	0.51	1.88133	0.0055218	3.91569	1.5e-10	2.10292	0.000911965	0.812112	0.455072	0.979455	0.952316	2.6352	8.61e-06	0.480459	9.06e-05	1.86203	0.000582358	0.894629	0.676184	0.829147	0.539131	0.371681	2.02e-06	0.308178	9.04e-09
jgi.p|Aspni_NRRL3_1|10518	NA	NA	NA	NA	32.47	26.48	33.24	35.29	34.18	46.9	48.45	49.7	28.8	31.18	34.86	31.07	28.84	27.81	33.67	38.44	45.28	40.32	49.04	45.35	35.6	0.385744	1.16e-28	0.370247	9.99e-32	0.462011	8.98e-20	0.669478	2.99e-06	0.878963	0.152711	0.369915	5.88e-32	1.04186	0.751171	0.801381	0.0127967	0.834923	0.0621618	0.761668	0.000947259	2.37612	1.34e-28	1.80982	6.37e-14
jgi.p|Aspni_NRRL3_1|10519	NA	NA	NA	NA	159.84	131.97	117.51	111.99	113.93	180.85	176.16	166.13	138.13	125.7	147.77	163.72	151.86	148.08	171.68	146.97	155.43	149.83	150.32	115.76	152.7	0.655677	3.36e-08	0.680185	5.03e-07	0.597969	1.39e-11	0.795193	0.0035913	1.12516	0.146334	0.598742	1.6e-11	0.963968	0.732754	1.13749	0.106817	1.09651	0.298222	0.706737	8.2e-07	1.87921	1.56e-20	1.32811	4.76e-05
jgi.p|Aspni_NRRL3_1|1052	NA	NA	NA	NA	6.87	6.88	4.37	4.2	3.34	5.6	4.17	4.32	6.99	6.63	6.34	6.31	7.6	7.69	7.77	7.26	7.01	6.57	3.99	2.65	1.75	1.06467	0.641336	1.30579	0.0320066	1.08098	0.564437	1.09265	0.526805	1.18874	0.19188	1.21753	0.122403	0.815341	0.122987	1.20797	0.125959	0.984907	0.935888	0.919172	0.559664	0.976352	0.887434	0.897436	0.362841
jgi.p|Aspni_NRRL3_1|10520	NA	NA	NA	NA	1399.92	1569.86	628.12	724.04	540.68	313.94	281.24	327.32	1961.01	2129.61	1365.96	1407.55	1314.72	1426.79	1432.96	1556.61	1344.81	1330.81	489.08	815.54	109.68	1.19067	0.171615	1.23379	0.102296	1.14813	0.288165	0.897808	0.428914	0.406705	9.8e-14	1.75749	3.71e-06	0.965051	0.848086	1.07461	0.628078	1.03705	0.833622	2.20752	6.68e-13	0.231412	2.54e-42	0.510847	6.59e-10
jgi.p|Aspni_NRRL3_1|10521	NA	NA	NA	NA	23.54	15.6	12.44	11.72	12.35	16.42	18.05	17.42	19.06	16.78	17.7	20.29	21.44	17.45	19.15	20.3	19.38	18.59	9.87	11.86	8.92	1.05482	0.626328	1.03369	0.790114	0.952009	0.662116	1.0429	0.723169	1.38031	0.00156404	0.963354	0.762645	1.02044	0.894264	1.0858	0.471267	1.10799	0.384759	0.755556	0.00346854	1.43282	6.4e-05	1.08257	0.426133
jgi.p|Aspni_NRRL3_1|10523	NA	NA	NA	NA	40.07	48.61	54.94	51.2	50.49	138.82	134.41	118.1	46.92	48.36	40.13	49.38	56	50.96	61.25	43.89	35.38	39.93	46.69	49.42	18.36	0.501719	7.53e-15	0.675494	9.9e-06	0.437643	1.25e-20	1.00762	0.949701	2.33756	4.85e-23	0.604895	1.18e-08	0.742744	0.00103453	1.54348	2.98e-07	1.14641	0.184696	0.431055	2.88e-27	3.8644	2.36e-69	1.66577	1.39e-10
jgi.p|Aspni_NRRL3_1|10524	NA	NA	NA	NA	9.43	7.38	9.79	7.38	7.81	13.14	12.54	11.07	7.11	7.06	9.12	10.62	11.86	10.72	13.81	10.15	8.65	9.53	5.82	6.94	2.75	0.85409	0.174291	1.10891	0.394835	0.787126	0.0358614	1.21766	0.0903046	1.66124	3.61e-06	0.685063	0.000728737	0.770205	0.0238616	1.40881	0.00118629	1.08507	0.562275	0.732978	0.00259839	2.42495	7.33e-20	1.77744	6.09e-09
jgi.p|Aspni_NRRL3_1|10525	NA	NA	NA	NA	115.05	135.74	169.78	135.21	161.67	362.95	375.35	312.61	148.35	110.33	119.87	105.85	155.13	162.37	158.95	51.47	40.47	44.14	82.51	62.74	68.7	0.867779	0.216013	1.25668	0.0431971	0.329366	1.03e-24	1.97851	2.52e-10	4.13778	5.62e-41	1.09052	0.483386	0.690533	0.000594668	3.81545	7.63e-43	2.6347	4.47e-22	0.478158	2.39e-14	3.79432	4.15e-45	1.81428	7.03e-10
jgi.p|Aspni_NRRL3_1|10526	NA	NA	NA	NA	54.48	49.65	17.98	17.15	19.07	19.64	21.97	18.2	47.51	45.08	48.53	43.88	45.26	45.56	38.17	47.54	44.48	48.87	17.61	16.33	15.45	1.59626	1.58e-07	1.44857	3.72e-05	1.45811	2.72e-05	0.978086	0.844202	1.00709	0.95639	1.6833	3.83e-09	1.10196	0.357795	0.993455	0.962248	1.09474	0.380686	0.971195	0.818003	0.598286	2.01e-10	0.581053	9.77e-12
jgi.p|Aspni_NRRL3_1|10527	NA	NA	NA	NA	7.34	7.1	2.73	3.55	3.46	4.35	5.34	4.45	7.01	6.19	7.07	5.56	9.55	7.86	8.03	6.3	5.72	5.67	26.23	35.78	12.68	0.11955	1.51e-49	0.157918	3.93e-42	0.101073	1.85e-55	0.0969422	2.57e-53	0.131723	1.36e-41	0.132519	5.1e-49	0.757035	0.124256	1.56242	0.00575732	1.18281	0.419817	0.735953	0.100903	0.993994	1	0.731532	0.0560586
jgi.p|Aspni_NRRL3_1|10528	NA	NA	NA	NA	65.21	49.05	67.15	46.15	59.79	84.53	80.43	87.81	38.7	39.28	72.56	68.96	62.77	58	66.6	58.86	64.98	57.61	56.34	36.12	57.15	0.826384	0.14846	0.775912	0.0542539	0.689028	0.00367495	1.15169	0.307414	1.5609	0.000474724	0.5519	2.63e-06	1.06505	0.717597	1.1261	0.407847	1.19935	0.197446	0.737835	0.0118427	2.82823	1.19e-20	2.08676	6.97e-11
jgi.p|Aspni_NRRL3_1|10529	NA	NA	NA	NA	12.11	12.22	34.73	26.95	31.35	46.9	46.75	52.75	11.6	10.71	11.32	11.88	14.8	14.79	15.31	10.68	8.61	10.74	15.24	17.31	11.15	0.403967	5.56e-19	0.533728	1.99e-10	0.326838	2.7e-27	1.77094	2.25e-09	2.59107	3.14e-24	0.428662	1.32e-17	0.756878	0.0124709	1.63301	1.6e-06	1.23599	0.0825049	0.68348	9.09e-06	6.04454	3.92e-96	4.13132	1.77e-59
jgi.p|Aspni_NRRL3_1|1053	NA	NA	NA	NA	31.6	26.65	16.52	18.26	16.07	12.42	10.45	11.38	27.17	21.94	29.63	30.57	27.16	33.24	29.04	29.2	32.5	34.49	16.33	14.49	11.2	1.09808	0.337008	1.10756	0.304926	1.0946	0.358431	1.0148	0.899804	0.633387	2.45e-06	0.983423	0.891556	0.991441	0.953345	1.01184	0.928381	1.00318	0.992797	1.60218	1.79e-07	0.644063	4.54e-07	1.0319	0.745953
jgi.p|Aspni_NRRL3_1|10530	NA	NA	NA	NA	32.95	25.83	23.95	20.01	19.2	10.82	8.27	12.27	25.97	22.63	35.02	31.92	25.65	25.17	25.79	36.08	30.36	32.17	10.36	11.56	5.15	1.69821	1.79e-07	1.3497	0.00397493	1.5926	4.92e-06	1.79112	1.12e-08	0.823391	0.084764	1.37375	0.002175	1.25821	0.0282161	0.84748	0.106817	1.06631	0.612463	2.17529	4.25e-16	0.599374	7.11e-08	1.30381	0.00361539
jgi.p|Aspni_NRRL3_1|10531	NA	NA	NA	NA	2.99	2.62	0.39	0.35	0.36	0.63	0.55	1.81	1.85	1.74	2.41	2.86	3.33	3.95	3.31	3.61	1.7	2.57	0.12	0.38	0.4	6.93318	4.59e-06	9.19768	1.03e-07	6.28536	1.47e-05	1.55447	0.401576	3.8729	0.00267701	5.6267	4.8e-05	0.753797	0.435827	1.46335	0.226402	1.10307	0.815962	0.401371	0.0207121	0.688309	0.261854	0.276267	0.000198151
jgi.p|Aspni_NRRL3_1|10532	NA	NA	NA	NA	2.96	2.65	1.71	1.83	1.42	1.1	1.29	1.23	2.29	2.45	3.28	3.55	2.62	2.99	3.27	4.1	4.64	4.18	0.95	0.26	2.66	2.64325	8.63e-05	2.50242	0.00020049	3.30128	8.53e-07	2.25098	0.0016309	1.5076	0.149735	2.15408	0.00217123	1.05628	0.862101	0.758015	0.196604	0.800675	0.353516	1.49309	0.108757	0.699879	0.125498	1.04498	0.85409
jgi.p|Aspni_NRRL3_1|10533	NA	NA	NA	NA	26.29	23.26	13.18	18.63	15.52	12.44	11.58	12.03	30.18	23.4	23.27	26.72	21.83	18.13	19.49	20.68	19.04	17.48	14.72	12.06	18.36	1.05108	0.684725	0.848304	0.164898	0.748996	0.0110529	1.08522	0.516331	0.767759	0.023515	1.15089	0.239154	1.23903	0.0758681	1.13259	0.311643	1.40331	0.00229538	1.41349	0.0012182	0.667102	7.43e-05	0.942941	0.605897
jgi.p|Aspni_NRRL3_1|10534	NA	NA	NA	NA	19.52	21.43	13.91	15.58	10.63	13.57	18.64	14.21	31.19	28.38	19.01	22.04	25.45	20.66	22.99	22.55	21.05	20.23	12.94	12.92	9.12	0.869828	0.336927	1.02635	0.882031	0.869278	0.338373	0.968353	0.847772	1.02993	0.857865	1.26735	0.0910074	0.847493	0.304563	1.1807	0.255206	1.00063	1	0.940208	0.724848	0.812666	0.112856	0.764076	0.0319862
jgi.p|Aspni_NRRL3_1|10535	NA	NA	NA	NA	44.29	31.89	16.86	19.12	17.23	14.95	11.24	14.94	46.72	50.11	41.22	41.89	27.71	40.51	34.87	44.49	35.85	41.27	30.27	51.58	21.08	0.582598	0.000645693	0.4889	5.43e-06	0.52874	5.37e-05	0.405386	1.56e-08	0.290628	3.13e-14	0.642705	0.00559018	1.19165	0.36653	0.924652	0.698028	1.10186	0.64055	1.39486	0.0492029	0.452195	1.28e-07	0.63075	0.00189224
jgi.p|Aspni_NRRL3_1|10536	NA	NA	NA	NA	27.91	25.35	8.19	7.34	8.36	9.63	7.89	7.67	32.33	31.51	28.1	24.96	31.45	21.71	26.2	36.83	30.76	32.56	29.51	38	15.11	0.446665	6.47e-12	0.453623	1.26e-11	0.525358	3.89e-08	0.218445	9.1e-36	0.214823	2.56e-35	0.536492	9.53e-08	0.984661	0.937949	0.863456	0.259497	0.850211	0.233951	1.01686	0.94308	0.400422	1.87e-15	0.407172	1.59e-15
jgi.p|Aspni_NRRL3_1|10537	NA	NA	NA	NA	7.55	4.72	0.51	0.38	0.64	0.87	0.56	0.68	4.34	4.09	6.76	6.9	6.2	4.72	4.05	12.27	16.16	15.7	0.54	0.15	0.53	9.78107	2.12e-18	7.04273	1e-13	19.3687	6.1e-31	1.12466	0.752843	1.5036	0.223899	6.58245	7.24e-13	1.38882	0.0838549	0.363614	3.36e-11	0.504994	1.87e-05	0.747978	0.40365	0.228426	8.78e-11	0.170857	1.35e-14
jgi.p|Aspni_NRRL3_1|10538	NA	NA	NA	NA	96.97	78.4	83.33	67.34	82.6	64.76	67.92	58.31	88.26	83.83	119.12	83.74	80.26	83.59	82.29	52.08	51.59	51.41	40.37	38.41	245.43	1.41066	0.000655174	1.199	0.0851497	0.692961	0.00033743	1.82415	1.6e-09	1.38863	0.00134091	1.28144	0.0161352	1.17653	0.145924	1.73026	3.62e-09	2.03571	1.82e-14	1.31364	0.00396502	1.08365	0.439134	1.42352	8.09e-05
jgi.p|Aspni_NRRL3_1|10539	NA	NA	NA	NA	18.46	22.34	10.36	10.19	9.38	18.91	18.15	23.59	37.4	26.8	25	18.48	23.66	28.11	29.66	11.96	13.37	11.59	12.89	14.08	3.94	0.854606	0.27884	1.16437	0.306948	0.483319	1.47e-07	0.68711	0.00845322	1.29139	0.0735838	1.29534	0.0690674	0.733964	0.032791	2.40911	3.3e-12	1.7682	2.49e-05	0.532072	7.22e-07	0.996951	1	0.53045	2.92e-07
jgi.p|Aspni_NRRL3_1|1054	NA	NA	NA	NA	40.5	33.84	41.89	35.18	42.56	20.3	16.92	25.97	27.47	30.85	43.42	39.08	32.03	32.06	31.48	45.77	47.3	39.61	21.31	19.59	10.7	1.11159	0.390084	0.894108	0.382235	1.13883	0.28902	1.79447	2.97e-07	0.882002	0.328846	0.904901	0.441625	1.24324	0.08229	0.785113	0.0348572	0.976088	0.884574	2.03454	1.98e-11	0.974694	0.872542	1.98306	9.06e-12
jgi.p|Aspni_NRRL3_1|10540	NA	NA	NA	NA	7.39	4.6	3.94	4.22	2.29	5.73	5.8	6.83	7.31	5.41	6	7.32	5.14	6.95	6.28	7.46	8.36	6.77	3.81	3.12	2.4	1.0889	0.69105	1.00525	0.99445	1.129	0.569172	0.946683	0.818968	1.49385	0.0467736	0.996344	1	1.08321	0.765891	0.890389	0.609672	0.964479	0.898453	0.63372	0.0178543	1.49933	0.0226413	0.950158	0.808514
jgi.p|Aspni_NRRL3_1|10541	NA	NA	NA	NA	19.07	16.75	9.42	9.42	8.49	13.83	13.84	15.05	22.04	18.66	18.99	18.74	20.83	18.37	21.76	22.16	24.9	22.72	13.36	14.36	12	0.76219	0.00375665	0.851876	0.0937387	0.889702	0.227758	0.613026	2.76e-07	0.886285	0.230285	0.840199	0.0669811	0.894719	0.315402	0.957485	0.70613	0.85668	0.127346	0.691681	6.48e-05	1.05485	0.606829	0.72962	0.000296945
jgi.p|Aspni_NRRL3_1|10542	NA	NA	NA	NA	71.49	81.18	71.73	83.41	69.09	57.88	58.48	57.84	84.28	81.04	73.89	80.84	75.29	76.94	73.06	60.59	64.18	60.12	26.02	22.2	15.87	1.72845	3.6e-14	1.77928	1e-15	1.34076	7.27e-05	2.85102	2.68e-49	2.05515	2.37e-23	2.04624	8.16e-24	0.971433	0.772104	1.32707	2.21e-05	1.28916	0.000280082	1.38726	3.89e-07	1.00435	0.992953	1.3933	8.28e-08
jgi.p|Aspni_NRRL3_1|10543	NA	NA	NA	NA	170.24	197.95	98.68	86.33	80.3	57.41	65.81	70.34	181.99	216.28	186.24	201.56	202.65	215.77	184.79	204.88	186.28	171.14	53.2	64.83	55.94	1.76201	7.96e-09	1.96918	3.93e-12	1.68653	1.07e-07	1.3945	0.00102141	0.944425	0.613957	2.04882	1.8e-13	0.894794	0.344951	1.16759	0.127191	1.04475	0.742185	1.47656	2.63e-05	0.46096	1.22e-18	0.680633	1.36e-05
jgi.p|Aspni_NRRL3_1|10544	NA	NA	NA	NA	14.64	18.31	7.53	7.28	4.27	7.76	6.68	7.07	19.18	17.13	17.67	17.67	17.2	21.31	17.62	19.7	21.49	23.61	4.8	6.7	5.15	1.6535	0.000428703	1.91065	3.77e-06	2.03168	3.96e-07	1.07454	0.675674	1.09568	0.586273	1.95699	1.46e-06	0.865414	0.371159	0.940428	0.709829	0.813859	0.161038	0.980701	0.938157	0.559879	6.66e-06	0.549075	1.78e-06
jgi.p|Aspni_NRRL3_1|10545	NA	NA	NA	NA	20.71	17	11.02	9.38	7.44	12.12	10.85	11.51	18.21	16.68	23.94	22.78	19.15	19.18	19.38	21.82	18.83	22.02	15.62	12.53	6.13	0.88395	0.24474	0.782824	0.0179114	0.779543	0.0155868	0.611934	1.94e-06	0.697314	0.000555073	0.738478	0.00302085	1.12918	0.313869	1.00421	0.983296	1.13393	0.277073	0.877558	0.244264	0.944259	0.6182	0.828642	0.0541198
jgi.p|Aspni_NRRL3_1|10546	NA	NA	NA	NA	0	0.54	1.5	2.8	1.34	0.06	0	0.26	0.49	0.31	0.06	0.29	0.41	0.97	0.48	0.07	0	0	1.26	1.72	1.37	0.0493055	7.87e-08	0.235393	0.000427773	0.00879231	2.41e-07	1.18915	0.695626	0.062518	2.62e-06	0.179867	4.01e-05	0.20946	0.0163401	26.7727	0.000834746	5.6078	0.160343	19.021	3.32e-07	0.347579	0.0954148	6.61129	7.35e-07
jgi.p|Aspni_NRRL3_1|10547	NA	NA	NA	NA	2.26	3.82	6.46	10.27	6.8	3.02	3.81	1.23	3.7	3.28	2.58	2.87	3.35	2.49	2.38	7.09	3.72	4.08	1.14	1.11	0.83	1.27144	0.494284	1.3715	0.369424	2.30664	0.008241	6.44327	5.11e-10	2.04373	0.0322196	1.9156	0.0443557	0.927043	0.871628	0.594589	0.0743453	0.551209	0.056484	3.1527	7.9e-06	1.06689	0.867822	3.36357	2.21e-07
jgi.p|Aspni_NRRL3_1|10548	NA	NA	NA	NA	26.73	23.55	12.76	11.99	11.26	10.1	7.95	12.11	21.37	21.01	24.43	26.69	25.7	21.6	23.56	38.74	33.52	36.48	11.28	11.92	7.98	1.24686	0.0327503	1.17615	0.126325	1.65563	3.46e-07	0.963278	0.759859	0.746485	0.00765382	1.1472	0.20183	1.06013	0.657012	0.710392	0.000192614	0.753105	0.00357873	1.29042	0.0161446	0.650702	7.43e-06	0.839678	0.0673851
jgi.p|Aspni_NRRL3_1|10549	NA	NA	NA	NA	27.26	21.39	6.68	5.73	5.44	4.54	2.98	4.63	22.28	23.97	24.81	25.8	25.34	23.51	19.16	35.66	32.77	34.82	10.39	13.68	11.59	1.21525	0.114906	1.08985	0.526519	1.53271	0.000306812	0.466723	3.7e-09	0.293056	5.59e-18	1.15169	0.273136	1.11506	0.454116	0.711061	0.00214736	0.792878	0.0571123	1.59261	0.00192818	0.254458	5.71e-26	0.405251	3.79e-15
jgi.p|Aspni_NRRL3_1|1055	NA	NA	NA	NA	59.08	51.24	10.14	11.21	14.06	9.69	7.3	12.91	46.61	49.61	54.88	45.09	42.26	44.52	37.63	62.21	53.47	47.06	10.55	14.09	8.36	2.42961	7.76e-10	1.9644	3.64e-06	2.36651	2.41e-09	0.886866	0.492479	0.707254	0.0392639	2.45592	3.73e-10	1.23682	0.170415	0.830083	0.20015	1.02667	0.89658	1.25396	0.192375	0.287979	2.32e-19	0.361114	6.44e-15
jgi.p|Aspni_NRRL3_1|10550	NA	NA	NA	NA	6.21	8.74	5.75	6.54	7.66	6.16	7.3	6.65	7.98	8.28	7.12	6.6	9.94	8.57	10.8	7.7	5.49	6.07	12.23	10.37	6.7	0.325975	7.63e-19	0.499317	1.27e-08	0.297947	1.36e-21	0.535586	6.27e-07	0.507311	9.63e-08	0.443304	2.57e-11	0.652842	0.00140757	1.67586	4.57e-05	1.09407	0.619382	1.05573	0.751957	1.14439	0.315258	1.20817	0.127547
jgi.p|Aspni_NRRL3_1|10551	NA	NA	NA	NA	91.49	70.36	58.44	56.72	49.39	88.18	76.69	79.55	69.07	65.55	83.13	95.79	87.78	74.77	76.4	125.2	133.19	126.13	71.94	52.26	66.63	0.803225	0.0197802	0.734634	0.000924251	1.08565	0.406861	0.814681	0.0328793	1.12199	0.243616	0.662053	7.41e-06	1.09337	0.43653	0.676675	5.26e-06	0.739854	0.000887763	0.726106	0.000207484	1.69471	1.39e-10	1.23054	0.0159647
jgi.p|Aspni_NRRL3_1|10552	NA	NA	NA	NA	63.56	47.7	47.26	48.44	53.5	56.72	51.47	60.71	55.65	46.53	63.2	68.56	58.57	51.99	57.58	59.06	57.82	62.14	55.8	47.81	71.66	0.698195	2.71e-06	0.622698	4.9e-10	0.607962	6.01e-11	0.886794	0.142158	0.932798	0.40688	0.582089	9.87e-13	1.12124	0.19646	1.02424	0.813639	1.14842	0.0951018	0.950682	0.570152	1.6025	5.92e-12	1.52347	9.21e-10
jgi.p|Aspni_NRRL3_1|10553	NA	NA	NA	NA	33.08	31.53	23.58	24.16	25.48	29.9	26.51	29.78	36.09	33.99	41.85	35.68	36.03	35.08	41.52	33.71	30.82	33.37	87.25	75.86	57.32	0.251597	3.79e-59	0.265876	2.27e-55	0.21123	4.13e-74	0.276081	3.21e-51	0.30238	3.48e-44	0.25108	3.51e-60	0.946294	0.643435	1.2587	0.00924229	1.1911	0.0697404	0.913024	0.354139	1.20432	0.0280562	1.09957	0.279102
jgi.p|Aspni_NRRL3_1|10554	NA	NA	NA	NA	18.55	12.54	12.35	15.36	12.32	9.72	7.34	12.1	17.19	15.97	17.68	15.79	17.92	16.3	14.65	27.11	25.18	25.13	31.05	30.67	46.49	0.311832	5.66e-23	0.302253	1.45e-24	0.441871	2.49e-12	0.401387	1.24e-14	0.270542	1.17e-26	0.299725	5.3e-25	1.03169	0.872025	0.684029	0.00135037	0.705706	0.00529884	1.48364	0.0014245	0.902633	0.453179	1.33918	0.0115101
jgi.p|Aspni_NRRL3_1|10555	NA	NA	NA	NA	56.17	47.72	82.11	80.98	67.39	62.29	70.79	69.12	62.44	54.52	55.08	59.76	60.81	56.32	58.93	52.36	52.92	46.97	38.76	38.33	53.07	0.822915	0.0251586	0.877398	0.145972	0.695819	2.15e-05	1.8471	1.49e-13	1.50416	1.32e-06	0.861997	0.0955168	0.937904	0.559245	1.26096	0.00534124	1.18266	0.0658075	1.228	0.0102146	1.74497	8.9e-14	2.14282	3.61e-25
jgi.p|Aspni_NRRL3_1|10556	NA	NA	NA	NA	212.82	140.38	162.81	144.38	176.12	190.86	183.94	180.64	133.62	150.14	195.95	179	165.04	180.58	153.73	243.68	230.41	253.4	415.69	687.15	400.82	0.198309	2.86e-48	0.174383	4.03e-56	0.233435	1.68e-39	0.271349	7.3e-32	0.289899	8e-29	0.155945	2.69e-63	1.1372	0.358063	0.74703	0.00980809	0.849525	0.203777	0.936014	0.626256	1.85899	1.68e-09	1.74004	8.08e-08
jgi.p|Aspni_NRRL3_1|10557	NA	NA	NA	NA	31.76	28.31	21.5	23.69	22.79	19.69	18.4	19.22	32.63	27.25	30.15	27.17	29.29	32.25	25.88	33.38	31.76	24.9	77.16	69.56	22.19	0.224453	2.88e-55	0.227204	1.87e-55	0.215696	3.3e-58	0.285264	1.84e-39	0.223597	4.16e-53	0.241955	2e-51	0.987891	0.941108	1.05335	0.685102	1.0406	0.781662	1.27579	0.0166986	0.924128	0.471938	1.179	0.0864691
jgi.p|Aspni_NRRL3_1|1056	NA	NA	NA	NA	2.02	5.22	0.32	0.57	0.19	0.59	1.08	0.42	3.31	3.22	3.24	1.61	5.08	7.55	11.45	5.11	5.1	4.2	3.64	4.63	3.83	0.311188	4.26e-05	1.1431	0.673356	0.618405	0.0893525	0.086976	2.51e-12	0.146476	5.65e-09	0.573207	0.0486218	0.272231	1.9e-06	1.84847	0.0223622	0.50321	0.023345	0.59379	0.246143	0.255538	1.48e-05	0.151736	1.54e-08
jgi.p|Aspni_NRRL3_1|10560	NA	NA	NA	NA	3792.35	4990.36	2347.91	2571.68	2570.96	1354.7	1267.31	1542.59	4408.06	4646.95	3565.05	4134.81	3209.29	3288.66	2858	3203.13	3143.11	2963.99	1899.9	1834.64	1573.15	1.14132	0.0840012	0.962227	0.661121	0.8791	0.0936471	1.23805	0.00479813	0.639266	1.06e-09	1.51832	1.32e-08	1.18612	0.0293106	1.09456	0.259568	1.29828	0.000309043	1.93668	8.35e-24	0.421035	1.4e-40	0.815409	0.00262604
jgi.p|Aspni_NRRL3_1|10561	NA	NA	NA	NA	19.09	21.67	9.89	14.49	11.71	10.67	9.41	11.85	20.01	23.21	21.46	21.9	12.22	16.84	15.87	20.61	24.59	22.13	16.55	23.44	30.17	0.589312	0.000323563	0.440698	2.07e-08	0.602018	0.000541947	0.566577	0.000158214	0.464249	6.91e-07	0.6651	0.00523658	1.33722	0.0835102	0.732035	0.0426879	0.978894	0.926338	1.22041	0.25014	0.698014	0.0152869	0.851867	0.277918
jgi.p|Aspni_NRRL3_1|10562	NA	NA	NA	NA	62.94	47.07	24.59	25.66	20.09	42.82	42.2	42.49	52.93	51.7	66.45	60.01	47.37	49.23	41.22	54.25	59.49	61.7	32.02	49.27	44.5	0.87634	0.258218	0.656786	0.000170033	0.771593	0.0223829	0.546016	1.13e-07	0.911929	0.454436	0.764413	0.0179573	1.33429	0.0129448	0.851207	0.175248	1.13575	0.325634	0.598749	1.98e-06	1.19298	0.103278	0.714295	0.00142209
jgi.p|Aspni_NRRL3_1|10563	NA	NA	NA	NA	30.85	30.09	14.31	13.86	9.53	28.41	22.96	25.49	32.38	25.63	32.03	32.03	24.91	30.66	24.69	30.9	25.73	28.39	9.75	9.4	15.8	1.83468	2.78e-07	1.59927	8.15e-05	1.56005	0.000205563	1.22985	0.109804	2.29349	2.03e-12	1.84668	1.67e-07	1.1472	0.308392	1.02514	0.873388	1.17603	0.201696	0.536237	6.61e-09	1.24195	0.0416264	0.665981	0.00011632
jgi.p|Aspni_NRRL3_1|10564	NA	NA	NA	NA	8.17	17.52	13.92	9.17	11.57	13.88	13.39	13.16	14.54	15.52	10.26	9.26	7.74	8.78	9.42	4.64	4.66	5.51	6.84	7.44	27.58	0.724833	0.0202159	0.706519	0.0114895	0.367872	2.07e-12	1.50212	0.00242538	1.62992	0.000244209	1.34807	0.0261546	1.02592	0.904668	1.92056	2.19e-06	1.97034	2.03e-06	0.921587	0.588557	1.20908	0.124939	1.11427	0.391425
jgi.p|Aspni_NRRL3_1|10565	NA	NA	NA	NA	0.18	0	0	0	0	0	0	0	0	0	0	0	0	0	0	0	0.15	0	0	0	0	1.99756	NA	1	1	1.92775	NA	1	NA	1	NA	1	1	2.53033	NA	0.409515	NA	1.03621	NA	1	NA	1	1	1	NA
jgi.p|Aspni_NRRL3_1|10566	NA	NA	NA	NA	0	0	0	0	0	0	0	0	0.11	0	0	0	0	0	0.06	0	0	0	0	0	0	1	NA	1.45145	0.954332	1	NA	1	NA	1	NA	1.51034	0.952408	0.706595	NA	1.46648	NA	1	NA	1	NA	1.00182	1	0.80169	NA
jgi.p|Aspni_NRRL3_1|10567	NA	NA	NA	NA	110.31	233.15	138.45	135.03	138.77	147.23	199.57	100.46	210.66	229.2	117.73	124.63	111.61	117.87	96	111.14	101.74	103.86	1454.7	2281.14	786.37	0.0351295	7.37e-123	0.0335002	9.4e-127	0.0299677	2.61e-134	0.068288	5.13e-80	0.0689308	2.21e-79	0.072922	1.14e-76	1.04864	0.830669	1.11788	0.522676	1.17225	0.363118	0.990675	0.98121	0.945267	0.745368	0.936453	0.667662
jgi.p|Aspni_NRRL3_1|10568	NA	NA	NA	NA	1199.03	1397.87	531.87	599.86	487.73	297.31	288.32	328.25	1459.5	1528.89	1255.54	1271.01	1139.28	1272.93	1102.76	1150.93	1133.7	1216.01	292.72	455.73	108.29	1.85369	2.05e-10	1.81062	1.04e-09	1.65473	2.41e-07	1.33982	0.00357059	0.702687	0.000389535	2.37436	2.97e-19	1.02379	0.875477	1.0942	0.417187	1.12023	0.314419	1.9067	3.13e-13	0.295948	2.55e-45	0.564285	5.18e-11
jgi.p|Aspni_NRRL3_1|10569	NA	NA	NA	NA	23.36	21.89	20.41	18.93	22.31	9.25	8.3	10.87	22.49	18.99	22.64	23.4	19.05	16.06	18.36	17.84	16.06	14.9	12.71	7.62	4.55	1.25773	0.0715719	1.00418	0.989972	0.840621	0.182523	1.8591	4.65e-07	0.795687	0.0786296	1.24792	0.0875106	1.25249	0.0961222	1.19457	0.173434	1.49619	0.000936268	2.33647	2.42e-14	0.63761	6.27e-05	1.48975	0.000341135
jgi.p|Aspni_NRRL3_1|1057	NA	NA	NA	NA	54.08	78.03	22.75	16.26	24.54	83.17	98.62	88.09	86.95	74.8	84.78	43.75	92.18	107.31	125.76	52.17	31.84	44.85	37.44	60.07	93.76	0.699679	0.058513	1.29089	0.191046	0.468529	3.87e-05	0.40324	9.94e-07	1.59706	0.0122302	0.996959	1	0.542011	0.000739177	2.7552	1.88e-09	1.49335	0.0376898	0.252489	1.21e-16	1.60193	0.00498225	0.40447	5.31e-08
jgi.p|Aspni_NRRL3_1|10570	NA	NA	NA	NA	153.62	192.61	143.67	130.29	129.49	186.99	174.57	172.44	186.18	195.81	155.73	176.07	163.13	156.2	154.76	160.05	172.64	150.35	111.45	98.67	87.2	0.855478	0.0312182	0.86438	0.0468337	0.808409	0.00296088	1.18274	0.0216523	1.45342	9.64e-08	1.1012	0.201614	0.989702	0.925853	1.06924	0.401991	1.05823	0.520356	0.813759	0.00186577	1.31986	1.11e-05	1.07405	0.296761
jgi.p|Aspni_NRRL3_1|10571	NA	NA	NA	NA	44.02	38.29	20.42	25.7	22.46	21.69	20.01	26.2	40.86	39.56	38.22	43.95	41.29	42.41	41.01	45.94	45.02	38.44	32.45	33.09	25.2	0.713935	0.000176502	0.730989	0.000491259	0.695915	5.23e-05	0.646195	1.47e-06	0.594038	1.11e-08	0.731269	0.000484622	0.97667	0.863912	1.0504	0.659328	1.02589	0.843176	1.0878	0.417474	0.812338	0.0160947	0.883663	0.157181
jgi.p|Aspni_NRRL3_1|10572	NA	NA	NA	NA	100.88	93.29	53.44	50.79	51.95	85.09	84.47	81.29	87.69	91.35	85.58	95.8	92.94	102.05	98.43	83.63	95.85	80.86	69.43	67.89	45.89	0.76098	9.64e-05	0.82063	0.00527157	0.667642	6.23e-09	0.701091	4.86e-07	1.04668	0.559307	0.799658	0.00148873	0.927312	0.377414	1.22915	0.00241697	1.1398	0.0844088	0.669823	6.06e-10	1.30891	2.13e-05	0.876738	0.0477513
jgi.p|Aspni_NRRL3_1|10573	NA	NA	NA	NA	19.88	20.27	4.67	8.01	7.75	5.4	5.01	5.95	27.26	23.82	17.13	21.18	17.99	18.29	18.46	10.86	16.25	14.74	5.26	2.16	6.6	2.80065	7.99e-08	2.73013	1.64e-07	1.91503	0.000919628	1.62706	0.0167256	1.21693	0.369591	3.73572	3.5e-12	1.02583	0.930539	1.42563	0.0587947	1.46246	0.0508293	1.33702	0.149739	0.325756	5.17e-11	0.435542	6.85e-07
jgi.p|Aspni_NRRL3_1|10574	NA	NA	NA	NA	14.25	15.08	11.54	10.21	6.81	11.49	12.53	15.77	16.33	13.95	16.66	15.55	13.14	14.71	15.13	12.36	12.54	15.63	8.23	12.12	13.23	0.860797	0.337224	0.826142	0.224744	0.713003	0.0255651	0.890873	0.488151	1.13777	0.423264	0.911178	0.581668	1.04195	0.855414	1.15868	0.37553	1.20728	0.267468	0.783001	0.103851	1.24868	0.11667	0.977716	0.892943
jgi.p|Aspni_NRRL3_1|10575	NA	NA	NA	NA	16.01	13.23	6.27	4.37	5.28	15.16	18.05	15.66	12.77	13.71	17.93	17.84	16.15	16.68	15.11	21.3	17.54	21.02	2.53	1.62	9.65	4.42579	5.69e-24	4.22053	9.24e-23	4.85248	4.11e-27	2.25196	2.23e-07	6.44702	6.05e-37	3.68738	7.9e-19	1.04863	0.783118	0.869768	0.283017	0.912069	0.5401	0.349302	3.52e-19	1.7484	2.43e-07	0.61072	3.19e-05
jgi.p|Aspni_NRRL3_1|10576	NA	NA	NA	NA	8.95	6.79	7.87	6.56	7.85	5.98	6.76	5.77	6.84	5.56	8.17	7.75	7.11	6.4	6.79	9.95	10.73	8.77	17.17	9.61	6.55	0.339613	1.86e-13	0.287988	1.57e-17	0.382767	4.64e-11	0.505838	3.91e-06	0.391882	3.56e-10	0.284643	6.46e-18	1.17926	0.38755	0.752384	0.0718083	0.887257	0.536096	1.29079	0.103975	1.37675	0.0310095	1.7771	3.47e-05
jgi.p|Aspni_NRRL3_1|10577	NA	NA	NA	NA	10.76	5.27	16.01	11.78	13.32	8.31	7.88	6.37	5.91	5.46	11.19	11.89	7.56	6.28	6.55	16.71	16.92	17.58	8.17	7.79	16.89	0.785794	0.0477104	0.487428	1.93e-09	1.12803	0.330485	1.58541	6.8e-05	0.80783	0.0946128	0.42013	5.94e-13	1.61212	7.55e-05	0.432107	1.28e-14	0.69661	0.00196695	1.96255	7.92e-10	1.92281	1.73e-08	3.77361	8.77e-36
[truncated: 10,781 more rows]
[truncated: 6 more columns]

## Sheet: Table S1B
Gene annotation					Abundance (FPKMs)																					Statistical comparison
[truncated: 10,694 more rows]
[truncated: 6 more columns]

## Sheet: Table S1C
Gene annotation					Abundance (FPKMs)																					Statistical comparison
[truncated: 14,207 more rows]
[truncated: 6 more columns]

## Sheet: Table S1D
Gene annotation					Abundance (FPKMs)																					Statistical comparison
[truncated: 10,058 more rows]
[truncated: 6 more columns]

## Sheet: Table S1E
Gene annotation					Abundance (FPKMs)																					Statistical comparison
[truncated: 13,611 more rows]
[truncated: 6 more columns]

## Sheet: Table S2A
IDs	Protein abundance (Log2 scale)																		Statistical comparison
[truncated: 5,309 more rows]

[truncated: 6 more sheets: Table S2B, Table S2C, Table S2D, Table S2E, Table S3A, Table S3B]
